# Supplementary material for: HDAC Regulates Transcription at the Outset of Axolotl Tail Regeneration
Source: Sci Rep. 2019 May 1;9:6751. doi: 10.1038/s41598-019-43230-6 (PMC6494824; doi:10.1038/s41598-019-43230-6)
Supplement: Supplementary file 2 — Supplementary Table 1 [file 41598_2019_43230_MOESM2_ESM.xlsx]

## Sheet: Sheet1
Supplemental Table 1. Chemicals from the Selleckchem and SGC libraries that were screened and the screening result. Classifications are described in Figure 1. Chemicals that yielded more than one classification for Classifications 2 - 7 are denoted as CLASS_8. na = not applicable.
Chemical	Bioactivity	Result	Library	Cat #	# Died Trial 1 10 uM	# Died Trial 2 10 uM	# Died Trial 2 20 uM	Classification Trial 1 10uM	Classification Trial 2 10uM	Classification Trial 2 20uM
Hesperadin	Aurora Kinase	Inhibitor 10 uM	Selleckchem	S1529	0	1	2	CLASS_2	CLASS_8	TOXIC
VX-680 (Tozasertib, MK-0457)	Aurora Kinase	Inhibitor 10 uM	Selleckchem	S1048	0	0	0	CLASS_8	CLASS_8	CLASS_8
TAK-901	Aurora Kinase	Inhibitor 10 uM	Selleckchem	S2718	0	0	0	CLASS_8	CLASS_8	CLASS_5
GSK-LSD1(HYDROCHLORIDE)	Demethylase	Inhibitor 10 uM	SGC	SML1072	1	na	na	CLASS_8	CLASS_8	na
PFI-1 (PF-6405761)	Epigenetic Reader Domain	Inhibitor 10 uM	Selleckchem	S1216	0	0	0	CLASS_8	CLASS_2	CLASS_8
(+)-JQ1	Epigenetic Reader Domain	Inhibitor 10 uM	Selleckchem	S7110	1	0	na	CLASS_8	CLASS_4	na
CPI-203	Epigenetic Reader Domain	Inhibitor 10 uM	Selleckchem	S7304	0	0	na	CLASS_4	CLASS_6	na
PFI-3	Epigenetic Reader Domain	Inhibitor 10 uM	Selleckchem	S7315	0	0	na	CLASS_8	CLASS_5	na
OTX015	Epigenetic Reader Domain	Inhibitor 10 uM	Selleckchem	S7360	0	0	na	CLASS_4	CLASS_8	na
GSK1324726A (I-BET726)	Epigenetic Reader Domain	Inhibitor 10 uM	Selleckchem	S7620	0	0	na	CLASS_4	CLASS_4	na
NI-57	Epigenetic Reader Domain	Inhibitor 10 uM	SGC	SML1486	1	0	na	CLASS_6	CLASS_8	na
PFI-4	Epigenetic Reader Domain	Inhibitor 10 uM	SGC	PZ0307	1	0	na	CLASS_8	CLASS_8	na
Panobinostat (LBH589)	HDAC	Inhibitor 10 uM	Selleckchem	S1030	0	0	0	CLASS_4	CLASS_4	CLASS_4
Belinostat (PXD101)	HDAC	Inhibitor 10 uM	Selleckchem	S1085	0	0	0	CLASS_2	CLASS_8	CLASS_8
PCI-24781 (Abexinostat)	HDAC	Inhibitor 10 uM	Selleckchem	S1090	0	1	0	CLASS_8	CLASS_4	CLASS_4
LAQ824 (Dacinostat)	HDAC	Inhibitor 10 uM	Selleckchem	S1095	0	0	0	CLASS_4	CLASS_4	CLASS_4
Mocetinostat (MGCD0103)	HDAC	Inhibitor 10 uM	Selleckchem	S1122	0	0	0	CLASS_8	CLASS_8	CLASS_8
MC1568	HDAC	Inhibitor 10 uM	Selleckchem	S1484	0	0	0	CLASS_8	CLASS_8	CLASS_8
Pracinostat (SB939)	HDAC	Inhibitor 10 uM	Selleckchem	S1515	0	0	0	CLASS_8	CLASS_8	CLASS_4
Givinostat (ITF2357)	HDAC	Inhibitor 10 uM	Selleckchem	S2170	0	0	4	CLASS_4	CLASS_4	TOXIC
Resminostat	HDAC	Inhibitor 10 uM	Selleckchem	S2693	0	0	0	CLASS_8	CLASS_8	CLASS_5
Romidepsin (FK228, Depsipeptide)	HDAC	Inhibitor 10 uM	Selleckchem	S3020	0	0	4	CLASS_4	CLASS_4	TOXIC
Nexturastat A	HDAC	Inhibitor 10 uM	Selleckchem	S7473	0	0	na	CLASS_4	CLASS_8	na
Scriptaid	HDAC	Inhibitor 10 uM	Selleckchem	S8043	1	0	na	CLASS_4	CLASS_4	na
Droxinostat	HDAC	Inhibitor 10 uM	Selleckchem	S1422	1	0	3	CLASS_8	CLASS_8	TOXIC
GSK J1	Histone Demethylase	Inhibitor 10 uM	Selleckchem	S7581	0	0	na	CLASS_8	CLASS_8	na
ORY-1001 (RG-6016)	Histone Demethylase	Inhibitor 10 uM	Selleckchem	S7795	0	0	na	CLASS_8	CLASS_8	na
Entacapone	Histone Methyltransferase	Inhibitor 10 uM	Selleckchem	S3147	0	0	0	CLASS_8	CLASS_8	CLASS_1
EPZ004777	Histone Methyltransferase	Inhibitor 10 uM	Selleckchem	S7353	0	0	na	CLASS_8	CLASS_8	na
BRD4770	Histone Methyltransferase	Inhibitor 10 uM	Selleckchem	S7591	0	0	na	CLASS_8	CLASS_4	na
SGC0946	Histone Methyltransferases	Inhibitor 10 uM	SGC		1	0	na	CLASS_8	CLASS_8	na
CYT387	JAK	Inhibitor 10 uM	Selleckchem	S2219	0	0	0	CLASS_2	CLASS_5	CLASS_2
Ruxolitinib (INCB018424)	JAK	Inhibitor 10 uM	Selleckchem	S1378	0	0	0	CLASS_8	CLASS_7	CLASS_2
AZD1480	JAK	Inhibitor 10 uM	Selleckchem	S2162	0	0	0	CLASS_7	CLASS_7	CLASS_7
S-Ruxolitinib (INCB018424)	JAK	Inhibitor 10 uM	Selleckchem	S2902	0	0	0	CLASS_7	CLASS_7	CLASS_7
TG101209	JAK,FLT3,c-RET	Inhibitor 10 uM	Selleckchem	S2692	0	0	0	CLASS_8	CLASS_2	CLASS_2
BMN 673	PARP	Inhibitor 10 uM	Selleckchem	S7048	0	0	0	CLASS_3	CLASS_8	CLASS_2
UPF 1069	PARP	Inhibitor 10 uM	Selleckchem	S8038	0	0	na	CLASS_3	CLASS_8	na
Barasertib (AZD1152-HQPA)	Aurora Kinase	Inhibitor 20 uM	Selleckchem	S1147	0	0	0	CLASS_1	CLASS_8	CLASS_6
SNS-314 Mesylate	Aurora Kinase	Inhibitor 20 uM	Selleckchem	S1154	0	0	0	CLASS_1	CLASS_1	CLASS_8
Aurora A Inhibitor I	Aurora Kinase	Inhibitor 20 uM	Selleckchem	S1451	0	0	0	CLASS_8	CLASS_1	CLASS_3
CUDC-101	EGFR,HER2,HDAC	Inhibitor 20 uM	Selleckchem	S1194	0	0	0	CLASS_1	CLASS_8	CLASS_3
Valproic acid sodium salt (Sodium valproate)	GABA Receptor,HDAC,Autophagy	Inhibitor 20 uM	Selleckchem	S1168	0	0	0	CLASS_1	CLASS_8	CLASS_8
CI994 (Tacedinaline)	HDAC	Inhibitor 20 uM	Selleckchem	S2818	1	0	0	CLASS_1	CLASS_8	CLASS_8
Entinostat (MS-275)	HDAC	Inhibitor 20 uM	Selleckchem	S1053	0	0	1	CLASS_1	CLASS_8	CLASS_8
PCI-34051	HDAC	Inhibitor 20 uM	Selleckchem	S2012	0	1	0	CLASS_1	CLASS_8	CLASS_8
Tubacin	HDAC	Inhibitor 20 uM	Selleckchem	S2239	0	1	0	CLASS_1	CLASS_8	CLASS_5
M344	HDAC	Inhibitor 20 uM	Selleckchem	S2779	0	0	0	CLASS_1	CLASS_8	CLASS_8
IOX2	HIF	Inhibitor 20 uM	Selleckchem	S2919	0	0	0	CLASS_1	CLASS_1	CLASS_6
Remodelin	Histone Acetyltransferase	Inhibitor 20 uM	Selleckchem	S7641	0	0	0	CLASS_1	CLASS_8	CLASS_5
LY2784544	JAK	Inhibitor 20 uM	Selleckchem	S2179	0	0	0	CLASS_1	CLASS_1	CLASS_8
TG101348 (SAR302503)	JAK	Inhibitor 20 uM	Selleckchem	S2736	0	0	0	CLASS_1	CLASS_2	CLASS_3
AG-490 (Tyrphostin B42)	JAK,EGFR	Inhibitor 20 uM	Selleckchem	S1143	0	1	0	CLASS_1	CLASS_2	CLASS_2
Rucaparib (AG-014699,PF-01367338)	PARP	Inhibitor 20 uM	Selleckchem	S1098	0	0	0	CLASS_8	CLASS_1	CLASS_8
Quercetin	Sirtuin,PI3K,Src,PKC	Inhibitor 20 uM	Selleckchem	S2391	0	0	0	CLASS_1	CLASS_2	CLASS_8
Alisertib (MLN8237)	Aurora Kinase	Non-inhibitor 10 & 20 uM	Selleckchem	S1133	0	0	0	CLASS_1	CLASS_1	CLASS_1
MLN8054	Aurora Kinase	Non-inhibitor 10 & 20 uM	Selleckchem	S1100	0	na	na	CLASS_1	na	na
ZM 447439	Aurora Kinase	Non-inhibitor 10 & 20 uM	Selleckchem	S1103	0	0	0	CLASS_1	CLASS_5	CLASS_1
CCT129202	Aurora Kinase	Non-inhibitor 10 & 20 uM	Selleckchem	S1519	0	0	0	CLASS_8	CLASS_1	CLASS_1
AMG-900	Aurora Kinase	Non-inhibitor 10 & 20 uM	Selleckchem	S2719	0	0	na	CLASS_1	CLASS_1	na
JNJ-7706621	Aurora Kinase,CDK	Non-inhibitor 10 & 20 uM	Selleckchem	S1249	0	0	0	CLASS_1	CLASS_1	CLASS_1
KW-2449	Bcr-Abl,Aurora Kinase,FLT3	Non-inhibitor 10 & 20 uM	Selleckchem	S2158	0	na	na	CLASS_1	na	na
Azacitidine	DNA Methyltransferase	Non-inhibitor 10 & 20 uM	Selleckchem	S1782	0	0	0	CLASS_1	CLASS_8	CLASS_1
Zebularine	DNA Methyltransferase	Non-inhibitor 10 & 20 uM	Selleckchem	S7113	0	0	na	CLASS_1	CLASS_1	na
SGI-1027	DNA Methyltransferase	Non-inhibitor 10 & 20 uM	Selleckchem	S7276	0	na	na	CLASS_1	na	na
Lomeguatrib	DNA Methyltransferase	Non-inhibitor 10 & 20 uM	Selleckchem	S8056	0	0	na	CLASS_1	CLASS_8	na
Procainamide HCl	DNA Methyltransferase,Sodium Channel	Non-inhibitor 10 & 20 uM	Selleckchem	S4294	0	0	1	CLASS_1	CLASS_1	CLASS_1
UNC1215	Epigenetic Reader Domain	Non-inhibitor 10 & 20 uM	Selleckchem	S7088	0	0	na	CLASS_1	CLASS_1	na
I-BET-762	Epigenetic Reader Domain	Non-inhibitor 10 & 20 uM	Selleckchem	S7189	0	0	na	CLASS_1	CLASS_1	na
GSK2801	Epigenetic Reader Domain	Non-inhibitor 10 & 20 uM	Selleckchem	S7231	0	0	na	CLASS_1	CLASS_1	na
Bromosporine	Epigenetic Reader Domain	Non-inhibitor 10 & 20 uM	Selleckchem	S7233	0	0	na	CLASS_1	CLASS_8	na
RVX-208	Epigenetic Reader Domain	Non-inhibitor 10 & 20 uM	Selleckchem	S7295	0	na	na	CLASS_1	na	na
MS436	Epigenetic Reader Domain	Non-inhibitor 10 & 20 uM	Selleckchem	S7305	0	0	na	CLASS_8	CLASS_1	na
UNC669	Epigenetic Reader Domain	Non-inhibitor 10 & 20 uM	Selleckchem	S7373	0	na	na	CLASS_1	na	na
Danusertib (PHA-739358)	FGFR,Aurora Kinase,c-RET,Bcr-Abl	Non-inhibitor 10 & 20 uM	Selleckchem	S1107	0	1	0	CLASS_1	CLASS_1	CLASS_1
RGFP966	HDAC	Non-inhibitor 10 & 20 uM	Selleckchem	S7229	0	0	na	CLASS_1	CLASS_3	na
RG2833 (RGFP109)	HDAC	Non-inhibitor 10 & 20 uM	Selleckchem	S7292	0	na	na	CLASS_1	na	na
TMP269	HDAC	Non-inhibitor 10 & 20 uM	Selleckchem	S7324	0	0	na	CLASS_5	CLASS_1	na
4SC-202	HDAC	Non-inhibitor 10 & 20 uM	Selleckchem	S7555	0	0	na	CLASS_1	CLASS_3	na
Rocilinostat (ACY-1215)	HDAC	Non-inhibitor 10 & 20 uM	Selleckchem	S8001	0	0	na	CLASS_1	CLASS_1	na
Tubastatin A	HDAC	Non-inhibitor 10 & 20 uM	Selleckchem	S8049	0	0	na	CLASS_1	CLASS_1	na
Vorinostat (SAHA, MK0683)	HDAC,Autophagy	Non-inhibitor 10 & 20 uM	Selleckchem	S1047	0	0	0	CLASS_1	CLASS_1	CLASS_1
FG-4592	HIF	Non-inhibitor 10 & 20 uM	Selleckchem	S1007	0	0	0	CLASS_1	CLASS_1	CLASS_1
2-Methoxyestradiol (2-MeOE2)	HIF	Non-inhibitor 10 & 20 uM	Selleckchem	S1233	0	na	na	CLASS_1	na	na
C646	Histone Acetyltransferase	Non-inhibitor 10 & 20 uM	Selleckchem	S7152	0	0	na	CLASS_8	CLASS_1	na
MG149	Histone Acetyltransferase	Non-inhibitor 10 & 20 uM	Selleckchem	S7476	4	0	na	CLASS_1	CLASS_8	na
IOX1	Histone Demethylase	Non-inhibitor 10 & 20 uM	Selleckchem	S7234	0	0	na	CLASS_1	CLASS_8	na
OG-L002	Histone Demethylase	Non-inhibitor 10 & 20 uM	Selleckchem	S7237	0	0	na	CLASS_1	CLASS_1	na
ML324	Histone Demethylase	Non-inhibitor 10 & 20 uM	Selleckchem	S7296	0	0	na	CLASS_1	CLASS_1	na
GSK-LSD1 2HCl	Histone Demethylase	Non-inhibitor 10 & 20 uM	Selleckchem	S7574	0	na	na	CLASS_1	na	na
SP2509	Histone Demethylase	Non-inhibitor 10 & 20 uM	Selleckchem	S7680	0	0	na	CLASS_1	CLASS_6	na
GSK126	Histone Methyltransferase	Non-inhibitor 10 & 20 uM	Selleckchem	S7061	0	0	0	CLASS_1	CLASS_6	CLASS_8
EPZ5676	Histone Methyltransferase	Non-inhibitor 10 & 20 uM	Selleckchem	S7062	0	0	0	CLASS_1	CLASS_1	CLASS_1
3-Deazaneplanocin A (DZNeP)	Histone Methyltransferase	Non-inhibitor 10 & 20 uM	Selleckchem	S7120	0	0	na	CLASS_1	CLASS_8	na
EPZ-6438	Histone Methyltransferase	Non-inhibitor 10 & 20 uM	Selleckchem	S7128	0	0	na	CLASS_1	CLASS_1	na
MM-102	Histone Methyltransferase	Non-inhibitor 10 & 20 uM	Selleckchem	S7265	0	na	na	CLASS_1	na	na
PFI-2	Histone Methyltransferase	Non-inhibitor 10 & 20 uM	Selleckchem	S7294	0	na	na	CLASS_1	na	na
UNC0379	Histone Methyltransferase	Non-inhibitor 10 & 20 uM	Selleckchem	S7570	0	na	na	CLASS_1	na	na
UNC0631	Histone Methyltransferase	Non-inhibitor 10 & 20 uM	Selleckchem	S7610	0	na	na	CLASS_1	na	na
EI1	Histone Methyltransferase	Non-inhibitor 10 & 20 uM	Selleckchem	S7611	0	0	na	CLASS_1	CLASS_1	na
CPI-169	Histone Methyltransferase	Non-inhibitor 10 & 20 uM	Selleckchem	S7616	0	0	na	CLASS_1	CLASS_6	na
MI-2 (Menin-MLL Inhibitor)	Histone Methyltransferase	Non-inhibitor 10 & 20 uM	Selleckchem	S7618	0	0	na	CLASS_1	CLASS_8	na
CPI-360	Histone Methyltransferase	Non-inhibitor 10 & 20 uM	Selleckchem	S7656	0	0	na	CLASS_1	CLASS_8	na
EPZ015666	Histone Methyltransferase	Non-inhibitor 10 & 20 uM	Selleckchem	S7748	0	0	na	CLASS_1	CLASS_1	na
GSK503	Histone Methyltransferase	Non-inhibitor 10 & 20 uM	Selleckchem	S7804	0	0	na	CLASS_1	CLASS_1	na
BIX 01294	Histone Methyltransferase	Non-inhibitor 10 & 20 uM	Selleckchem	S8006	0	0	na	CLASS_1	CLASS_1	na
NVP-BSK805 2HCl	JAK	Non-inhibitor 10 & 20 uM	Selleckchem	S2686	0	0	0	CLASS_1	CLASS_1	CLASS_7
Tofacitinib (CP-690550,Tasocitinib)	JAK	Non-inhibitor 10 & 20 uM	Selleckchem	S2789	0	0	0	CLASS_1	CLASS_1	CLASS_8
CEP-33779	JAK	Non-inhibitor 10 & 20 uM	Selleckchem	S2806	0	0	0	CLASS_1	CLASS_8	CLASS_1
Baricitinib (LY3009104, INCB028050)	JAK	Non-inhibitor 10 & 20 uM	Selleckchem	S2851	0	0	1	CLASS_1	CLASS_1	CLASS_8
Tofacitinib (CP-690550) Citrate	JAK	Non-inhibitor 10 & 20 uM	Selleckchem	S5001	0	0	0	CLASS_1	CLASS_1	CLASS_1
XL019	JAK	Non-inhibitor 10 & 20 uM	Selleckchem	S7036	0	0	1	CLASS_8	CLASS_1	CLASS_1
Filgotinib (GLPG0634)	JAK	Non-inhibitor 10 & 20 uM	Selleckchem	S7605	0	na	na	CLASS_1	na	na
WHI-P154	JAK,EGFR	Non-inhibitor 10 & 20 uM	Selleckchem	S2867	0	0	0	CLASS_1	CLASS_1	CLASS_1
Tranylcypromine (2-PCPA) HCl	MAO	Non-inhibitor 10 & 20 uM	Selleckchem	S4246	0	0	0	CLASS_1	CLASS_1	CLASS_1
Veliparib (ABT-888)	PARP	Non-inhibitor 10 & 20 uM	Selleckchem	S1004	0	0	0	CLASS_1	CLASS_1	CLASS_1
Olaparib (AZD2281, Ku-0059436)	PARP	Non-inhibitor 10 & 20 uM	Selleckchem	S1060	0	0	0	CLASS_1	CLASS_1	CLASS_8
Iniparib (BSI-201)	PARP	Non-inhibitor 10 & 20 uM	Selleckchem	S1087	0	0	0	CLASS_1	CLASS_8	CLASS_8
INO-1001	PARP	Non-inhibitor 10 & 20 uM	Selleckchem	S1132	0	0	0	CLASS_1	CLASS_8	CLASS_1
AG-14361	PARP	Non-inhibitor 10 & 20 uM	Selleckchem	S2178	0	0	0	CLASS_8	CLASS_1	CLASS_1
AZD2461	PARP	Non-inhibitor 10 & 20 uM	Selleckchem	S7029	0	0	0	CLASS_1	CLASS_1	CLASS_1
PJ34 HCl	PARP	Non-inhibitor 10 & 20 uM	Selleckchem	S7300	0	0	na	CLASS_1	CLASS_1	na
ME0328	PARP	Non-inhibitor 10 & 20 uM	Selleckchem	S7438	0	0	na	CLASS_8	CLASS_1	na
SGI-1776 free base	Pim	Non-inhibitor 10 & 20 uM	Selleckchem	S2198	na	0	na	na	CLASS_1	na
CX-6258 HCl	Pim	Non-inhibitor 10 & 20 uM	Selleckchem	S7041	0	0	0	CLASS_8	CLASS_8	CLASS_8
AZD1208	Pim	Non-inhibitor 10 & 20 uM	Selleckchem	S7104	0	na	na	CLASS_1	na	na
SRT1720	Sirtuin	Non-inhibitor 10 & 20 uM	Selleckchem	S1129	2	0	4	CLASS_1	CLASS_1	TOXIC
EX 527 (Selisistat)	Sirtuin	Non-inhibitor 10 & 20 uM	Selleckchem	S1541	0	0	0	CLASS_8	CLASS_1	CLASS_6
Sirtinol	Sirtuin	Non-inhibitor 10 & 20 uM	Selleckchem	S2804	0	0	0	CLASS_1	CLASS_1	CLASS_5
Resveratrol	Sirtuin,Autophagy	Non-inhibitor 10 & 20 uM	Selleckchem	S1396	0	0	0	CLASS_8	CLASS_1	CLASS_1
RG108	Transferase,DNA Methyltransferase	Non-inhibitor 10 & 20 uM	Selleckchem	S2821	0	0	0	CLASS_1	CLASS_8	CLASS_8
CYC116	VEGFR,Aurora Kinase	Non-inhibitor 10 & 20 uM	Selleckchem	S1171	0	0	1	CLASS_1	CLASS_1	CLASS_1
r-bPiDDB	Acetylcholine Receptor Antagonist	Non-inhibitor 10 uM	SGC		0	0	na	CLASS_1	CLASS_1	na
OICR-9429	Antagonist of the interaction of WDR5 with peptide regions of MLL and Histone 3	Non-inhibitor 10 uM	SGC		0	0	na	CLASS_6	CLASS_1	na
I-BRD9	Epigenetic Reader Domain	Non-inhibitor 10 uM	SGC		1	na	na	CLASS_8	na	na
I-CBP112(HYDROCHLORIDE)	Epigenetic Reader Domain	Non-inhibitor 10 uM	SGC		0	0	na	CLASS_8	CLASS_1	na
SGC-CBP30	Epigenetic Reader Domain	Non-inhibitor 10 uM	SGC		0	0	na	CLASS_8	CLASS_1	na
BAZ2-ICR	Epigenetic Reader Domain	Non-inhibitor 10 uM	SGC		0	na	na	CLASS_1	na	na
GSK2801	Epigenetic Reader Domain	Non-inhibitor 10 uM	SGC		0	na	na	CLASS_1	na	na
A-366	Histone Methyltransferases	Non-inhibitor 10 uM	SGC		1	na	na	CLASS_1	na	na
GSK343	Histone Methyltransferases	Non-inhibitor 10 uM	SGC		1	na	na	CLASS_1	na	na
UNC0638	Histone Methyltransferases	Non-inhibitor 10 uM	SGC		1	na	na	CLASS_1	na	na
UNC0642	Histone Methyltransferases	Non-inhibitor 10 uM	SGC		1	na	na	CLASS_1	na	na
UNC1215	Histone Methyltransferases	Non-inhibitor 10 uM	SGC		0	na	na	CLASS_1	na	na
GSK484(HYDROCHLORIDE)	Protein Arginine Deiminase PAD4	Non-inhibitor 10 uM	SGC		0	na	na	CLASS_1	na	na
SGC707	Protein Arginine Methyltransferase 3	Non-inhibitor 10 uM	SGC		1	na	na	CLASS_1	na	na
MS023(HYDROCHLORIDE)	Protein Arginine Methyltransferases	Non-inhibitor 10 uM	SGC		0	na	na	CLASS_1	na	na
MS049(HYDROCHLORIDE)	Protein Arginine Methyltransferases	Non-inhibitor 10 uM	SGC		0	na	na	CLASS_1	na	na
r-bPiDl	unknown	Non-inhibitor 10 uM	SGC		0	na	na	CLASS_1	na	na
CCT137690	Aurora Kinase	Toxic	Selleckchem	S2744	4	1	na	TOXIC	CLASS_8	na
MK-5108 (VX-689)	Aurora Kinase	Toxic	Selleckchem	S2770	0	2	4	CLASS_1	TOXIC	TOXIC
PHA-680632	Aurora Kinase	Toxic	Selleckchem	S1454	0	2	0	CLASS_1	TOXIC	CLASS_6
ENMD-2076	Aurora Kinase,FLT3,VEGFR	Toxic	Selleckchem	S1181	0	4	4	CLASS_3	TOXIC	TOXIC
AT9283	Aurora Kinase,JAK,Bcr-Abl	Toxic	Selleckchem	S1134	0	3	1	CLASS_1	TOXIC	CLASS_8
Decitabine	DNA Methyltransferase	Toxic	Selleckchem	S1200	0	4	4	CLASS_1	TOXIC	TOXIC
SGC-CBP30	Epigenetic Reader Domain	Toxic	Selleckchem	S7256	2	1	na	TOXIC	CLASS_8	na
OF-1	Epigenetic Reader Domain	Toxic	SGC	SML1184	0	na	na	TOXIC	na	na
Pacritinib (SB1518)	FLT3,JAK	Toxic	Selleckchem	S8057	4	4	na	TOXIC	TOXIC	na
Trichostatin A (TSA)	HDAC	Toxic	Selleckchem	S1045	4	4	na	TOXIC	TOXIC	na
Quisinostat (JNJ-26481585)	HDAC	Toxic	Selleckchem	S1096	4	0	na	TOXIC	CLASS_4	na
Sodium Phenylbutyrate	HDAC	Toxic	Selleckchem	S4125	0	2	0	CLASS_1	TOXIC	CLASS_8
Tubastatin A HCl	HDAC	Toxic	Selleckchem	S2627	0	2	0	CLASS_1	TOXIC	CLASS_8
Anacardic Acid	Histone Acetyltransferase	Toxic	Selleckchem	S7582	4	0	na	TOXIC	CLASS_8	na
GSK J4 HCl	Histone Demethylase	Toxic	Selleckchem	S7070	2	2	na	TOXIC	TOXIC	na
JIB-04	Histone Demethylase	Toxic	Selleckchem	S7281	4	0	na	TOXIC	CLASS_8	na
MI-3 (Menin-MLL Inhibitor)	Histone Methyltransferase	Toxic	Selleckchem	S7619	4	0	na	TOXIC	CLASS_1	na
UNC1999	Histone Methyltransferases	Toxic	SGC	SML0778	3	na	na	TOXIC	na	na
AZ 960	JAK	Toxic	Selleckchem	S2214	4	0	na	TOXIC	CLASS_3	na
WP1066	JAK	Toxic	Selleckchem	S2796	4	0	na	TOXIC	CLASS_6	na
ZM 39923 HCl	JAK	Toxic	Selleckchem	S8004	4	4	na	TOXIC	TOXIC	na
CUDC-907	PI3K,HDAC	Toxic	Selleckchem	S2759	4	4	na	TOXIC	TOXIC	na
SMI-4a	Pim	Toxic	Selleckchem	S8005	4	0	na	TOXIC	CLASS_8	na
