# Supplementary material for: HDAC Regulates Transcription at the Outset of Axolotl Tail Regeneration
Source: Sci Rep. 2019 May 1;9:6751. doi: 10.1038/s41598-019-43230-6 (PMC6494824; doi:10.1038/s41598-019-43230-6)
Supplement: Supplementary file 3 — Supplementary Table 2 [file 41598_2019_43230_MOESM3_ESM.xlsx]

## Sheet: SupplementaryTable2
Supplementary Table 2. Genes that were identified as differentially expressed between HDACi treated (romidepsin and belinostat) and control embryos. Log2 fold difference values (Col C-J) and p-values (Col K-R) are shown. Column S shows the Hierarchical Cluster ID for each gene (see Figure 3).
probeID	geneID	Romidepsin 12 HPA Fold change (log2)	Belinostat 12 HPA fold change (log2)	Romidepsin 24 HPA Fold change (log2)	Belinostat 24 HPA Fold change (log2)	Romidepsin 48 HPA Fold change (log2)	Belinostat 48 HPA Fold change (log2)	Romidepsin 72 HPA Fold change (log2)	Belinostat 72 HPA Fold change (log2)	Romidepsin 12 HPA p.value (FDR)	Belinostat 12 HPA p.value (FDR)	Romidepsin 24 HPA p.value (FDR)	Belinostat 24 HPA p.value (FDR)	Romidepsin 48 HPA p.value (FDR)	Belinostat 48 HPA p.value (FDR)	Romidepsin 72 HPA p.value (FDR)	Belinostat 72 HPA p.value (FDR)	Cluster
axo08180-f_at	mmp3	-1.99767	-1.21619	-0.681898	-1.08123	-0.802161	0.373427	0.743629	1.89844	0.000376332	0.00363751	0.0602648	0.00106113	0.0518973	0.542885	0.0262648	0.14251	cluster1
axo04262-r_at	ppan-p2ry11	-1.52536	-0.832408	-0.726323	-0.125469	-0.179393	0.18259	-0.337868	-0.13006	0.0023594	0.0588808	0.0378843	0.79746	0.674843	0.650439	0.430509	0.832211	cluster1
axo30432-f_at	arrd3	-1.33637	-1.01782	-0.695304	-0.387221	-0.586327	0.0436324	-0.366418	0.168047	4.29e-05	0.00654266	0.000842275	0.0128023	0.00758086	0.862454	0.0611521	0.386001	cluster1
axo27459-f_at	rb24a	-1.29456	-0.614396	-1.20748	0.494596	-1.12856	0.407519	-0.480251	0.307623	7.07e-06	0.00620455	7.94e-07	0.000693594	4.92e-06	0.00117232	0.0253117	0.0706194	cluster1
axo02670-r_at	apaf1	-1.21752	-0.471067	-0.733728	-0.301689	-0.540711	-0.336217	-0.487668	-0.278014	0.000209368	0.145826	0.000242772	0.0326275	0.00113141	0.0164299	0.0376351	0.109213	cluster1
axo04155-r_at	dedd	-1.21127	-0.636839	-0.826624	-0.476359	-0.489169	-0.661307	-0.0134688	-0.443948	0.000147308	0.0421343	0.000290525	0.00641679	0.00650153	0.00138584	0.967364	0.136506	cluster1
axo08154-f_at	mcm3	-1.18699	-0.24904	-1.25788	0.149048	-0.704272	0.061836	-0.613623	-0.0948548	0.00426376	0.244664	0.00157716	0.730612	0.0115718	0.845055	0.0243399	0.810692	cluster1
axo02517-f_at	tmem52	-1.16107	0.0480178	-0.852974	0.00825564	-0.0983186	0.0774384	0.213416	0.281715	0.00100283	0.90466	0.000660131	0.978988	0.728268	0.807784	0.304431	0.212757	cluster1
axo28043-f_at	fam212b	-1.15561	-1.07159	-0.652509	0.0442266	-1.14776	-0.0885108	-0.420708	0.240333	3.93e-05	0.000676763	0.00203727	0.817058	0.000370123	0.680366	0.0301772	0.256936	cluster1
axo09529-f_at	fadd	-1.11281	-0.714132	-1.0593	-0.940451	-0.561759	-0.199455	0.0894006	0.490603	0.000779159	0.0331902	1.37e-05	8.34e-05	0.0312207	0.252515	0.633245	0.0409279	cluster1
axo08178-f_at	mmp3	-1.09933	-0.50313	0.244138	-0.688197	0.338577	0.267014	0.184806	-0.369235	1.81e-05	0.00984649	0.0827431	9.64e-05	0.0175764	0.213646	0.433546	0.520022	cluster1
axo26162-f_at	hnrnpl	-1.09715	-0.18459	-0.453495	-0.0473774	-0.849981	-0.175943	-0.725356	-0.169032	0.000112807	0.526148	0.0238561	0.824604	0.000543032	0.362606	0.00162589	0.392824	cluster1
axo07830-f_at	fn1	-1.07001	-1.34152	-0.193423	-0.830444	-0.240775	-0.563576	0.219837	-0.332359	0.0021832	0.00325656	0.45615	0.0091312	0.511288	0.0170507	0.508618	0.413651	cluster1
axo19896-f_at	c3orf26	-1.04119	-0.607905	-0.581541	-0.220117	-0.217296	0.309361	-0.206973	0.604756	0.000104938	0.00529082	0.00230842	0.0383765	0.212369	0.0155824	0.0777174	0.000481949	cluster1
axo04102-f_at	rnf233	-1.03747	-0.65473	-0.807881	-0.386503	-0.772462	-0.0312648	-0.560199	0.10174	0.00018208	0.00421252	8.38e-05	0.00131328	0.000224212	0.8345	0.0111186	0.782433	cluster1
axo25121-f_at	znf883	-1.02925	-0.6869	-0.484667	-0.0663518	-0.296224	-0.132383	-0.487507	-0.360907	0.000177965	0.0171801	0.0107073	0.837935	0.129294	0.473892	0.014742	0.107026	cluster1
axo16467-f_at	c9orf40	-1.02713	-1.02772	-0.973202	-0.736723	-0.149971	-0.437588	0.115681	-0.0322839	5.53e-05	0.000542075	1.65e-05	3.05e-05	0.423875	0.00199759	0.481689	0.90197	cluster1
axo00518-f_at	dedd2	-1.01859	-0.686269	-0.377763	-0.311896	-0.0635802	-0.31077	0.0886368	-0.104504	6.77e-05	0.0105022	0.0239781	0.0563856	0.764555	0.0948984	0.629045	0.517303	cluster1
axo07700-f_at	ctgf	-1.00901	-0.8557	-0.687689	-0.140351	-0.550213	-0.12045	-0.37431	-0.28177	0.00147424	0.0305455	0.000606765	0.551457	0.00334036	0.40654	0.0426652	0.154709	cluster1
axo22829-r_at	akip1	-1.00732	-1.27265	-0.520444	-0.929122	0.386004	0.26801	0.317878	0.453927	0.000317562	0.000329051	0.00454178	0.000363677	0.0277925	0.101979	0.0428506	0.00601895	cluster1
axo12380-f_at	slc20a2	-1.00545	-0.506662	-0.539081	-0.194253	-0.257122	0.330351	-0.581275	-0.189935	0.0022814	0.0571372	0.0987077	0.594433	0.310213	0.16069	0.00644961	0.572695	cluster1
axo17822-f_at	fbxw7	-1.00028	-0.641075	-1.18035	-0.341275	-0.744999	-0.0499579	-0.276836	0.0587602	7.2e-06	0.00253817	9.05e-07	0.000874274	0.000557547	0.658931	0.0234905	0.764335	cluster1
axo17755-f_at	arrdc3	-0.996314	-0.915235	-0.882345	-0.307401	-0.57873	-0.0449809	-0.389259	-0.123733	0.00247495	0.0230029	6.14e-05	0.176353	0.0300382	0.87836	0.15497	0.76674	cluster1
axo06641-r_at	elavl4	-0.995472	-0.989669	-0.351802	-0.13767	-0.239506	0.207927	-0.346338	0.202987	0.0144654	0.0662896	0.145428	0.622249	0.0909776	0.585666	0.0113128	0.405015	cluster1
axo04561-f_at	sfrs1	-0.99145	-0.228427	-0.654597	-0.187247	-0.704727	-0.080962	-0.747811	-0.0162925	0.00133404	0.383109	0.00680565	0.47889	0.000479684	0.731174	0.00106477	0.959538	cluster1
axo18831-f_at	c4orf31	-0.988407	-1.0914	-0.902181	-0.549006	-0.192694	-0.0358514	0.257574	0.255627	0.000254959	0.00248439	0.000203694	0.00617837	0.360423	0.885337	0.134082	0.296773	cluster1
axo06684-f_at	nfkbil1	-0.977957	-0.0141751	-1.04121	-0.0568959	-0.424935	0.0153429	-0.608061	-0.0671717	0.000139916	0.96808	7.48e-06	0.752164	0.032456	0.946012	0.00283419	0.79464	cluster1
axo29744-f_at	igfbp5	-0.970888	-0.89258	-0.908951	-0.269067	-0.77743	0.0677512	-0.562764	0.220174	0.00171855	0.00372267	0.00063042	0.206788	0.000955805	0.804855	0.00133272	0.37383	cluster1
axo22665-f_at	no hit	-0.969238	-0.596185	-0.587113	-0.155301	-0.227939	0.00441389	-0.369574	-0.0688219	5.37e-06	0.00132871	4.56e-05	0.0931169	0.0568066	0.972889	0.00523987	0.558758	cluster1
axo31365-f_at	no hit	-0.967903	-0.894357	-0.107421	-0.0816579	-0.172141	-0.222513	-0.382259	-0.396782	0.000149784	0.00445517	0.582416	0.686666	0.188336	0.153028	0.130033	0.15886	cluster1
axo28542-f_at	eki1	-0.961344	0.0810148	-1.01114	-0.914781	-0.396658	-0.0555895	0.581628	0.965699	0.000879725	0.829087	0.000725431	0.00127527	0.327174	0.789896	0.00686176	0.0023926	cluster1
axo30360-f_at	zg64	-0.959989	-0.74439	-0.920489	-0.267714	-0.19928	-0.017693	-0.206873	-0.0110775	0.000139811	0.0134253	0.00125856	0.292027	0.508986	0.941767	0.372921	0.973395	cluster1
axo21236-f_at	ncoa5	-0.958082	-0.167856	-0.0230163	0.302477	-0.194095	0.563927	-0.462789	0.137773	0.000301839	0.436041	0.945443	0.153124	0.355636	0.0218742	0.0154994	0.551259	cluster1
axo12724-f_at	vezf1	-0.943204	-0.637426	-0.937866	-0.188843	-0.602794	0.0494309	-0.492285	-0.383215	0.0124772	0.212342	0.0221344	0.709224	0.0649001	0.911842	0.251331	0.462574	cluster1
axo10800-r_at	hs3st1	-0.939767	-0.354977	-0.499028	-0.0904155	-0.139669	0.0931236	-0.60318	-0.760333	0.000287432	0.0843187	0.00452826	0.50491	0.509575	0.582119	0.0009184	0.000465195	cluster1
axo01613-f_at	thap8	-0.930904	-0.613849	-0.89755	-0.723358	-0.262332	-0.177262	-0.0815118	0.195792	0.000593925	0.014444	6.07e-05	0.000211196	0.0979527	0.251429	0.584121	0.24029	cluster1
axo15104-f_at	moxd1	-0.928839	1.3025	-0.36478	-0.186351	0.0492481	-0.242524	-0.736947	-0.886363	0.0020576	0.00684937	0.305354	0.790993	0.953175	0.69231	0.0600059	0.212757	cluster1
axo23684-f_at	fa83h	-0.926577	-0.72843	-0.425383	-0.0965052	-0.538855	-0.195687	-0.992766	-0.468163	0.0337928	0.0572485	0.186944	0.811296	0.0398166	0.5486	0.0644628	0.508313	cluster1
axo00298-f_at	psat1	-0.924247	-0.348728	0.167137	0.428246	0.880438	0.42355	-1.15789	-1.32314	0.00274558	0.349872	0.528431	0.0660397	0.000404705	0.0358702	1.16e-05	8.61e-05	cluster1
axo16536-f_at	hells	-0.912842	-0.551231	-0.662891	-0.52405	-0.731642	-0.095945	-0.569173	-0.143611	0.0120178	0.0663815	0.0230376	0.0876273	0.0125334	0.659148	0.0446083	0.720765	cluster1
axo19298-f_at	c2orf44	-0.911368	-0.923739	-0.746864	-0.767799	-0.510746	-0.441169	-0.11426	-0.0235299	0.000867569	0.00599186	0.00103708	0.00230671	0.0017486	0.00263949	0.449433	0.901112	cluster1
axo01410-r_at	pars2	-0.908104	-0.735477	-0.955642	-0.610896	-0.587629	-0.11743	-0.596381	0.337179	0.000400952	0.00676647	8.86e-05	0.000358035	0.0284382	0.504517	0.0233903	0.180885	cluster1
axo09981-f_at	camp	-0.908018	1.29109	-1.02301	-0.308209	-0.512997	0.158751	-0.625838	-0.17878	0.0932138	0.0412786	0.00209114	0.323337	0.203202	0.822031	0.124176	0.838392	cluster1
axo15074-f_at	sfrs18	-0.907371	-0.221621	-0.418608	0.164474	-0.282453	-0.109357	-0.379568	-0.519591	0.00944838	0.574247	0.350982	0.738982	0.495136	0.824492	0.38287	0.297905	cluster1
axo30733-f_at	loc100486992	-0.903755	-0.703534	-0.416933	-0.192363	-0.315024	-0.0246496	-0.194871	0.0538114	0.000168064	0.0168672	0.0344727	0.379441	0.0310999	0.908817	0.16374	0.76374	cluster1
axo11725-f_at	crop	-0.901657	-0.362599	-0.689956	-0.104915	-0.289837	-0.0919097	-0.240734	0.0426168	4.32e-05	0.0503423	0.000171741	0.341276	0.0591249	0.388772	0.0562455	0.769205	cluster1
axo17959-f_at	deaf1	-0.899933	-1.0461	-0.547833	-0.81719	-0.187165	-0.284385	-0.0884099	-0.0779393	0.000288561	0.00241709	0.00510187	0.000255387	0.246155	0.0876696	0.648777	0.72758	cluster1
axo22270-f_at	no hit	-0.897788	-0.815417	-0.145265	-0.00150146	-0.677208	-0.866125	-0.3336	-0.822984	0.030602	0.0856691	0.80245	0.998695	0.190965	0.0357346	0.513471	0.17758	cluster1
axo12722-r_at	vezf1	-0.895372	-0.599786	-0.492017	0.0122161	-0.188787	0.205932	-0.395728	-0.373408	0.00422907	0.123799	0.158121	0.982114	0.372591	0.461951	0.138198	0.281326	cluster1
axo25689-f_at	adam8	-0.888554	-0.928601	-0.0978952	-0.155362	-0.00325976	0.0109466	0.0573997	-0.332869	0.00512544	0.0258313	0.634216	0.389173	0.990018	0.959886	0.794613	0.0306428	cluster1
axo10006-f_at	col6a3	-0.871807	-0.627367	-0.120062	-0.132316	-0.485687	-0.0346782	-0.735723	0.199946	0.0199977	0.0645667	0.724305	0.730699	0.121948	0.929277	0.012269	0.652959	cluster1
axo15063-f_at	fam98a	-0.871225	-0.543548	-0.217322	0.0542884	0.141969	0.137169	-0.262939	-0.223673	0.00335945	0.11539	0.604785	0.90477	0.446037	0.658791	0.211022	0.471761	cluster1
axo21523-f_s_at	prmt1	-0.870219	-0.290113	-0.843737	-0.389461	-0.364372	-0.0939919	-0.267887	-0.0646669	0.000731719	0.0192911	0.000606765	0.00477114	0.00716696	0.486681	0.00782392	0.436806	cluster1
axo19196-f_at	toe1	-0.867976	-0.294211	-0.711016	-0.00594031	-0.304786	0.067599	-0.218882	0.0632095	2.85e-05	0.0894158	2.69e-05	0.964485	0.0266874	0.583762	0.0283725	0.597785	cluster1
axo08153-f_at	mcm3	-0.866561	-0.333236	-1.02063	0.0381195	-0.7893	-0.0346309	-0.725664	-0.143412	4.44e-06	0.0241889	5.84e-07	0.742964	1.79e-05	0.758327	0.000245044	0.434625	cluster1
axo03332-f_at	pphln1	-0.863865	-0.408537	-0.5294	-0.364027	-0.335819	0.264264	-0.313605	0.329247	0.000282999	0.0847843	0.00236616	0.0212491	0.0948888	0.0683436	0.0463577	0.0430051	cluster1
axo10880-r_at	crkl	-0.858287	-0.688447	-0.688555	-0.55445	-0.45031	-0.425033	-0.437057	-0.403639	0.000109086	0.00855512	0.00104324	0.00360712	0.00423581	0.0151537	0.00497997	0.0160785	cluster1
axo05927-r_at	hyou1	-0.856633	-0.762079	-0.535928	-0.344892	-0.241356	-0.293276	-0.670784	-0.69502	0.0104059	0.00719703	0.118133	0.362396	0.439092	0.419239	0.0578194	0.116142	cluster1
axo15661-f_at	lef1	-0.855982	-0.6448	-0.932822	-0.475934	-0.422666	-0.314907	-0.193655	-0.121948	0.00693071	0.0650989	7.4e-05	0.00731601	0.020331	0.0157699	0.240167	0.505066	cluster1
axo06773-f_at	otud1	-0.855378	-0.189159	-0.811654	-0.164578	-0.51891	0.0519965	-0.574705	0.00383105	8.69e-05	0.292168	5.27e-05	0.17189	0.0063497	0.752889	0.000774947	0.981359	cluster1
axo28487-f_at	loc100145443	-0.852336	0.0717019	-0.883296	0.235868	-0.804222	0.574136	-0.656141	0.476927	0.00105416	0.83835	3.5e-05	0.238881	0.00377071	0.0053384	0.016478	0.059358	cluster1
axo30095-f_at	klf6	-0.850028	-0.502987	-0.939443	-0.414749	-0.478349	-0.00240714	0.233594	0.250283	2.2e-05	0.00705367	5.95e-06	0.000469952	0.00424578	0.983306	0.0244212	0.233604	cluster1
axo07152-f_at	dkc1	-0.845948	-0.479708	-0.679763	-0.340598	-0.587091	-0.168104	-0.66531	-0.178188	4.68e-06	0.00476463	1.49e-06	0.000179077	1.3e-05	0.0199905	3.2e-05	0.0408259	cluster1
axo09741-f_at	cdkn1b	-0.845035	-0.179431	-0.782229	0.336284	-0.559674	0.363769	-0.574551	0.346901	3.04e-05	0.213407	7.62e-06	0.00100629	0.000829864	0.00141487	0.000279226	0.0344645	cluster1
axo20132-r_s_at	c9orf3	-0.843225	-0.387979	-1.00207	-0.184721	-0.885715	0.266952	-0.573212	0.0826989	0.00103488	0.0986626	1.94e-05	0.113922	0.000278779	0.0397054	0.00147283	0.623597	cluster1
axo09737-r_at	oxtr	-0.839134	-0.662117	-0.878679	-0.401299	-0.569968	0.534561	-0.717108	0.564739	0.000458591	0.0168672	0.000135849	0.0112073	0.00911861	0.0258425	0.000785455	0.0127245	cluster1
axo04757-f_at	mga	-0.837828	-1.20803	-1.14972	-1.85254	0.137589	-0.914236	0.483798	0.244487	0.00010455	0.000628911	1.92e-05	9.87e-07	0.493079	0.000154399	0.00324916	0.181325	cluster1
axo25435-f_at	ptar1	-0.834138	-0.782884	-1.1503	-0.464005	-0.679037	-0.144445	-0.366363	0.201254	0.000482338	0.00463733	2.29e-05	0.0076637	0.00257367	0.25803	0.0426779	0.268486	cluster1
axo16823-f_at	znf839	-0.829238	-0.676772	-0.612974	-0.473586	-0.180805	-0.174998	-0.398472	-0.190231	0.000338702	0.0116961	0.00167363	0.0106642	0.301831	0.237944	0.0684854	0.371697	cluster1
axo26282-f_at	rbm15	-0.82771	-0.692145	-0.464053	-0.490271	-0.329264	-0.120159	-0.340608	-0.138241	8.97e-05	0.000936716	0.000141936	5.99e-05	0.000827916	0.10241	0.00526705	0.151102	cluster1
axo07042-r_at	ccne1	-0.821442	-0.0147973	-0.731623	0.234733	-0.932696	0.00432873	-0.704248	-0.0403242	0.00120152	0.970032	4.93e-05	0.0647269	0.000320264	0.978025	8.5e-05	0.861673	cluster1
axo02759-r_s_at	pcna	-0.820984	-0.73839	-0.823183	-0.323009	-0.306987	-0.126781	-0.111362	0.0148328	0.000366452	0.000110556	2.86e-06	0.0044608	0.00345531	0.13743	0.410446	0.940788	cluster1
axo31660-f_at	loc103337052	-0.818954	-0.239983	-0.783321	-0.161651	-0.322471	0.359694	-0.195844	0.271639	0.000327444	0.193894	0.00023087	0.226397	0.17633	0.0472957	0.0829238	0.135242	cluster1
axo08897-f_at	stx5	-0.812067	-0.482362	-0.133969	-0.0123153	-0.00845352	-0.0126351	-0.154799	-0.290107	1.71e-05	0.0049437	0.144576	0.915733	0.952547	0.925016	0.0990619	0.0210868	cluster1
axo11971-f_at	cfdp1	-0.811891	-0.222698	-0.809074	-0.140102	-0.582137	0.13704	-0.530919	0.0703728	4.67e-05	0.15772	4.77e-06	0.0982537	0.000151363	0.15923	0.000170967	0.583943	cluster1
axo15912-f_at	mex3c	-0.811711	-0.714974	-0.837378	-0.404582	-0.446633	-0.245596	-0.498945	-0.105997	0.000583413	0.0180802	0.00108394	0.0395645	0.0041596	0.0863698	0.00762467	0.559279	cluster1
axo00772-r_at	zmynd19	-0.80143	-0.704063	-0.152382	-0.0464007	-0.228153	-0.152612	-0.00776386	0.0955987	0.00210665	0.0197104	0.412661	0.849245	0.330495	0.376991	0.975099	0.736081	cluster1
axo08720-r_at	safb	-0.794517	-0.38002	-0.688958	-0.322565	-0.656408	-0.0477151	-0.84391	0.21683	0.000165388	0.0707217	0.000914829	0.017712	0.00117244	0.850337	0.000478162	0.299385	cluster1
axo19666-f_at	cdca7	-0.791178	-0.499361	-0.274236	-0.143229	-0.117047	-0.0779047	-0.330888	-0.171925	0.00173368	0.115285	0.0826948	0.520996	0.509629	0.712055	0.0717191	0.50519	cluster1
axo19818-r_at	sgk196	-0.789227	-0.442406	-0.405401	-0.558586	-0.196486	-0.386698	0.0939607	-0.20824	0.00264671	0.0925036	0.0519921	0.00431616	0.316004	0.0131178	0.727603	0.312616	cluster1
axo07101-f_at	crebl2	-0.788976	-0.907496	-0.792152	-0.63837	-0.180252	-0.0699731	-0.0835682	0.326698	0.000716948	0.00601093	4.73e-05	0.000316262	0.398219	0.650918	0.597897	0.137479	cluster1
axo29349-f_at	aqp4	-0.78471	-0.810606	-0.766574	-0.599399	-0.416475	-0.178532	-0.386151	-0.306613	0.102725	0.190581	0.00097834	0.0281692	0.0149785	0.375228	0.423583	0.648318	cluster1
axo27884-f_at	bmr1b	-0.783755	-1.1939	-0.335495	-0.218176	-0.136359	0.464983	-0.719415	-0.151571	0.00356702	0.00207213	0.108031	0.361685	0.468743	0.00720792	0.00233303	0.476977	cluster1
axo02130-f_at	mycl1	-0.783715	-0.446454	-0.612807	-0.252807	-0.552695	-0.208721	-0.395384	-0.079474	0.000655381	0.0686001	0.000445229	0.0837806	0.00233401	0.096746	0.0978438	0.791607	cluster1
axo20953-f_s_at	no hit	-0.781184	-0.924284	-0.331383	-0.104918	-0.287954	-0.14394	-0.127406	-0.0198845	3.52e-05	0.000193161	0.0204999	0.549766	0.0125974	0.181096	0.234385	0.924546	cluster1
axo07497-f_at	atp2a2	-0.781145	-0.684628	-0.546261	-0.208077	-0.321255	0.0311327	-0.497381	-0.322981	0.0014207	0.0388842	0.0533177	0.470479	0.231193	0.92505	0.0573834	0.318966	cluster1
axo02359-f_at	flj36031	-0.777423	-0.576129	-0.629368	-0.233407	-0.75767	0.00665972	-0.53147	-0.129181	0.000555149	0.038734	0.00107053	0.221234	0.000523255	0.974338	0.0371859	0.690559	cluster1
axo17286-r_at	irgc	-0.776899	-0.956094	-0.563979	-0.822397	-0.199784	-0.172691	-0.202683	0.0590934	0.000593134	0.00550466	0.0135122	0.00238281	0.231963	0.253705	0.203724	0.838797	cluster1
axo29695-f_at	tra2b	-0.775271	-0.332523	-0.278757	-0.0325349	-0.62504	-0.237487	-1.04653	-0.533714	0.147019	0.606554	0.637726	0.966735	0.217558	0.592276	0.0300192	0.49689	cluster1
axo18736-f_at	mmp28	-0.771621	-0.664142	-0.597404	-0.639102	-0.392464	-0.162619	-0.0492386	-0.101898	0.0490756	0.1496	0.0152392	0.0115346	0.0360121	0.413302	0.797066	0.675029	cluster1
axo10568-r_at	wtap	-0.760912	-0.569712	-0.963314	-0.179005	-0.814811	-0.0287998	-0.542879	-0.0909159	0.00366837	0.0132014	1.24e-05	0.179441	0.00476473	0.895866	0.00111361	0.607185	cluster1
axo12849-r_s_at	twf2	-0.758946	-0.536984	-0.339475	-0.115939	-0.0849581	0.223513	-0.29523	0.146556	0.00601071	0.0365034	0.249911	0.662308	0.688966	0.254622	0.194564	0.568598	cluster1
axo16404-f_at	prpf39	-0.748691	-0.483433	-0.920466	-0.298326	-0.462937	0.0590791	-0.435095	0.234811	0.0298253	0.0886196	0.000759909	0.263715	0.0200242	0.761348	0.0225694	0.119571	cluster1
axo01158-f_at	ranbp3l	-0.746675	-0.130517	-0.345394	0.217942	-0.211869	0.256381	0.100825	0.313694	0.0113166	0.820468	0.157506	0.63945	0.484736	0.311827	0.774641	0.522033	cluster1
axo01503-f_at	znf572	-0.744571	-0.266303	-0.0118284	0.352087	-0.112184	0.141099	-0.398742	0.0129649	0.00247408	0.23544	0.967182	0.0672413	0.556735	0.44332	0.0280973	0.957866	cluster1
axo05440-r_at	zbtb37	-0.743984	-0.683886	-0.793277	-0.679983	-0.433908	-0.5125	-0.138051	-0.180285	0.00247408	0.0195898	0.0018375	0.0019192	0.0552294	0.00527467	0.522334	0.512127	cluster1
axo29755-f_at	loc101808235	-0.743667	-0.664386	-0.266934	-0.417819	-0.0536633	-0.207234	0.011915	-0.138224	0.0173419	0.0419471	0.244428	0.0619383	0.748294	0.215352	0.956915	0.405982	cluster1
axo03392-f_at	zranb2	-0.742977	-0.345587	-0.598758	-0.338419	-0.519239	-0.127915	-0.288388	0.0200544	0.0161898	0.228263	0.0146382	0.272908	0.0244628	0.644456	0.255587	0.964371	cluster1
axo19766-f_at	wdr75	-0.741429	-0.51441	-0.618301	-0.279774	-0.305502	0.0701828	-0.00241974	0.187315	0.0675494	0.195433	0.0377115	0.507478	0.175504	0.818703	0.992578	0.501344	cluster1
axo09704-f_at	clk2	-0.730319	-0.295024	-0.740339	-0.166509	-0.746125	-0.284385	-0.722601	-0.515456	0.000825886	0.193335	3.19e-05	0.172753	0.000515288	0.0281066	0.000752017	0.00163054	cluster1
axo01815-f_at	rnf19b	-0.728688	-0.217424	-0.585925	-0.0456673	-0.450369	-0.213744	-0.323854	-0.130111	0.00098833	0.281057	0.00133915	0.776498	0.0196082	0.0933049	0.0664885	0.421502	cluster1
axo07302-f_at	fzd2	-0.7273	-0.554504	-0.4886	-0.0725159	-0.672471	-0.241151	-0.568692	-0.146049	0.0131433	0.125434	0.0134444	0.797868	0.00319032	0.27675	0.00680422	0.585002	cluster1
axo16192-r_at	fbxl12	-0.727139	-0.510384	-0.703686	-0.690738	-0.567752	-0.0661338	-0.567005	-0.113611	0.00240269	0.0376711	0.00146418	0.00189385	0.00266058	0.663422	0.00247116	0.611326	cluster1
axo29023-f_at	hnrnpa	-0.726359	-0.267319	-0.689247	-0.443633	-0.556411	-0.114148	-0.517134	-0.0614721	0.00244926	0.374031	0.000699279	0.01443	0.0104211	0.471057	0.00716819	0.799357	cluster1
axo03217-f_at	nsun4	-0.723924	-0.277996	-0.941185	-0.491866	-0.00712407	0.308166	0.0052633	0.375449	0.0276251	0.536679	0.000561358	0.0421806	0.98089	0.0872793	0.98649	0.0441479	cluster1
axo07907-f_at	gtf3a	-0.723474	-0.741437	-0.706261	-0.888641	-0.460556	-0.226281	-0.226778	0.0319921	0.00331251	0.0108236	0.000677819	0.000675804	0.0220679	0.0713254	0.101236	0.874096	cluster1
axo16763-f_at	c20orf20	-0.723242	-0.507905	-0.728744	-0.639885	-0.481573	-0.39058	-0.348467	-0.0704248	6.28e-05	0.00522037	0.000371782	0.000371384	0.0123359	0.00654552	0.0217749	0.732181	cluster1
axo28838-f_at	cdipt	-0.717712	-0.204711	-0.633402	-0.494769	-0.053076	-0.0930927	0.1195	0.0838424	0.00164624	0.395263	0.00493393	0.0127748	0.800473	0.455056	0.371419	0.680188	cluster1
axo03173-f_at	qrich1	-0.717074	-0.36291	-0.744864	-0.462637	-0.677257	-0.280428	-0.611384	-0.0434725	0.00474328	0.238525	0.00666799	0.078226	0.00101087	0.214288	0.0138813	0.920113	cluster1
axo15302-f_at	pcf11	-0.715763	-0.931062	-0.764615	-0.530256	-0.565835	-0.134919	-0.296907	0.247612	0.000608395	0.000821486	0.000111761	0.00142253	0.00144397	0.642274	0.11224	0.210203	cluster1
axo16581-f_at	mtpap	-0.713509	-0.563306	-0.917103	-0.638264	-0.446429	-0.289715	-0.274471	-0.0474992	0.00879646	0.0772484	0.000636549	0.0133688	0.0584935	0.109523	0.308019	0.92571	cluster1
axo06807-f_at	ldlr	-0.711291	-0.177069	-0.624167	-0.400971	-0.913406	-0.325221	-0.347806	-0.16123	0.00129794	0.511768	0.00277861	0.0514729	0.000428422	0.184277	0.0865951	0.527798	cluster1
axo13717-r_at	gnl3	-0.709416	-0.394424	-0.701	-0.198561	-0.425651	-0.0964426	-0.570904	-0.0940928	2.29e-05	0.0123709	3.88e-06	0.0214552	0.00576021	0.301783	6.36e-05	0.297773	cluster1
axo28933-f_at	slmo2	-0.708667	-0.210708	-0.481725	-0.0444461	-0.0905695	0.163152	-0.22646	-0.0206994	0.000721008	0.404641	0.00919196	0.748311	0.568708	0.211134	0.254106	0.911381	cluster1
axo20169-r_at	wdr73	-0.707446	-0.623045	-0.989431	-0.492706	-0.418766	0.177687	0.00758051	0.559428	0.000925938	0.0207222	2.54e-05	0.00534618	0.0163247	0.204822	0.964491	0.00235409	cluster1
axo31536-f_at	no hit	-0.706805	-0.3607	-0.670625	-0.584344	-0.558371	-0.235082	-0.733515	-0.281778	0.0146931	0.248682	0.000278035	0.00337431	0.00406155	0.139507	0.000374129	0.0463778	cluster1
axo14932-f_at	leprotl1	-0.703812	-0.494201	-0.941111	-0.477158	-0.546866	-0.132674	-0.406122	-0.0767407	0.000177965	0.00821336	3.87e-06	0.000431085	0.000843846	0.135075	0.000344355	0.508871	cluster1
axo01403-f_at	rpusd2	-0.703231	-0.221365	-0.570306	-0.149883	-0.453177	0.0962686	-0.627412	-0.261554	0.00294863	0.43864	0.00152928	0.376103	0.00344494	0.535656	0.00135137	0.194416	cluster1
axo04163-f_at	aim1l	-0.698031	-0.461504	-0.961348	-0.15464	-0.463075	0.17188	0.203937	0.282121	0.000820743	0.0548517	1.95e-05	0.209735	0.0741312	0.341505	0.139926	0.180253	cluster1
axo14150-f_at	zc3h11a	-0.697207	-0.153756	-0.917212	-0.0843989	-0.396886	0.313191	-0.0572291	0.438599	0.000393573	0.56823	3.06e-05	0.551818	0.0156246	0.0142396	0.732683	0.0142289	cluster1
axo15366-f_at	mettl13	-0.697121	-0.602997	-0.467098	0.0911817	-0.415144	0.0059215	-0.477711	0.154111	0.00241312	0.0209278	0.00492921	0.731046	0.0220579	0.985531	0.00497997	0.692391	cluster1
axo17152-f_at	etaa1	-0.69708	-0.472881	-1.0786	-0.337488	-0.37504	0.245518	-0.138637	0.315806	0.00296964	0.0846447	3.93e-05	0.116984	0.115437	0.16296	0.605286	0.118219	cluster1
axo03824-r_at	crebzf	-0.696165	-0.190117	-0.0356855	0.304555	0.0916188	0.165701	0.0185268	-0.168695	0.00118428	0.533175	0.871198	0.100197	0.721982	0.343255	0.914739	0.384538	cluster1
axo17918-f_s_at	ncoa5	-0.692742	-0.211816	-0.133806	0.188583	-0.150451	0.324035	-0.226223	-0.0180349	0.00649835	0.232693	0.586762	0.342991	0.139396	0.0122139	0.100842	0.932134	cluster1
axo12121-f_at	ivns1abp	-0.692522	-0.548274	-0.0998804	0.071211	-0.00581956	0.218104	-0.143928	0.100173	0.0053477	0.0855674	0.730524	0.832291	0.980396	0.338857	0.34138	0.716391	cluster1
axo13014-f_at	b3gat3	-0.692012	-0.722031	-0.495325	-0.307697	-0.485323	-0.249067	-0.43401	-0.291482	0.0056845	0.0127873	0.0263911	0.0717196	0.0139833	0.149098	0.0428345	0.234584	cluster1
axo13728-f_at	gpr160	-0.691509	-0.311541	-0.897282	-0.653916	-0.35025	-0.319084	-0.0944623	-0.40408	0.0239945	0.287652	0.0111309	0.000206308	0.0751138	0.0163563	0.623814	0.106727	cluster1
axo25638-f_at	ubf1	-0.690967	-0.386689	-0.724608	-0.327144	-0.639012	-0.174231	-0.49112	0.0563101	0.00401972	0.125697	0.000737454	0.0819369	0.00140747	0.416913	0.0366443	0.801092	cluster1
axo30477-f_at	no hit	-0.689444	-0.964245	-0.227196	-0.36485	-0.0441875	-0.0859823	-0.280076	-0.0455991	0.00482626	0.00445517	0.206254	0.0825179	0.899077	0.721488	0.0735783	0.826634	cluster1
axo07971-f_at	ighmbp2	-0.689117	-0.613895	-0.676984	-0.232226	-0.642331	0.0403846	-0.357652	0.10013	0.0100279	0.0759338	0.00145626	0.114671	0.00190977	0.818281	0.0196316	0.583427	cluster1
axo10221-f_at	ybx1	-0.688551	-0.853631	-0.555434	0.0430978	-0.605717	-0.141142	-0.714531	-0.414567	0.00768266	0.0347295	0.016414	0.879594	0.00348677	0.261054	0.000713136	0.0218027	cluster1
axo15150-f_at	poldip2	-0.687162	-0.193749	-0.659273	0.226767	-0.469475	0.530263	-0.124792	0.556214	0.001958	0.489083	0.00397663	0.242338	0.0374539	0.00306088	0.553333	0.0200476	cluster1
axo00708-f_at	c19orf52	-0.686669	-0.0892627	-0.427042	-0.00206153	-0.387333	0.0329101	-0.468056	-0.013426	0.00018208	0.641402	0.00575039	0.991893	0.00831937	0.793836	0.00155243	0.930588	cluster1
axo06589-f_at	wee1	-0.686392	-0.126772	-0.946171	-0.114148	-0.816596	-0.067716	-0.671087	-0.00258803	4.47e-05	0.420339	6.49e-06	0.336058	8.28e-05	0.557465	0.000258565	0.987205	cluster1
axo12473-f_at	clp1	-0.68471	-0.502564	-0.510429	-0.252588	-0.326417	-0.000966005	-0.365089	0.170488	0.00434902	0.0868666	0.0105718	0.0747338	0.0535793	0.995594	0.0753566	0.428623	cluster1
axo18225-f_at	mcl1	-0.683187	-0.162501	-0.826617	-0.0571475	-0.808376	-0.11343	-0.60098	0.0200372	4.73e-06	0.132783	2.84e-07	0.421747	2.3e-06	0.0733037	9.75e-06	0.85905	cluster1
axo23774-r_at	sam9l	-0.68229	-0.868201	-0.996103	-0.987627	-0.22717	-0.470472	-0.1885	-0.524047	0.0298763	0.0102313	0.00126223	0.00155455	0.127394	0.00638997	0.358321	0.0276566	cluster1
axo16572-f_at	kbtbd4	-0.682178	-0.211317	-0.679623	0.0637602	-0.570955	-0.00102521	-0.766672	0.0753708	0.00118428	0.384953	0.00350675	0.765092	0.0141889	0.994715	0.000835853	0.674522	cluster1
axo17124-f_at	dnajc10	-0.678152	-0.59609	-0.502518	-0.189889	-0.400106	-0.271335	-0.704006	-0.504069	0.0229726	0.0464444	0.0180679	0.518076	0.130764	0.344963	0.00234017	0.105739	cluster1
axo12793-f_at	rnf139	-0.677913	-0.225007	-1.02264	-0.0348395	-0.583047	0.147621	-0.417161	0.151832	0.00235026	0.3138	5.1e-06	0.786682	0.00106375	0.201087	0.00473794	0.248829	cluster1
axo29091-f_at	no hit	-0.677661	-0.630757	0.14289	0.105545	-0.186944	0.163575	-0.0189475	0.0125587	0.0464018	0.286464	0.505536	0.669182	0.587461	0.419067	0.946362	0.986438	cluster1
axo20707-f_at	rrp1	-0.674161	-0.32801	-0.415517	-0.0873824	-0.157619	-0.00611264	-0.290178	0.00555776	0.018912	0.292168	0.135031	0.813232	0.575509	0.986292	0.4157	0.992041	cluster1
axo17397-f_at	mrps22	-0.671905	-0.453987	-0.661237	-0.21061	-0.508732	-0.0422452	-0.365122	0.228165	0.000127615	0.0126024	7.37e-05	0.0540424	0.00182949	0.715046	0.00149729	0.0315955	cluster1
axo06377-f_at	prkra	-0.663116	-0.0722178	-0.612262	0.0545935	-0.147834	0.157073	-0.164969	-0.0571623	0.027813	0.861546	0.0112641	0.841202	0.346581	0.265599	0.321533	0.830169	cluster1
axo28341-f_at	cdk2	-0.6623	-0.707873	-0.902285	-0.906067	-0.385201	-0.432391	-0.156822	-0.189509	0.000541409	0.00294875	1.39e-05	6.76e-06	0.0106131	0.00170369	0.202423	0.256022	cluster1
axo18989-f_at	zfhx4	-0.660415	-0.597885	-0.656178	-0.0304598	-0.854203	-0.242148	-0.523817	-0.104326	0.0106975	0.0639784	0.00810796	0.938072	0.00652634	0.514239	0.0988935	0.887589	cluster1
axo29756-f_at	net1	-0.658422	-0.281286	-0.75533	0.0035862	-0.740689	0.137481	-0.709035	0.186738	2.22e-05	0.0116212	2.12e-06	0.971368	1.88e-06	0.158703	2.61e-06	0.0287614	cluster1
axo10731-r_s_at	sfpq	-0.658395	-0.235946	-0.469576	-0.214523	-0.121188	0.0201366	-0.289302	-0.0878831	0.00255469	0.159857	0.0244027	0.211154	0.404645	0.89069	0.00725189	0.591262	cluster1
axo25264-f_at	no hit	-0.657311	-0.846753	-1.09708	-0.57353	-0.662543	0.992052	0.254441	0.880883	0.0587884	0.00765776	0.000244147	0.0213528	0.000911332	0.00140469	0.353201	0.00698157	cluster1
axo02512-f_at	pigw	-0.656555	-0.710163	-0.262368	-0.22769	-0.828034	-0.244423	-0.371559	-0.0689939	0.00298317	0.00941896	0.087371	0.126061	2.24e-05	0.0729838	0.0150029	0.692626	cluster1
axo11580-r_s_at	hnrnpm	-0.654119	0.00643117	-0.239097	0.308346	-0.341018	0.271498	-0.82447	-0.0035264	0.0501	0.987267	0.514027	0.371219	0.100075	0.362617	0.00760709	0.992159	cluster1
axo03463-f_at	morf4l1	-0.652519	-0.444169	-0.83628	-0.362298	-0.786255	-0.372241	-0.438663	-0.277605	0.0153629	0.0695745	0.000273096	0.0540557	0.00251075	0.0285518	0.0395002	0.333012	cluster1
axo24654-f_at	wiz	-0.650342	-0.440326	-0.718174	-0.325286	-0.60716	-0.262375	-0.615228	-0.22081	0.000461544	0.0284778	5.18e-05	0.0122497	0.000492721	0.0250212	0.00318064	0.141868	cluster1
axo12732-f_at	smad1	-0.650181	-0.609164	-0.91326	-0.393495	-0.370981	-0.0198445	-0.17367	0.00317595	0.00139523	0.0113656	0.000211435	0.00426507	0.0402646	0.918269	0.117235	0.98378	cluster1
axo12620-r_at	tle4	-0.649798	-0.580785	-0.599988	-0.639728	-0.564397	-0.0566187	-0.166474	0.00278126	7.91e-05	0.0049437	0.00148083	0.000137188	0.00390615	0.658343	0.179113	0.989062	cluster1
axo10603-f_at	ddx1	-0.645487	-0.384534	-0.192742	-0.0045062	-0.25725	0.123405	-0.286846	0.0670457	0.0371886	0.260343	0.685231	0.992797	0.179937	0.54479	0.352414	0.786819	cluster1
axo08184-f_at	mmp10	-0.645228	-0.648885	-0.141635	-0.215232	-0.171119	-0.0789915	0.189799	0.600583	0.00255241	0.0195872	0.289712	0.0337498	0.0906437	0.53704	0.31299	0.193577	cluster1
axo18112-f_at	wiz	-0.64515	-0.246948	-0.553483	-0.284731	-0.589285	-0.0540194	-0.63626	-0.175085	0.00207942	0.278405	0.00102078	0.0670986	0.000618939	0.694967	0.0012542	0.194934	cluster1
axo04526-f_at	irf2bp2	-0.64478	-0.536229	-0.69116	-0.391183	-0.452045	-0.193987	-0.601953	-0.226318	0.0041913	0.0309991	0.00321141	0.0146863	0.00698	0.12582	0.00230287	0.187398	cluster1
axo25610-f_at	mtus1	-0.643718	-0.209909	-0.747218	0.217236	-0.416821	0.607261	0.242888	0.834025	0.00167031	0.37351	0.000118175	0.0681576	0.0447309	0.000129848	0.115744	0.000326511	cluster1
axo30458-f_at	fbxo34	-0.643335	-0.457311	-0.534695	-0.237245	-0.525404	-0.120127	-0.325579	0.174625	0.00105954	0.0759338	0.00975496	0.198905	0.00146945	0.419186	0.033697	0.338375	cluster1
axo07970-f_at	ighmbp2	-0.6432	-0.575118	-0.558518	-0.291605	-0.26731	0.104056	-0.35845	0.33069	0.0396509	0.0659832	0.00436268	0.0806918	0.147338	0.573672	0.0343077	0.0813718	cluster1
axo28843-f_at	no hit	-0.64199	-0.384371	-0.352375	-0.401127	-0.526666	-0.316582	-0.917297	-0.534905	0.0159066	0.241729	0.037479	0.0171156	0.0182214	0.135468	0.000601073	0.0327942	cluster1
axo27877-f_at	no hit	-0.641748	-0.0689678	-0.632666	0.213476	-0.849871	0.00302106	-0.863143	0.0776271	0.00222986	0.80127	0.000187199	0.0538545	0.000134547	0.982983	0.000155287	0.673618	cluster1
axo02311-r_at	hist3h2bb	-0.641254	-0.662727	-0.709417	-0.196781	-0.409688	-0.0689885	-0.53676	0.0892077	0.00228863	0.0244527	0.000715351	0.195808	0.0147463	0.68818	0.00394547	0.646957	cluster1
axo23237-f_at	no hit	-0.638169	-1.02708	-0.0401688	-0.0395681	-0.386837	-0.0753613	-0.668994	-0.260006	0.0384191	0.0168757	0.91666	0.919656	0.045155	0.712221	0.0169012	0.416494	cluster1
axo31568-f_at	no hit	-0.637428	1.46901	-0.0583401	-0.168246	0.13305	-0.116413	-0.636412	-0.806143	0.0707131	9.92e-05	0.889733	0.678487	0.885989	0.895298	0.123834	0.206624	cluster1
axo14201-f_at	zbtb5	-0.636669	-0.180513	-0.415291	0.0121881	-0.304495	0.0180724	-0.398741	-0.0398443	0.00217584	0.463505	0.0360036	0.954018	0.0497447	0.937927	0.0129415	0.847355	cluster1
axo22415-f_at	orc1	-0.636607	-0.413796	-0.365974	-0.0685955	-0.378459	-0.160706	-0.378535	-0.0384563	0.00121006	0.149532	0.0459865	0.80233	0.0444404	0.350352	0.0257849	0.856706	cluster1
axo18286-f_at	gpatch3	-0.635656	-0.482448	-0.885766	-0.3902	-0.599972	-0.142213	-0.366204	0.0403073	0.00108816	0.0249363	3.13e-05	0.00248859	0.00341475	0.125259	0.0166237	0.829814	cluster1
axo27168-f_at	af1l1	-0.634316	-0.475935	-0.514384	-0.723879	-0.63343	-0.381022	-0.402464	-0.0198569	0.00841997	0.0510785	0.0114948	0.000327249	0.0046226	0.0978297	0.0606753	0.930456	cluster1
axo31214-f_at	no hit	-0.634121	-0.65706	-0.300403	-0.311262	-0.463997	-0.439435	-0.549319	-0.425295	0.00360248	0.0221506	0.0473081	0.0498659	0.00977313	0.00340862	0.00182092	0.0260531	cluster1
axo15814-f_at	c3orf19	-0.633458	-0.271624	-0.390418	-0.205048	-0.22192	0.0372757	-0.123455	0.196317	0.00461342	0.288917	0.053044	0.270473	0.120298	0.8345	0.349392	0.226463	cluster1
axo05077-r_at	c7orf25	-0.632573	-0.1768	-0.829382	-0.158689	-0.831461	-0.0348928	-0.860159	0.0567043	0.000548507	0.343158	0.00015131	0.188194	0.000245042	0.808584	4.78e-05	0.681616	cluster1
axo13349-f_at	ubiad1	-0.632517	-0.265322	-0.453416	-0.152271	-0.467211	0.0523774	-0.76209	0.0901077	0.0150481	0.523818	0.0145306	0.479016	0.00775238	0.781547	0.000141356	0.788049	cluster1
axo21939-r_at	rbmx2	-0.632413	-0.235327	-1.00878	-0.165538	-0.559951	0.156546	-0.717768	-0.097414	0.00365982	0.281235	2.4e-05	0.190058	0.00298639	0.235019	0.0010498	0.64502	cluster1
axo30572-f_at	no hit	-0.632268	-0.62297	-0.480843	-0.566798	-0.612882	-0.288695	-0.386504	-0.187712	0.00248864	0.00604658	0.00343871	0.000964624	0.000755764	0.0730592	0.0225717	0.211587	cluster1
axo01727-r_at	cpne1	-0.630221	-0.3461	-0.201139	-0.0614226	-0.053722	-0.0359683	-0.365191	-0.0859599	0.0185068	0.249724	0.554491	0.857497	0.76326	0.807988	0.0648496	0.665887	cluster1
axo15165-f_at	pygo1	-0.628599	-0.472857	-0.567974	-0.50306	-0.268313	-0.216092	-0.0770584	-0.0912059	0.00172817	0.0572342	0.0075454	0.0142095	0.0314243	0.0970926	0.478261	0.344382	cluster1
axo11458-f_at	net1	-0.627691	-0.155133	-0.706633	0.127728	-0.642174	0.00178146	-0.630196	0.0706089	0.000148018	0.343106	0.000181955	0.327778	0.000544438	0.992437	2.12e-05	0.540309	cluster1
axo19860-f_at	poldip3	-0.627591	-0.235939	-0.82262	-0.257	-0.519805	-0.191548	-0.340884	-0.0858471	0.00200018	0.251478	4.92e-05	0.042621	0.0044887	0.097742	0.0172669	0.577269	cluster1
axo15447-f_at	rbmx2	-0.626951	-0.237711	-0.568025	-0.0152049	-0.547462	0.158283	-0.54861	-0.0785289	0.00736746	0.408861	0.00119158	0.930826	0.00172164	0.226044	0.00202846	0.648679	cluster1
axo15819-f_at	c9orf156	-0.626502	-1.00325	-0.632761	-0.504107	-0.651368	-0.467122	0.148648	-0.155963	0.0380386	0.00282882	0.0109189	0.00265077	0.171379	0.0248033	0.582655	0.722749	cluster1
axo18356-f_at	ifih1	-0.626252	-0.0793091	-1.02425	-1.36013	0.576543	-0.794602	0.983293	-0.949616	0.0370586	0.858485	0.00026402	0.000122624	0.0215047	0.000684069	0.000190856	0.000493907	cluster1
axo12900-r_at	casc3	-0.625978	-0.475106	-0.477175	-0.335546	-0.262974	-0.0802452	-0.276154	-0.300307	0.0033378	0.0195872	0.00800599	0.0664692	0.179758	0.618222	0.0526588	0.0911885	cluster1
axo06206-r_at	c11orf68	-0.625472	0.00900655	-0.84853	-0.162275	-0.537904	0.072136	-0.23589	0.29732	0.0143612	0.984242	0.000418404	0.402247	0.0101615	0.635571	0.143944	0.0906882	cluster1
axo04195-r_at	nrf1	-0.624803	-0.150648	0.00719539	-0.676661	0.0851347	-0.387255	-0.664298	-0.133674	0.00285564	0.604316	0.976421	0.000483482	0.640246	0.00868471	0.000126654	0.401544	cluster1
axo24899-f_at	elf4h	-0.623636	-0.163158	-0.00968845	-0.0374076	0.077774	0.122927	-0.18923	-0.142052	0.00795229	0.661786	0.97381	0.893648	0.695869	0.588091	0.416435	0.593529	cluster1
axo09705-f_at	clk2	-0.623435	-0.272863	-0.635718	-0.354115	-0.584813	-0.317389	-0.813555	-0.399785	0.0137241	0.348242	0.000716265	0.0211532	0.00126966	0.0315079	0.000219507	0.0253363	cluster1
axo16617-f_at	ptplad2	-0.622961	-0.430722	-0.37388	-0.747355	-0.616205	-0.524379	-0.377223	-0.34535	0.000308208	0.0242716	0.0046533	1.39e-05	0.000544712	0.000195131	0.00184574	0.00737607	cluster1
axo03396-r_at	fibin	-0.620809	-0.877265	-0.795132	-0.703173	-0.627394	-0.24509	-0.3068	-0.323488	0.00176822	0.00377054	0.0040093	0.00452342	0.00219456	0.267176	0.12208	0.19295	cluster1
axo07810-f_at	fbn2	-0.620789	-0.620245	-0.346507	-0.153951	-0.624642	-0.382714	-0.732218	-0.465393	0.0171233	0.0546018	0.24668	0.660719	0.00287937	0.0613419	0.00280049	0.111764	cluster1
axo10841-r_at	abl1	-0.618397	-0.389729	-0.525548	-0.268635	-0.689936	-0.310796	-0.397789	-0.15826	0.0161313	0.137425	0.0156194	0.204737	0.0110005	0.149464	0.163836	0.676365	cluster1
axo10741-f_at	tpd52	-0.617325	-0.443404	-0.23778	-0.207601	0.169406	0.00712366	-0.247325	-0.321071	0.0165019	0.222354	0.298114	0.266427	0.377239	0.976564	0.169895	0.0879663	cluster1
axo08726-f_at	mapk12	-0.613236	-0.0329641	-0.987386	-0.289274	-0.874138	0.0524702	-0.89034	0.143411	0.0478543	0.947848	0.00184644	0.311542	0.00127216	0.836475	0.00459731	0.735251	cluster1
axo09094-f_at	vasp	-0.61323	-0.446462	-0.189372	0.0797304	-0.232946	0.029637	-0.0598379	-0.29479	0.0403326	0.292585	0.705106	0.900192	0.550223	0.944492	0.881446	0.540103	cluster1
axo15152-r_at	poldip2	-0.611457	-0.395167	-0.365038	-0.00135883	-0.0227508	0.394924	0.0597575	0.363888	0.00744423	0.114151	0.0223061	0.994968	0.925924	0.0980491	0.726533	0.052198	cluster1
axo09537-f_at	riok3	-0.611017	-0.525238	-0.779751	0.0938221	-0.608435	0.0721593	-0.54784	0.0330125	0.00321631	0.0975799	0.00167542	0.61928	0.00191261	0.662785	0.00415959	0.885116	cluster1
axo03481-f_at	arl9	-0.610745	-0.297597	-0.753048	-0.641601	-0.529089	-0.419607	-0.556245	-0.221022	0.0118136	0.579445	0.00779582	0.00500946	0.003033	0.0378544	0.00253592	0.351576	cluster1
axo18348-f_at	rragc	-0.61051	-0.108509	-0.532364	0.0639472	-0.288052	0.357006	-0.117659	0.197222	0.00434902	0.76638	0.0378843	0.830668	0.108433	0.107926	0.425104	0.264036	cluster1
axo06569-f_at	wibg	-0.60868	-0.336315	-0.593556	-0.282293	-0.476323	-0.146699	-0.383381	-0.0254601	0.000429246	0.034999	0.000496542	0.00917624	0.00115668	0.0860964	0.00288525	0.866662	cluster1
axo25192-f_at	no hit	-0.607936	-0.637126	-0.807189	-0.583542	-0.162066	-0.123124	-0.0703237	-0.00718974	0.0146263	0.0364978	0.00217037	0.004157	0.467887	0.406585	0.712882	0.979651	cluster1
axo16407-f_at	prpf39	-0.607387	-0.397586	-0.843354	-0.221128	-0.466683	0.0641554	-0.563657	0.141697	0.0158478	0.141408	0.00183462	0.277676	0.0129568	0.712842	0.00156627	0.459594	cluster1
axo02607-r_at	dus4l	-0.604401	-0.494535	-1.01506	-0.344901	-0.512751	0.114419	-0.47951	0.226523	0.00491038	0.0604832	0.000222981	0.0631177	0.0407984	0.551533	0.00314611	0.264482	cluster1
axo07003-f_at	bmpr1b	-0.602763	-1.24895	-0.40769	-0.115087	-0.30415	0.391036	-0.483113	-0.135116	0.0214447	0.000834684	0.0696297	0.58747	0.307474	0.0117346	0.0677167	0.546676	cluster1
axo17115-f_at	slc38a2	-0.602457	-0.200077	-0.246013	0.0295348	-0.0438661	0.0910781	-0.0407347	0.227546	0.000139916	0.276144	0.113693	0.855017	0.769996	0.452301	0.826084	0.152506	cluster1
axo28521-f_at	loc105365745	-0.602218	-0.482903	-0.879252	-0.321938	-0.562805	0.0445724	-0.484092	0.231547	0.000755271	0.0331394	8.58e-05	0.0229267	0.00841329	0.761337	0.0473025	0.457002	cluster1
axo14573-f_at	map3k7ip2	-0.60153	-0.458534	-0.45347	-0.186444	-0.0753183	-0.0275814	0.255256	0.013196	0.00448919	0.0476974	0.00331149	0.196045	0.661865	0.872205	0.0588672	0.941415	cluster1
axo30833-f_at	angel2	-0.600637	-0.2789	-0.787946	-0.422529	-0.568043	-0.327804	-0.359042	-0.049571	0.0116468	0.500352	0.000521275	0.0295428	0.00221614	0.0317239	0.0635071	0.861673	cluster1
axo14900-r_at	fem1b	-0.600494	-0.285869	-0.639464	-0.241811	-0.540275	-0.160104	-0.582935	0.00151314	0.00117564	0.127103	0.00114172	0.0517587	0.00831466	0.262627	0.00320858	0.993118	cluster1
axo07480-f_at	arf6	-0.599282	-0.00560172	-1.03096	-0.124085	-0.704965	0.160806	-0.605632	0.46674	0.000288561	0.981098	2.19e-06	0.239578	0.000675774	0.122962	0.000582657	0.00121201	cluster1
axo01922-r_at	hnrnph2	-0.599018	-0.0937441	-0.248597	-0.106295	-0.391363	-0.0407152	-0.657758	0.0131773	0.0398047	0.829254	0.392721	0.761774	0.0259199	0.886988	0.00589087	0.968377	cluster1
axo10567-r_at	wtap	-0.598557	-0.213744	-0.877664	-0.224438	-0.543938	-0.0876572	-0.564703	-0.0675029	0.00213515	0.401067	4.69e-05	0.152661	0.0151009	0.609605	0.00196048	0.692402	cluster1
axo20191-f_at	disp1	-0.596649	-0.27077	-0.443787	0.0839214	-0.693828	-0.0652549	-0.650731	0.0170988	0.000838055	0.158943	0.00201192	0.416992	0.00014414	0.581934	7.58e-05	0.921405	cluster1
axo09596-f_at	fcgbp	-0.594798	-0.346153	-0.44946	-0.238701	-0.670935	-0.464781	-0.680583	-0.512777	0.0813827	0.311392	0.037402	0.201774	0.0293055	0.202475	0.0114407	0.145227	cluster1
axo20271-r_at	dido1	-0.593987	-0.184075	-0.175608	0.0155434	0.201122	0.182477	-0.112566	-0.0073678	0.00113769	0.425169	0.190532	0.934635	0.0918508	0.143646	0.488016	0.979925	cluster1
axo02180-f_at	wars	-0.593612	0.013405	-0.63996	-0.34626	-0.490723	-0.34647	-0.780705	-0.495142	0.00842292	0.975726	0.011693	0.126424	0.0281586	0.0839445	0.000641158	0.0130554	cluster1
axo23836-f_at	fel	-0.592452	-0.762645	0.21871	0.258542	0.299142	0.118439	-0.380774	-0.497734	0.11052	0.0300419	0.371948	0.133059	0.201058	0.711479	0.190561	0.155307	cluster1
axo11590-f_at	tspan31	-0.591259	-0.525063	-0.107152	0.0236554	-0.0567689	0.129949	-0.0588567	0.108946	0.00399674	0.0493186	0.621444	0.91592	0.760001	0.394759	0.740925	0.613657	cluster1
axo30810-f_at	haus6	-0.590859	-0.514216	-0.714823	-0.0402083	-0.18	0.370461	-0.426882	0.136622	0.0352352	0.107684	0.011264	0.883782	0.317261	0.0166302	0.0241736	0.538198	cluster1
axo05822-r_at	islr2	-0.590354	-0.590104	-0.894129	-0.569371	-0.834903	-0.0644889	-0.43569	-0.0231617	0.00885526	0.0331902	0.000420902	0.0173906	0.000700111	0.745709	0.0195391	0.936685	cluster1
axo09269-f_at	chrne	-0.589485	-0.526988	-0.335592	-0.173713	-0.215781	-0.0320411	0.199532	0.161338	0.0398397	0.0415561	0.214251	0.362957	0.502437	0.906388	0.238281	0.717622	cluster1
axo10535-f_at	tbpl1	-0.588549	-0.394721	-1.05919	-0.464968	-0.713131	-0.0419607	-0.502332	0.0598153	0.00181613	0.0444261	9.28e-06	0.00241893	0.000182998	0.783366	0.000592769	0.697181	cluster1
axo10171-f_at	mcm2	-0.587397	-0.373603	-0.550649	0.056505	-0.128801	0.00813811	-0.0895406	-0.159219	0.00947703	0.184029	0.0188366	0.845056	0.587875	0.971739	0.722911	0.549446	cluster1
axo19761-f_at	dsel	-0.586554	-0.656106	-0.608386	-0.284066	-0.359837	-0.420855	-0.0506211	-0.0874481	0.0566404	0.0687044	0.00422646	0.11245	0.0939948	0.0573351	0.803834	0.768242	cluster1
axo24477-f_at	no hit	-0.586461	-0.165389	-0.585932	-0.522538	-0.533269	-0.5779	-0.547463	-0.328917	0.00502585	0.719759	0.00176597	0.00682203	0.0150933	0.000998158	0.00626715	0.0625836	cluster1
axo27908-f_at	znf567	-0.585479	-0.234266	-0.659457	0.00753437	-0.462553	-0.0138592	-0.29691	0.0119277	0.00736746	0.408653	0.00100997	0.978375	0.0140553	0.946012	0.0825445	0.964371	cluster1
axo02837-f_at	zmynd8	-0.585109	-0.352486	-0.65163	-0.36346	-0.823596	-0.266353	-0.686928	-0.19322	0.128253	0.381273	0.0648798	0.360291	0.0444925	0.508045	0.0485947	0.809705	cluster1
axo04403-f_s_at	tpm3	-0.584249	-0.161063	-0.386672	-0.245487	-0.37545	-0.280413	-0.75336	-0.514266	0.00409938	0.440045	0.0744563	0.234172	0.0101798	0.0495164	0.0025105	0.059358	cluster1
axo24351-f_at	y077	-0.583672	-0.665102	-0.785156	-0.318983	-0.288917	0.139275	-0.350785	0.0114969	0.0106618	0.0138103	5.7e-05	0.0631524	0.136633	0.409725	0.0620529	0.966273	cluster1
axo29413-f_at	pgfra	-0.583153	-0.555247	-0.488595	-0.204963	-0.44488	-0.0897529	-0.247889	0.234793	0.0074309	0.0682953	0.00036414	0.0758669	0.0017614	0.601852	0.0809118	0.121187	cluster1
axo01519-f_at	ythdc1	-0.581874	-0.601496	-0.39496	-0.217752	-0.33023	-0.0495301	-0.557495	0.0564433	0.0020684	0.00607562	0.0030951	0.0826019	0.00135788	0.642679	0.000849144	0.816033	cluster1
axo11058-f_at	slc20a1	-0.581677	-0.435666	-0.343544	-0.194642	-0.231862	0.0770543	-0.530241	-0.150153	4.6e-05	0.0049192	0.00072565	0.0103701	0.0018537	0.243916	4.51e-05	0.114743	cluster1
axo08314-r_at	ogg1	-0.57943	-0.656278	-0.987877	-0.789416	0.0281333	-0.100194	0.60916	0.629303	0.00123686	0.00567295	6.73e-06	1.78e-05	0.861766	0.429541	0.000195366	0.000723286	cluster1
axo17000-f_at	znf167	-0.57856	-0.618791	-0.52818	-0.49266	-0.300565	-0.427607	-0.045215	0.141139	0.00507641	0.0218803	0.00424544	0.00934164	0.0814153	0.02601	0.732194	0.318942	cluster1
axo19105-f_at	grhl2	-0.573415	-0.45777	-0.575858	0.0108561	-0.336295	0.11237	-0.888455	-0.289129	0.0151187	0.0793005	0.0431437	0.975353	0.0405236	0.53615	0.000533233	0.369382	cluster1
axo12556-r_s_at	sfrs1	-0.569157	-0.0770225	-0.633785	-0.392928	-0.785322	-0.275935	-0.757534	-0.152082	0.000461544	0.664517	0.000211548	0.00366222	1.5e-05	0.0119127	8.84e-07	0.25445	cluster1
axo13866-f_at	ero1l	-0.568475	-0.356101	-0.662356	-0.456217	-0.289788	-0.302681	-0.547163	-0.505323	0.000196193	0.0208466	4.93e-06	3.88e-05	0.00157532	0.0030456	1.84e-05	0.000237832	cluster1
axo22773-r_at	no hit	-0.567119	-0.159099	-1.02081	-0.11577	-0.854984	0.00777623	-0.592576	0.340341	0.0113203	0.501841	4.74e-06	0.314351	0.00012971	0.960625	0.0131227	0.0227332	cluster1
axo26998-f_at	5srrna	-0.567054	-0.551258	-0.592132	-0.358585	-0.378133	-0.0736045	-0.234717	-0.125316	0.00196909	0.0162029	0.000621038	0.0115533	0.00281191	0.598908	0.0774879	0.377187	cluster1
axo09545-f_at	fpgt	-0.565438	-0.500144	-0.931899	-0.637355	-0.513219	-0.503962	-0.0891921	0.12208	0.00331251	0.032046	6.51e-05	0.000623563	0.00218687	0.000685568	0.645722	0.511899	cluster1
axo19533-r_at	tcf7l1	-0.564545	-0.0871193	-0.795515	0.167509	-0.507617	0.158087	-0.460294	-0.145454	0.0173483	0.822407	0.000390405	0.527628	0.00637217	0.465227	0.0193185	0.597193	cluster1
axo21759-f_at	no hit	-0.56277	-0.156088	-0.82545	-0.878576	-0.664806	-0.586828	0.0433466	0.0329464	0.00603577	0.52952	0.00104388	0.000860357	0.00298624	0.00156114	0.822597	0.893556	cluster1
axo16926-f_at	ubap2	-0.562468	-0.30134	-0.433883	-0.194179	-0.53125	-0.405847	-0.708921	-0.243388	0.104446	0.473057	0.110584	0.557529	0.0171737	0.0414787	0.00189973	0.412375	cluster1
axo30725-f_at	no hit	-0.562377	-0.143466	-0.131407	0.465065	-0.752764	-0.424742	0.143176	-0.287178	0.0116285	0.643309	0.663608	0.109214	0.0125285	0.10256	0.634594	0.506389	cluster1
axo24089-f_at	loc104458408	-0.56127	-0.510308	-0.505347	-0.338116	-0.550259	-0.335424	-0.639354	-0.411382	0.0237623	0.118066	0.0027148	0.0539943	0.00301701	0.0489653	0.0093781	0.171764	cluster1
axo05501-f_at	thtpa	-0.559674	-0.397902	-0.926132	-0.231671	-0.623206	0.352227	-0.536935	0.294353	0.0105843	0.170127	0.00011276	0.116581	0.00724956	0.0866843	0.00826757	0.175379	cluster1
axo06252-f_at	fdps	-0.557009	-0.268763	-0.72783	-0.213807	-1.0315	-0.232407	-0.479332	0.188257	0.0135153	0.413705	0.00296392	0.360458	7.99e-05	0.209897	0.00550131	0.38991	cluster1
axo11821-f_at	pdgfra	-0.556365	-0.314503	-0.58192	-0.180859	-0.342911	-0.0820498	-0.474719	-0.0299345	0.0290754	0.349245	0.00224769	0.357005	0.0690392	0.700338	0.00607772	0.914127	cluster1
axo12723-f_at	vezf1	-0.554673	-0.0529143	-0.820737	-0.181155	-0.608129	-0.165315	-0.720589	-0.210589	0.00897026	0.832365	5.41e-05	0.227268	0.00412061	0.152029	0.000317256	0.18615	cluster1
axo10398-f_at	col3a1	-0.554029	-0.796096	-0.0586781	-0.0583893	-0.559318	-0.352408	-0.770042	-0.297316	0.165237	0.08526	0.88381	0.868436	0.100806	0.267754	0.0120614	0.4849	cluster1
axo07906-r_at	gtf2f1	-0.552331	-0.486575	-0.721003	-0.569992	-0.544719	-0.369605	-0.548585	-0.228031	0.000889452	0.00975749	4.91e-05	0.000135703	0.000298811	0.000949748	0.000570543	0.0379167	cluster1
axo02791-f_at	atf4	-0.551483	-0.495121	-0.758788	-0.461431	-0.649295	-0.430059	-0.486244	-0.206428	6.95e-06	0.00026468	8.19e-08	3.91e-06	2.69e-07	1.3e-05	3.07e-05	0.0537523	cluster1
axo07362-f_at	prmt1	-0.54963	-0.234694	-0.722221	-0.392377	-0.358111	-0.136345	-0.225799	0.0161438	3.5e-05	0.0109524	1.32e-07	1.79e-05	2.7e-05	0.105937	0.0033765	0.864811	cluster1
axo25832-f_at	il6st	-0.548767	-0.648763	-0.865797	-0.598862	-0.75544	-0.189036	-0.450723	0.0799829	0.0105105	0.00923525	1.71e-05	0.000169796	4.26e-05	0.131018	0.0034463	0.684487	cluster1
axo31456-f_at	loc100790783	-0.548236	-0.670335	0.174516	0.1272	0.169985	-0.00526972	-0.336499	-0.410823	0.0395911	0.0186209	0.393608	0.396546	0.41175	0.986039	0.259171	0.183374	cluster1
axo19256-r_at	coq10b	-0.547986	-0.244999	-0.614542	-0.0727593	-0.593005	0.00591454	-0.556947	0.151425	0.00150121	0.124503	0.000908196	0.52506	0.00396229	0.970533	8.7e-05	0.338027	cluster1
axo21553-f_at	tmem44	-0.54764	-0.449122	-0.462403	-0.653963	-0.321976	-0.333908	-0.716498	-0.449868	0.0293389	0.200285	0.010292	0.00301997	0.0331113	0.0357756	0.00636673	0.114129	cluster1
axo18510-f_at	tns3	-0.546821	-0.0893334	-0.56154	-0.23078	-0.813694	0.157241	-0.431652	-0.555188	0.00552626	0.771137	0.00451878	0.188585	0.000680274	0.354086	0.0350028	0.0471048	cluster1
axo20207-f_at	znf3	-0.546314	-0.525748	-0.585006	-0.494257	-0.180805	-0.0161406	-0.396307	0.120416	0.00510935	0.0440156	0.00242491	0.00786481	0.364766	0.936979	0.00802358	0.554871	cluster1
axo31406-f_at	no hit	-0.545073	-0.45055	-0.593189	-0.48517	-0.326974	-0.255096	-0.592052	-0.337796	0.000948524	0.00662161	4.44e-05	0.00024007	0.0460192	0.0363293	0.00587176	0.0346617	cluster1
axo15464-r_at	derl2	-0.54449	-1.1097	-0.172835	-1.03629	0.645925	-0.724824	-1.1049	-1.71803	0.0210084	0.00165465	0.401288	0.000275323	0.00173293	0.000195865	0.000116152	3.08e-05	cluster1
axo06251-f_at	fdps	-0.543586	-0.248992	-0.613849	-0.201866	-1.04139	-0.220692	-0.415993	0.308344	0.00382422	0.317084	0.00217529	0.299274	4.48e-05	0.311499	0.00464284	0.113757	cluster1
axo06685-r_at	nfkbil1	-0.542294	-0.0186084	-0.679075	-0.165752	-0.252779	0.0938016	-0.466847	-0.0724589	0.0215445	0.968574	0.000614554	0.276335	0.192629	0.609913	0.0124867	0.720765	cluster1
axo28650-f_at	tmcc1	-0.542099	-1.1238	-0.181266	-0.249085	-0.162231	0.0190814	-0.510836	-0.540167	0.0808354	0.0172176	0.446521	0.150829	0.575631	0.942862	0.0179696	0.00737607	cluster1
axo18806-r_at	mul1	-0.542088	-0.425642	-0.736004	-0.403731	-0.787501	-0.237493	-0.543106	0.142372	0.00571704	0.10397	0.00113119	0.0117298	0.000422287	0.0728802	0.00255309	0.40239	cluster1
axo31623-f_at	zbt37	-0.541985	-0.397776	-0.583425	-0.396029	-0.547845	-0.369299	-0.793984	-0.372296	0.00291288	0.0260478	0.000198774	0.00118351	0.00205794	0.0057774	0.000269755	0.0180975	cluster1
axo04143-r_at	no hit	-0.53881	-0.0706975	-0.026447	-0.120837	-0.30247	-0.275254	-0.189377	-0.771736	0.0355892	0.86423	0.957691	0.779211	0.248022	0.299382	0.570347	0.00857832	cluster1
axo31351-f_at	loc101981139	-0.535109	-0.604708	-0.208706	-0.182834	-0.363963	-0.313945	-0.271629	-0.222792	0.0189316	0.0322126	0.328475	0.45989	0.0254743	0.0792235	0.255882	0.205448	cluster1
axo02609-r_s_at	dus4l	-0.535017	-0.325603	-1.02163	-0.323949	-0.495383	0.178479	-0.258686	0.304612	0.00792326	0.180562	1.27e-05	0.0826408	0.0763717	0.402366	0.289312	0.319147	cluster1
axo15465-f_at	exosc3	-0.534334	-0.203332	-1.04778	-0.342888	-0.819636	0.019603	-0.874996	0.183036	0.00205656	0.324229	1.39e-05	0.0151552	0.00202019	0.909668	5.89e-05	0.250827	cluster1
axo00282-f_at	ces1	-0.534043	-0.209955	-0.668187	-0.534043	-0.275185	-0.403558	-0.509974	-0.699341	0.108377	0.534898	0.00260393	0.00549892	0.276843	0.108036	0.109735	0.0955041	cluster1
axo19433-f_at	atg16l1	-0.531779	-0.434471	-0.73509	-0.55647	-0.405729	-0.417541	-0.290921	0.0966249	0.0102339	0.0938356	0.000442542	0.00361333	0.0143172	0.00655704	0.0506778	0.653488	cluster1
axo14629-f_at	znf182	-0.531537	-0.594602	-0.334121	-0.399925	-0.289162	-0.251822	0.0746272	-0.0761897	0.0102332	0.0288434	0.0729562	0.0266548	0.106384	0.179986	0.728896	0.761037	cluster1
axo12434-f_at	kdelr1	-0.529736	-0.348212	-0.376988	-0.0292926	-0.173646	0.26883	-0.627179	-0.237851	0.0369943	0.417044	0.258802	0.942327	0.35436	0.272158	0.00138511	0.388311	cluster1
axo13023-r_at	hnrnph3	-0.52891	0.111931	-0.0183853	0.0437556	-0.192928	0.0458101	-0.746965	-0.207017	0.0023594	0.596527	0.935454	0.810743	0.128624	0.808935	0.000460603	0.244543	cluster1
axo15926-r_at	ogg1	-0.528505	-0.511609	-0.863728	-0.68313	-0.0914869	-0.0860591	0.685057	0.587218	0.00266881	0.0250665	4.08e-05	0.000200413	0.527857	0.487777	0.000360538	0.0068043	cluster1
axo09136-r_at	zic1	-0.528183	-0.468113	-0.877559	-0.497795	-0.482041	-0.0662228	-0.653951	0.0635545	0.032156	0.112653	0.000972871	0.00706128	0.0223611	0.701654	0.00127585	0.788129	cluster1
axo12749-f_at	mad2l1bp	-0.527801	-0.033831	-0.577251	-0.0235819	-0.60044	-0.238338	-0.499328	-0.0844558	0.00218215	0.900823	0.000433064	0.893636	0.000469999	0.0286424	0.00344803	0.5311	cluster1
axo16224-f_at	ccdc49	-0.526311	-0.0925986	-0.550912	0.177871	-0.423482	0.11934	-0.624925	-0.128209	0.0135664	0.776851	0.0169375	0.510634	0.0542231	0.586535	0.0238674	0.719227	cluster1
axo27386-f_at	no hit	-0.5249	-0.547021	-0.427202	-0.658579	-0.340054	-0.66673	0.212767	-0.216456	0.0534927	0.122863	0.0447535	0.00154874	0.155904	0.00104951	0.235305	0.292722	cluster1
axo02454-r_at	cxorf40a	-0.522777	-0.211147	-1.00447	-0.688306	-0.657954	-0.211048	-0.412904	0.140775	0.00766543	0.394263	8.58e-05	0.0015723	0.0121281	0.22156	0.0213189	0.475688	cluster1
axo01051-f_at	fam76b	-0.520656	-0.175902	-0.580925	-0.149434	-0.506965	-0.0354859	-0.491953	-0.148409	0.00533599	0.504477	0.000410861	0.363897	0.00775786	0.875954	0.00142516	0.33056	cluster1
axo10378-f_at	pcsk7	-0.517963	-0.556146	-0.51584	-0.327178	-0.761191	-0.42556	-0.5867	-0.186133	0.00736532	0.0456962	0.0218005	0.13338	0.000239127	0.00804124	0.001411	0.331166	cluster1
axo19909-f_at	elof1	-0.516817	-0.401658	-0.988697	-0.503943	-0.531203	0.025834	-0.498355	0.200826	0.0062917	0.0822724	0.000133486	0.00541235	0.0122067	0.883838	0.0161986	0.379051	cluster1
axo31667-f_at	no hit	-0.516779	-0.301543	-0.08809	-0.702635	-0.220223	-0.980312	-0.109032	-0.762796	0.0105983	0.250117	0.528726	3.38e-05	0.0788727	3.69e-05	0.800115	0.000403469	cluster1
axo13215-r_at	sec22a	-0.515939	-0.117478	-0.958091	-0.69274	-0.272086	-0.0733637	0.307644	0.537097	0.032478	0.8296	0.000316714	0.00552587	0.31956	0.694909	0.154207	0.0682047	cluster1
axo23484-f_at	fa83h	-0.515369	-0.424647	-0.3917	-0.0723036	-0.360904	-0.00334296	-0.611861	-0.245792	0.129947	0.365296	0.122032	0.852037	0.0998876	0.987642	0.0123704	0.569204	cluster1
axo07145-f_at	dhx15	-0.513614	-0.271082	-0.554656	-0.21883	-0.627986	-0.146537	-0.578781	-0.105389	0.00400467	0.176369	0.00493393	0.146441	8.82e-05	0.182169	0.000308579	0.423484	cluster1
axo14101-f_at	arhgap11a	-0.513283	-0.0510779	-0.593857	-0.0789367	-0.674795	-0.0588277	-0.774344	-0.217095	0.0131854	0.889279	0.00138123	0.697792	0.00646258	0.77337	0.00237338	0.318966	cluster1
axo20020-f_at	smek1	-0.513171	-0.509969	-0.707207	-0.250993	-0.495747	-0.107819	-0.334011	0.0421368	0.00724657	0.0571742	0.000189173	0.0555027	0.00794742	0.465862	0.0335172	0.838738	cluster1
axo17098-f_s_at	ubb	-0.512255	-0.126714	-0.787876	-0.027472	-0.678434	0.117081	-0.567929	0.0964731	2.61e-05	0.155979	6.79e-08	0.659748	4.42e-07	0.0281127	2.46e-06	0.0763189	cluster1
axo01107-f_at	thap6	-0.510302	-0.660263	-0.400543	-0.336905	0.0986613	-0.161525	-0.224308	-0.270046	0.00643268	0.0113656	0.0285401	0.0336634	0.645254	0.405906	0.206775	0.254023	cluster1
axo13409-f_at	mkrn1	-0.507558	0.294905	-0.611684	0.32893	-0.410142	-0.299047	-0.121322	0.00079542	0.0149918	0.161257	0.0380777	0.0258215	0.176627	0.0941735	0.362633	0.99682	cluster1
axo18829-r_at	c6orf211	-0.506588	-0.261548	-0.922129	-0.700722	-0.555667	-0.250831	-0.647798	0.0928927	0.0522428	0.409109	0.000352727	0.00206288	0.0142839	0.233564	0.00100268	0.59508	cluster1
axo26988-f_at	aft7ip	-0.506507	-0.501278	-0.666773	-0.521464	-0.230833	0.172908	0.153629	0.40871	0.00362693	0.0230029	0.000479253	0.00104261	0.178829	0.14094	0.293442	0.0209422	cluster1
axo15981-f_at	chrac1	-0.504109	-0.224784	-1.08329	-0.298027	-0.887039	0.109993	-0.513397	0.43365	0.00183812	0.171218	9.21e-06	0.0123182	0.00026161	0.341475	0.000131081	0.00174127	cluster1
axo26230-f_at	fam189a2	-0.503025	-0.526118	-0.557086	-0.67611	-0.184676	-0.144376	0.308976	0.614387	0.00522344	0.0301838	0.0102148	0.000790013	0.208088	0.308628	0.0542629	0.000913417	cluster1
axo14160-f_at	zbed4	-0.502992	0.0491634	-0.887441	0.155532	-0.790374	0.146703	-1.07454	0.0197397	0.0546854	0.922557	0.0110615	0.536773	0.0129781	0.45998	0.000330403	0.943621	cluster1
axo19744-r_at	kbtbd7	-0.502078	-0.083942	-0.702651	-0.0579058	-0.655661	0.0871906	-0.932776	-0.133599	0.000649775	0.645297	1.95e-05	0.658881	0.000503707	0.394682	1.75e-05	0.317016	cluster1
axo13134-r_at	mmd	-0.499785	-0.912846	-0.299751	-0.949565	0.127821	-0.570218	0.402961	-0.349804	0.136399	0.0171804	0.087726	8.34e-05	0.466468	0.000907438	0.0399826	0.0471969	cluster1
axo05844-r_at	ssfa2	-0.49973	-0.439822	-0.996244	-0.32557	-0.642521	0.0227401	-0.0860536	0.154367	0.00187754	0.0139138	2.2e-05	0.00119406	0.0019164	0.796849	0.397151	0.061891	cluster1
axo15724-f_at	znf639	-0.499516	0.15977	-0.500711	0.262937	-0.387204	0.155846	-0.650579	0.020125	0.00248864	0.43112	0.0151577	0.149533	0.0522707	0.324338	0.000376191	0.930588	cluster1
axo10732-f_at	siah2	-0.498444	-0.139698	-0.809663	-0.129933	-0.453474	-0.107873	-0.287606	0.160906	0.00175888	0.380679	2.93e-06	0.236937	0.00453634	0.205198	0.00849122	0.111204	cluster1
axo21448-f_at	tpm3	-0.49803	-0.157392	-0.366095	-0.245429	-0.426702	-0.346208	-0.768689	-0.482773	0.00598667	0.446972	0.0622788	0.172821	0.00500998	0.0137363	0.00211123	0.0547683	cluster1
axo29986-f_at	zswim6	-0.497816	-0.246174	-0.482819	0.0456158	-0.504328	-0.132085	-0.704819	-0.318098	0.0234779	0.301725	0.00330629	0.840338	0.0040634	0.388601	0.0103152	0.0528752	cluster1
axo04547-f_at	slc39a7	-0.497664	-0.265342	-0.613698	-0.159577	-0.645621	-0.111293	-0.926215	-0.161623	0.0134977	0.162544	0.00141595	0.217418	0.000231554	0.442092	2.5e-06	0.200176	cluster1
axo27248-f_at	no hit	-0.49662	1.29324	-0.24249	0.593182	-0.277418	0.420055	-0.720245	0.482637	0.414633	0.0266133	0.668937	0.240231	0.808912	0.682222	0.264632	0.602104	cluster1
axo11717-f_at	ndc80	-0.494451	-0.242799	-0.508062	-0.0374103	-0.289754	0.121733	-0.613662	0.170393	0.252026	0.381884	0.0257758	0.883664	0.0907652	0.419234	0.00424698	0.391018	cluster1
axo06224-f_at	c8orf40	-0.494097	-0.275766	-0.693356	-0.130033	-0.359722	0.268522	-0.103672	0.0630473	0.0144304	0.174814	0.000412935	0.360885	0.0191072	0.0594165	0.552587	0.760596	cluster1
axo01770-f_at	tmpo	-0.491685	-0.342618	-0.590697	-0.351499	-0.649326	-0.242256	-0.483227	-0.00881402	0.0394055	0.121844	0.000881199	0.0139478	0.000457965	0.0844516	0.00761293	0.967561	cluster1
axo16618-f_at	ptplad2	-0.49125	-0.12207	-0.511999	-0.845336	-0.790665	-0.602135	-0.393605	-0.192494	0.0366992	0.679072	0.00303391	0.000156693	0.000527403	0.000979365	0.0466583	0.390325	cluster1
axo13398-r_at	ftsj2	-0.491121	-0.0697938	-1.04799	-0.162963	-0.806469	0.111817	-1.00153	0.245687	0.0140619	0.818484	8.05e-05	0.320366	0.00115746	0.461925	8.82e-05	0.195421	cluster1
axo16409-f_at	c14orf119	-0.490607	-0.176587	-0.939399	-0.471794	-0.718098	-0.160331	-0.436458	0.263049	0.0249495	0.472098	0.000248053	0.0120961	0.000876169	0.248734	0.0136165	0.14233	cluster1
axo16703-f_at	lrrc1	-0.489649	-0.0522818	-0.562932	-0.403244	-0.734477	-0.392719	-0.655844	-0.308245	0.0809474	0.865499	0.0501927	0.0319842	0.000272848	0.00689461	0.000271503	0.0251246	cluster1
axo00935-f_at	daglb	-0.489469	-0.648548	-0.564612	-0.283056	-0.675767	-0.184493	-0.350696	-0.249761	0.113197	0.132962	0.00169298	0.0584899	0.00300257	0.227646	0.0933648	0.404096	cluster1
axo01404-r_at	c12orf23	-0.489278	-0.195683	-0.631779	0.219603	-0.425837	0.159636	-0.578585	-0.114435	0.00189295	0.290164	0.000502978	0.0648783	0.01579	0.126108	0.000527998	0.443365	cluster1
axo18511-f_at	tns3	-0.488874	-0.121413	-0.500741	-0.136355	-0.682921	-0.031283	-0.547374	-0.622698	0.00284387	0.60412	0.00216783	0.173443	0.000174937	0.851729	0.00185175	0.00794678	cluster1
axo31394-f_s_at	no hit	-0.488423	-0.790846	-0.276845	-0.347014	-0.191878	-0.297405	-0.0722841	-0.095564	0.0568534	0.010003	0.158549	0.0601937	0.287658	0.0393516	0.682154	0.611568	cluster1
axo12199-f_s_at	khdrbs1	-0.487918	-0.115139	-0.365163	-0.0246954	-0.716268	-0.121246	-1.01416	-0.207894	0.0645245	0.727359	0.322353	0.949374	0.00223567	0.681612	0.000484825	0.52015	cluster1
axo09677-f_at	socs3	-0.487412	-0.170899	-0.651749	-0.257698	-0.45558	-0.258869	-0.238421	0.00349808	0.00364673	0.446972	0.000173206	0.148999	0.00873561	0.0868116	0.0397531	0.983539	cluster1
axo19547-f_at	cdca3	-0.486875	-0.0810005	-0.672323	0.0760837	-0.873368	-0.118466	-0.866859	0.184315	0.0113863	0.817589	0.00218203	0.776643	0.000316592	0.564959	0.000588019	0.255234	cluster1
axo00293-f_at	ube2j2	-0.486344	-0.269636	-0.635218	-0.54807	-0.319955	-0.470226	-0.1009	-0.203225	0.00153412	0.124353	4.31e-05	0.00037268	0.00400025	0.000304924	0.29709	0.0471969	cluster1
axo06225-f_at	penk	-0.485884	-0.619228	-0.623221	-0.880392	-0.361246	-0.314659	0.0600441	0.00447497	0.0250681	0.0143021	0.000613925	0.000113558	0.0378718	0.0513949	0.700871	0.986228	cluster1
axo00706-f_at	shf	-0.485807	-0.166596	-0.611872	-0.515135	-0.308469	-0.116448	-0.302794	-0.0967061	0.0217151	0.553582	0.000527724	0.0021056	0.137043	0.538571	0.105791	0.607669	cluster1
axo08747-f_at	dck	-0.485362	-0.172154	-0.680927	-0.412782	-0.513402	-0.0809135	-0.546439	-0.0589958	0.0212174	0.563685	0.0017478	0.0479638	0.0013727	0.586664	0.00476536	0.797223	cluster1
axo30808-f_at	mk13	-0.484439	-0.356597	-0.304009	-0.0881145	-0.441267	-0.335687	-1.0844	-0.298374	0.0469505	0.257636	0.0794988	0.666591	0.0116546	0.0230326	1.58e-05	0.079192	cluster1
axo05061-f_at	adcyap1	-0.4836	-0.513356	-0.755634	-0.683284	-0.216742	0.308013	-0.0595569	0.389243	0.0515031	0.0291577	0.0229299	0.0589522	0.0729281	0.0087541	0.673323	0.0422956	cluster1
axo11514-r_at	mcm6	-0.483321	-0.475913	-0.84584	-0.268191	-0.673634	-0.109914	-0.661075	-0.24254	0.000153271	0.00167663	5.53e-07	0.00311169	0.000113569	0.235899	5.07e-05	0.0755927	cluster1
axo17391-f_at	acn9	-0.48323	-0.181475	-0.640194	-0.0367039	-0.529637	-0.103144	-0.188952	0.331292	0.0521304	0.541303	0.00196997	0.877472	0.0030676	0.619456	0.21913	0.207169	cluster1
axo12460-f_at	acot2	-0.483048	-0.494448	-0.597146	-0.460526	-0.490448	-0.41691	-0.46702	0.096563	0.0151924	0.031525	0.000404147	0.00501284	0.00635407	0.0100773	0.00384638	0.649352	cluster1
axo09122-f_at	yy1	-0.482689	0.0514628	-0.913009	0.0436518	-0.510573	0.1874	-0.158285	0.316342	0.0155844	0.888129	0.000344461	0.855348	0.0544985	0.341816	0.472357	0.206855	cluster1
axo21212-f_at	c8orf4	-0.482488	-1.16004	-0.146605	-1.06375	0.104937	-0.6681	0.17989	-0.456657	0.0194809	0.000969337	0.446868	6.51e-05	0.59612	0.000415222	0.331095	0.0090782	cluster1
axo03462-f_at	morf4l1	-0.481837	-0.292006	-0.941498	-0.479676	-0.771521	-0.325628	-0.418865	-0.150079	0.00042973	0.0440015	1.01e-06	9.98e-05	7.54e-05	0.000566992	0.000697508	0.0903817	cluster1
axo01638-f_at	polr1d	-0.4798	-0.135265	-0.698051	-0.190533	-0.317115	0.281565	-0.267545	0.251067	0.0042407	0.497788	0.000397758	0.166217	0.0460406	0.0251823	0.0291765	0.0851138	cluster1
axo18615-f_at	cfh	-0.479456	-0.422273	-0.138323	-0.248712	-0.338435	-0.299127	-1.05199	-0.654027	0.170063	0.342735	0.800311	0.661002	0.35623	0.191984	0.00401519	0.148071	cluster1
axo13503-f_at	ppp1r8	-0.478732	-0.196816	-0.79307	-0.244971	-0.705878	-0.145362	-0.434529	0.144996	0.0230174	0.410719	0.000739413	0.174133	0.000307491	0.311654	0.0107354	0.281522	cluster1
axo02069-r_at	mcat	-0.477256	-0.478635	-0.929066	-0.402092	-0.491514	0.0480247	-0.297643	0.245601	0.00744423	0.0680752	3.08e-05	0.0098468	0.0364625	0.772866	0.142007	0.142234	cluster1
axo07817-f_at	fhit	-0.476329	0.447981	-0.73518	0.361341	-0.597879	0.486999	-0.848033	0.318567	0.0400411	0.0761185	0.00199112	0.0299784	0.0512325	0.00164831	0.000216361	0.102421	cluster1
axo06429-f_at	edc3	-0.475461	-0.641936	-0.288434	-0.318608	-0.0816029	-0.165453	-0.0997611	-0.0685389	0.0140862	0.0302133	0.0517504	0.0412739	0.636024	0.305777	0.509017	0.711493	cluster1
axo17187-r_at	pcdh18	-0.472788	0.30044	-0.846334	0.0832974	-0.866448	0.187837	-0.488967	-0.142744	0.0465369	0.290029	9.19e-05	0.692985	0.000301918	0.59797	0.112485	0.614603	cluster1
axo21521-f_at	gnpnat1	-0.472381	-0.349608	-0.837086	-0.439612	-0.596648	-0.313885	-0.691784	-0.381705	0.0341831	0.21469	5.96e-05	0.00341726	0.00151729	0.0207278	6.66e-05	0.00776445	cluster1
axo24025-f_at	coea1	-0.472167	-0.161927	-0.0838212	-0.00537495	-0.489291	-0.144296	-0.961654	-0.397054	0.0826257	0.715372	0.657609	0.981351	0.0100128	0.488786	0.000221446	0.0728802	cluster1
axo31424-f_at	no hit	-0.472036	-0.246152	-0.823463	-0.535879	-0.688479	-0.377972	-0.542185	-0.386983	0.0270675	0.278005	8.4e-05	0.00048954	3.59e-05	0.00496602	0.0038583	0.047456	cluster1
axo15867-f_at	tm7sf3	-0.47186	0.134086	-0.58753	-0.400882	-0.218269	-0.0794237	0.0409138	-0.0680975	0.245173	0.797461	0.0129513	0.00975135	0.415473	0.798894	0.891996	0.902103	cluster1
axo22617-f_at	trac9	-0.4712	-0.235786	-0.600204	-0.138322	-0.661856	-0.258008	-0.477987	-0.185026	0.0104879	0.298757	0.00015719	0.33649	0.000108751	0.080425	0.00271696	0.246751	cluster1
axo09808-f_at	orc1l	-0.470992	-0.30909	-0.876278	-0.4036	-0.766224	-0.0427068	-0.781987	-0.0208034	0.0137812	0.208864	0.000108475	0.0130601	0.0054904	0.830914	0.00295651	0.948029	cluster1
axo19400-f_at	no hit	-0.469921	-0.429607	-0.267047	-0.849113	0.466916	-0.510072	0.670252	-0.518409	0.0313724	0.102953	0.0917268	0.00020523	0.0208352	0.0130713	0.00176226	0.0272066	cluster1
axo02827-r_s_at	znf326	-0.469192	-0.0213521	-0.186791	0.38092	-0.118853	0.127739	-0.62799	-0.449084	0.171462	0.954537	0.565464	0.156318	0.565084	0.438906	0.00369403	0.0552619	cluster1
axo07536-f_at	dst	-0.469078	0.130773	-0.846513	-0.353356	-1.13104	-0.019028	-0.908269	0.376636	0.138853	0.812053	0.000177755	0.0577983	0.000655238	0.960257	9.73e-05	0.122291	cluster1
axo18497-f_at	mfsd1	-0.46771	-0.181863	-0.415357	-0.226865	-0.651632	-0.402088	-0.882496	-0.166359	0.0257398	0.492584	0.00666799	0.124945	0.000462015	0.0246721	4.21e-05	0.333071	cluster1
axo22887-f_at	exoc3	-0.467438	-0.197578	-0.478258	-0.202904	-0.511994	-0.0814965	-0.718514	-0.109111	0.120137	0.561958	0.139058	0.513055	0.00159193	0.547742	0.00188722	0.610607	cluster1
axo04942-f_at	ppt1	-0.467108	-0.431009	-0.604862	-0.532859	-0.422871	-0.110818	-0.601471	-0.335183	0.0199977	0.0902039	0.00553224	0.0471756	0.0295202	0.59393	0.00103645	0.0488707	cluster1
axo06423-f_at	nedd9	-0.465955	-0.31925	-0.64766	-0.656546	-0.408532	0.0784858	-0.253712	-0.213637	0.0326978	0.274155	0.00409557	0.000613434	0.0985899	0.648761	0.274938	0.527324	cluster1
axo31378-f_s_at	ch040	-0.465915	-0.259746	-0.640046	-0.151026	-0.179811	0.243886	-0.112179	0.149963	0.015139	0.281235	0.00230923	0.341898	0.269809	0.0642608	0.399014	0.397411	cluster1
axo11025-f_at	nfil3	-0.465716	-0.487296	-0.429356	-0.807628	-0.0805191	0.0758907	0.197651	0.334713	0.00253888	0.01086	0.00125515	4.59e-05	0.595256	0.624923	0.0983199	0.225726	cluster1
axo24689-f_at	dnajb1	-0.464302	-0.02989	-0.470811	0.177918	-0.400475	0.614489	-0.076831	1.13222	0.0581562	0.95219	0.0307954	0.391792	0.105721	0.000844048	0.776935	0.000566265	cluster1
axo19908-f_at	tmem101	-0.463686	-0.744878	-0.762541	-0.576234	-0.379428	-0.294592	-0.368171	-0.110874	0.0131433	0.00882559	0.000733413	0.00305159	0.106259	0.122434	0.0439925	0.599303	cluster1
axo03238-f_at	pmepa1	-0.463648	-0.977948	0.00508252	-0.562579	-0.693819	-0.263086	-0.478612	-0.244739	0.0786347	0.0105616	0.983782	0.0161174	0.000866485	0.265454	0.0360624	0.368459	cluster1
axo08684-r_at	rfng	-0.462267	-0.020666	-0.675971	0.0483318	-0.675498	0.112074	-0.605132	0.123249	0.0128556	0.953393	0.000323906	0.778862	0.00577652	0.493357	0.0014307	0.476412	cluster1
axo01343-f_at	sgms1	-0.462084	-0.0730572	-0.776307	-0.172199	-0.399749	-0.048424	-0.337683	0.126839	0.0970743	0.911869	0.0346903	0.650593	0.00921836	0.821102	0.0739846	0.629912	cluster1
axo17960-f_at	ubc	-0.460841	-0.548399	-0.656268	-0.635767	-0.347718	-0.588412	-0.367619	-0.369445	0.0739144	0.18389	0.0122723	0.0228639	0.00798403	6.26e-05	0.0438624	0.061483	cluster1
axo11323-f_at	tsfm	-0.458311	-0.340594	-0.785226	-0.46427	-0.658049	-0.376301	-0.356583	-0.182028	0.00150968	0.0546018	2.09e-05	0.000377379	0.000222782	0.00422217	0.00766538	0.170896	cluster1
axo18709-f_at	c2orf49	-0.458268	-0.205646	-0.39374	-0.327772	-0.50868	-0.123414	-0.656011	-0.397147	0.0229612	0.579264	0.0200054	0.0395645	0.00839874	0.551087	0.000998331	0.057819	cluster1
axo10743-f_at	xbp1	-0.45744	-0.195306	-0.651409	-0.508406	-0.72427	-0.310464	-0.73986	-0.111236	8.21e-05	0.102609	6.47e-07	2.15e-06	1.02e-06	0.000294517	1.11e-06	0.298198	cluster1
axo13482-r_at	aste1	-0.456897	-0.280159	-0.634243	-0.368623	-0.39851	-0.163515	-0.197621	0.0865338	0.0708731	0.384464	0.00214439	0.0465011	0.0101203	0.290526	0.169633	0.660281	cluster1
axo11412-r_at	topors	-0.455355	-0.023406	-0.672804	-0.0193403	-0.712998	-0.0604299	-0.923585	-0.180715	0.0125758	0.950891	0.00149701	0.9314	0.00272228	0.732777	0.000164475	0.261498	cluster1
axo03190-f_at	tgm2	-0.454818	-0.276284	-0.258321	-0.243844	-0.724541	-0.365703	-0.702113	-0.324521	0.0541785	0.296388	0.181919	0.209986	0.000571494	0.0844446	0.00731114	0.293194	cluster1
axo18074-f_at	rhou	-0.453912	-0.649686	-0.581528	-0.791481	-0.642974	-0.456333	-0.178353	0.214184	0.00652406	0.00731952	0.000160838	7.29e-06	0.000822657	0.0036748	0.217677	0.234766	cluster1
axo03446-r_at	dhdds	-0.45191	-0.536304	-0.658267	-0.321601	-0.544972	-0.240178	-0.510557	-0.209849	0.0224654	0.0473736	0.000580142	0.035927	0.00200947	0.129316	0.00143344	0.19827	cluster1
axo08748-f_at	dck	-0.450739	0.329725	-0.812107	0.625819	-0.624093	0.382115	-0.794129	-0.215139	0.0083176	0.0663937	2.36e-05	6.33e-06	0.0110694	0.0387322	0.000654682	0.290288	cluster1
axo16695-r_at	klhdc8a	-0.450598	1.40321	-0.620079	0.266039	-0.574202	0.0529969	-0.914953	0.110311	0.505382	0.00845614	0.310672	0.647218	0.511545	0.957455	0.0983057	0.905651	cluster1
axo06310-f_at	tnpo2	-0.449712	-0.339003	-0.680864	-0.00370488	-0.853928	0.0187864	-0.653128	0.0889445	0.000349161	0.0115929	2.72e-06	0.967434	2.59e-06	0.846794	8.4e-06	0.400577	cluster1
axo15658-f_at	vgll1	-0.449127	-0.305552	-0.702736	-0.606615	-0.568242	-0.433612	-0.54194	-0.128775	0.0141579	0.223603	0.000282869	0.000517793	0.000581467	0.0140218	0.000471826	0.537627	cluster1
axo07571-f_at	cav1	-0.448154	-0.0771091	-0.509887	-0.215637	-0.720019	-0.112318	-0.922025	-0.712859	0.00949617	0.775588	0.0325755	0.373451	3.4e-05	0.435906	1.11e-05	0.00455053	cluster1
axo22333-f_at	no hit	-0.448087	-0.291557	-0.218356	-0.214948	-0.524504	-0.518242	-0.662197	-0.370701	0.0623732	0.245062	0.209856	0.263045	0.114119	0.0174237	0.0277623	0.166985	cluster1
axo18484-r_at	fancf	-0.447334	-0.516766	-0.652397	-0.43346	-0.499769	0.164914	-0.0999215	0.489603	0.0347127	0.0140501	0.000119122	0.0034758	0.0036811	0.444691	0.625199	0.0106073	cluster1
axo09420-f_at	il1r1	-0.442073	-0.162322	-0.578692	-0.308161	-0.759671	-0.182314	-0.764037	-0.0581438	0.0524397	0.570995	0.00580686	0.0321454	0.000304284	0.164977	0.00083237	0.786819	cluster1
axo13331-r_at	sac3d1	-0.441433	-0.381677	-0.504695	-0.289716	-0.557861	-0.255832	-0.623935	-0.218799	0.0688463	0.330862	0.00189792	0.0578269	0.00776876	0.311873	0.00275445	0.31758	cluster1
axo11616-f_at	st8sia2	-0.441173	-0.294536	-0.441333	-0.421178	-0.601144	-0.446749	-0.920403	-0.442605	0.0537708	0.328623	0.00445276	0.00643486	0.00755202	0.0207399	0.000505996	0.15231	cluster1
axo04927-f_at	gpr1	-0.441089	-0.246163	-0.436661	-0.131773	-0.599132	0.692932	-0.655272	0.269614	0.0609424	0.472842	0.0339186	0.557727	0.00710775	0.00353606	0.000985591	0.288356	cluster1
axo03219-f_at	nsun4	-0.436518	0.169341	-0.648119	-0.270605	0.2045	0.374406	0.0359465	0.34943	0.165435	0.755713	0.00700595	0.191877	0.212956	0.0761667	0.910175	0.0821364	cluster1
axo15347-f_at	nbas	-0.435329	-0.368752	-0.285541	-0.336328	-0.754625	-0.459888	-0.45052	-0.37614	0.0256508	0.134602	0.19275	0.113711	0.0142821	0.133423	0.287021	0.445717	cluster1
axo04472-f_at	loc201229	-0.43531	-0.617399	-0.502145	-0.442064	-0.58622	-0.427321	-0.529669	-0.424899	0.0276118	0.0507865	0.01497	0.0289597	0.00535444	0.00717825	0.016044	0.0223367	cluster1
axo10224-f_at	pck2	-0.434971	-0.0865309	-0.467809	0.0723122	-0.76209	-0.0304719	-1.30228	-0.383161	0.00553904	0.710498	0.02196	0.749475	1.57e-05	0.87204	2.13e-05	0.130415	cluster1
axo15163-f_at	c1orf77	-0.433633	-0.365555	-0.667154	-0.160588	-0.721419	-0.040791	-0.577835	-0.184585	0.000327023	0.00705367	4.73e-06	0.0608895	1.15e-05	0.717394	1.64e-05	0.0368946	cluster1
axo01116-f_at	hnrnpul1	-0.431239	-0.312196	-0.516296	-0.367896	-0.750699	-0.0941996	-0.971749	-0.251901	0.0473626	0.219752	0.058806	0.229259	0.00763963	0.767512	0.000641242	0.420611	cluster1
axo07935-r_at	hnrnpk	-0.431015	-0.157719	-0.356282	-0.424233	-0.642405	-0.196945	-0.638354	-0.253484	0.0506331	0.627116	0.105898	0.0552394	0.0284471	0.379951	0.0270609	0.276004	cluster1
axo24718-f_at	dcnl1	-0.42927	-0.631123	-0.828118	-0.211454	-0.330144	0.105649	0.00498556	0.198609	0.0515926	0.0138943	0.000207774	0.0506101	0.0474505	0.390852	0.975423	0.112667	cluster1
axo09566-f_at	ces2	-0.428982	-0.237707	-0.610823	-0.443721	-0.348292	-0.353778	-0.926671	-0.970426	0.0126393	0.225393	0.00104681	0.00731601	0.168117	0.257421	0.000178743	0.00906269	cluster1
axo01817-f_at	serping1	-0.427887	-0.106111	-0.344176	-0.571281	-0.348488	-0.0842545	-0.658307	-0.713613	0.13823	0.834786	0.110795	0.0179722	0.183733	0.792236	0.0253619	0.0269404	cluster1
axo10855-r_at	rnd3	-0.426627	-0.207296	-0.853139	-0.491823	-0.514817	-0.0872657	0.0045408	0.343807	0.0011546	0.135466	7.4e-07	8.23e-05	8.19e-05	0.464051	0.966039	0.141459	cluster1
axo14006-r_at	znf646	-0.424654	-0.404738	-0.651997	0.0306255	-0.142806	0.170385	0.0184713	0.287114	0.0116538	0.0880794	0.000766212	0.890516	0.428696	0.451763	0.933619	0.209531	cluster1
axo00775-f_at	tlcd1	-0.424187	-0.193306	-0.987918	-0.119089	-0.611271	0.111858	-0.340299	-0.0288586	0.0212363	0.411928	0.000158569	0.402519	0.00278726	0.516981	0.0484281	0.899819	cluster1
axo15365-f_at	nop58	-0.423814	-0.290545	-0.638582	-0.259865	-0.620186	-0.191674	-0.699434	-0.197922	0.000106092	0.0126385	3.55e-06	0.00316634	7.22e-05	0.0124982	8.82e-06	0.0119513	cluster1
axo27442-f_at	cnst	-0.423766	-0.306796	-0.742021	-0.141157	-0.36305	0.084532	-0.546257	-0.10804	0.0666171	0.210621	0.000395278	0.380777	0.0568807	0.641886	0.0100126	0.569957	cluster1
axo15274-f_at	gemin4	-0.422979	-0.414215	-0.608814	-0.478908	-0.414145	-0.221849	-0.263913	0.139373	0.00966625	0.0344706	0.000283565	0.00152041	0.0116151	0.0865686	0.0554395	0.244403	cluster1
axo24514-f_at	intron_gpl	-0.422971	-0.768431	-0.849409	-0.388867	-1.02988	0.634595	-0.588503	0.715995	0.0579687	0.00558894	0.00758339	0.178065	0.0010934	0.0150706	0.0553738	0.0490099	cluster1
axo05182-r_at	rp5-1000e10.4	-0.421714	-0.1731	-0.684425	-0.343355	-0.475106	0.163867	-0.364516	0.454701	0.0459752	0.647651	0.000778167	0.036702	0.0175199	0.386576	0.104584	0.0629722	cluster1
axo24929-f_at	loc100693855	-0.421334	-0.241285	-0.844677	-0.502358	-0.888059	-0.29646	-0.462189	-0.0156669	0.00765639	0.184264	1.92e-05	0.00106508	0.000366433	0.00550166	0.00181998	0.933551	cluster1
axo05431-r_at	adprh	-0.418881	-0.280324	-0.765984	-0.917105	-0.572425	-0.626944	-0.267606	-0.189683	0.0236126	0.201832	0.000789428	6.38e-05	0.00456948	0.000146755	0.0451883	0.181176	cluster1
axo10620-f_at	fus	-0.417295	-0.046331	-0.200298	0.00277288	-0.566585	-0.161208	-0.657758	-0.167804	0.0113863	0.855764	0.304462	0.991769	0.000647499	0.294641	0.000722243	0.422204	cluster1
axo14323-f_at	limch1	-0.416745	-0.518981	-0.364778	-0.379448	-0.550519	-0.602339	-0.638562	-0.31044	0.206487	0.181718	0.120002	0.0826245	0.0206684	0.00195812	0.00220484	0.217512	cluster1
axo10898-f_at	epha1	-0.416576	-0.262044	-0.624742	-0.011386	-0.877755	-0.0280425	-1.06792	-0.374886	0.00945375	0.200009	0.000175096	0.941982	0.000162393	0.854947	2.21e-05	0.0119498	cluster1
axo03506-f_at	ensa	-0.416408	-0.779382	-0.860259	-0.474315	-0.397726	-0.286337	-0.124595	-0.142729	0.0465369	0.0133968	9.25e-05	0.00411526	0.0457682	0.136748	0.365224	0.348052	cluster1
axo07934-r_s_at	hnrnpk	-0.415415	-0.0792458	-0.421561	-0.12513	-0.472711	-0.109208	-0.629799	-0.126691	0.0109754	0.535305	0.00434591	0.239899	0.000174462	0.304588	2.2e-05	0.24584	cluster1
axo01780-f_at	txlnb	-0.415248	-0.652721	-0.291241	0.0717783	-0.887795	0.0597182	-0.790456	0.10457	0.633583	0.44341	0.522463	0.887965	0.00062306	0.907752	0.00209033	0.87392	cluster1
axo13506-f_at	c16orf72	-0.4146	-0.0569238	-0.640616	-0.0257729	-0.722253	-0.148533	-0.508499	-0.0197186	0.00657113	0.805468	0.000231671	0.873049	0.00236065	0.18511	0.0051239	0.927222	cluster1
axo12644-f_at	kera	-0.414041	0.00411804	-0.243158	0.0146779	-0.404907	0.00496251	-0.9768	-0.173554	0.279724	0.986868	0.536606	0.979361	0.266265	0.989197	0.0119586	0.790068	cluster1
axo09999-r_at	cnn2	-0.413406	-0.31565	-0.202163	-0.12679	-0.446477	-0.0775813	-0.967923	-0.390796	0.0537708	0.105066	0.240281	0.495061	0.00647485	0.720886	4.38e-05	0.0270156	cluster1
axo19592-r_at	c18orf21	-0.412107	-0.210932	-0.342691	-0.0613077	-0.730556	-0.279668	-0.454789	-0.034821	0.0567688	0.397896	0.0900728	0.786682	0.00172281	0.147706	0.00499864	0.903	cluster1
axo26896-f_at	mkl2	-0.410734	-0.598312	-0.249626	-0.296044	-0.776874	-0.573338	-0.540744	-0.234884	0.0413558	0.0168946	0.159384	0.0973219	0.00018971	0.0043832	0.0164821	0.269838	cluster1
axo10248-f_at	rps6ka3	-0.410314	-0.177954	-0.474945	-0.275941	-0.616112	-0.126884	-0.870618	-0.372717	0.125036	0.61938	0.0693801	0.259754	0.000752496	0.387456	0.000110625	0.188203	cluster1
axo17627-f_at	rexo1	-0.410073	-0.217601	-0.511388	-0.395386	-0.532629	-0.593072	-0.253015	-0.452493	0.00341817	0.164515	0.00378906	0.0145246	0.00434196	0.00427829	0.206828	0.0769788	cluster1
axo31658-f_at	p55g	-0.409745	-0.854996	-0.384148	-0.63004	-0.232574	0.169397	0.107495	0.40696	0.0602891	0.0118054	0.0542028	0.00594387	0.131207	0.359748	0.6336	0.0660684	cluster1
axo04404-f_s_at	tpm3	-0.409567	-0.102368	-0.158775	-0.0825476	-0.257232	-0.104617	-0.680921	-0.40534	0.00297935	0.567353	0.345368	0.641373	0.0151253	0.496444	0.00262211	0.0825225	cluster1
axo07735-f_at	dpt	-0.409386	-0.208704	-0.5493	-0.440126	-0.451075	-0.698127	-0.460716	-0.644537	0.0211044	0.293783	0.00507143	0.0025389	0.00943873	3.07e-05	0.0161954	0.014804	cluster1
axo18078-f_at	fam108c1	-0.408642	-0.574629	-0.802342	-0.556992	-0.695168	-0.255341	-0.178121	0.0923027	0.0527663	0.0143946	0.000137609	0.000639654	0.00116969	0.0730592	0.224188	0.662394	cluster1
axo10759-f_at	zrsr2	-0.408326	0.074116	-0.650097	-0.0880414	-0.431309	-0.0489598	-0.694056	-0.170532	0.24097	0.912744	0.00520681	0.751378	0.0510015	0.868466	0.0453521	0.686302	cluster1
axo11469-r_at	eif1b	-0.407749	-0.177719	-0.687458	-0.272795	-0.568288	-0.160258	-0.448623	-0.0228075	0.00169922	0.0758314	3.19e-05	0.00173268	4.91e-05	0.0360326	7.31e-05	0.849916	cluster1
axo05977-f_at	il4r	-0.407338	-0.346418	-0.281029	-0.187988	-0.298275	-0.287018	-0.618038	-0.452083	0.0205312	0.227128	0.102315	0.36884	0.0947606	0.125266	0.0192678	0.188642	cluster1
axo19812-f_at	slitrk6	-0.407239	-0.23908	-0.713401	-0.504045	-0.512511	-0.461813	-0.605266	-0.298957	0.0868511	0.44951	0.000211514	0.0017034	0.00205958	0.00189722	0.00439585	0.176858	cluster1
axo17582-f_at	lyrm2	-0.404933	-0.449897	-0.538177	-0.55766	-0.806414	-0.59889	-0.233915	-0.00634636	0.156753	0.187613	0.0103152	0.00867083	0.00178663	0.00231846	0.244636	0.979925	cluster1
axo11627-f_at	alkbh1	-0.404892	-0.0475004	-0.586326	0.340163	-0.577905	0.293617	-0.355466	0.145691	0.030967	0.87771	0.000379494	0.004739	0.00436651	0.0371151	0.00918115	0.392023	cluster1
axo26001-f_at	ppac2	-0.404499	-0.35847	-0.612626	-0.519428	-0.178318	-0.12617	-0.0254767	-0.143437	0.109999	0.315799	0.00291766	0.00451599	0.401625	0.504308	0.915341	0.725685	cluster1
axo07544-r_at	klf5	-0.404392	0.186154	-0.565008	0.0748778	-0.470539	0.106266	0.180729	0.61283	0.0840032	0.467866	0.0030736	0.661793	0.037817	0.339974	0.200745	0.000801185	cluster1
axo05984-r_at	cdc7	-0.402639	-0.175785	-0.618601	-0.045055	-0.156885	0.237252	-0.0796928	0.232014	0.0563702	0.547252	0.00269955	0.835071	0.45099	0.0973659	0.699031	0.313871	cluster1
axo12419-f_at	ralbp1	-0.402617	-0.224042	-0.530919	-0.305732	-0.687542	-0.449872	-0.256355	-0.18727	0.00862562	0.321326	0.0177427	0.0853169	0.000144576	0.0139703	0.142957	0.431258	cluster1
axo00636-f_at	tank	-0.402581	-0.149953	-0.606454	-0.780483	-0.657377	-0.868892	-0.215731	-0.0396718	0.0276716	0.668701	0.00733157	0.000677763	0.00370023	0.000236666	0.438359	0.928318	cluster1
axo04964-r_at	txndc2	-0.401267	-0.134583	-0.393636	-0.105948	-0.441046	-0.317433	-0.867239	-0.531645	0.00422058	0.363289	0.01358	0.64598	0.00728355	0.0951778	8.65e-06	0.00778655	cluster1
axo31656-f_at	nepr1	-0.40114	0.0386013	-0.52418	-0.0202828	-0.675435	0.282985	-0.608435	0.450444	0.0241594	0.890457	0.00130789	0.902361	0.00108245	0.0342607	0.00602445	0.00817009	cluster1
axo08744-f_at	sdc4	-0.400142	0.227396	-0.821534	-0.102241	-0.436313	-0.0352988	-0.374473	-0.0851095	0.317542	0.705478	0.000232601	0.510634	0.0186549	0.871637	0.0228511	0.748774	cluster1
axo03304-f_at	znf644	-0.39812	-0.172864	-0.395152	-0.29524	-0.2341	-0.228493	-0.58454	-0.112731	0.0793552	0.561958	0.0316865	0.368457	0.249468	0.239092	0.0298145	0.759834	cluster1
axo13894-f_at	cyfip1	-0.396886	0.0546413	0.0584708	0.141949	-0.219674	0.148395	-0.96199	-0.104523	0.11015	0.896219	0.888311	0.657762	0.41283	0.571525	0.00719125	0.700859	cluster1
axo16205-f_at	c9orf167	-0.396064	-0.271712	-0.766822	-0.590285	-0.619703	-0.417543	-0.273464	-0.376478	0.0473626	0.335974	6.51e-05	0.0023992	0.00528577	0.00134967	0.0473877	0.00815639	cluster1
axo29485-f_at	mir-552	-0.395115	-0.290036	-0.420235	-0.331948	-0.807412	-0.34745	-0.622662	-0.239162	0.00162344	0.0415796	0.00145362	0.015449	2.68e-05	0.00989582	2.75e-05	0.0543635	cluster1
axo21954-f_at	no hit	-0.395074	-0.314262	-0.618771	-0.31691	-0.53258	-0.289249	-0.569253	-0.076971	0.00309251	0.0847843	0.00247905	0.121374	0.0116938	0.157738	0.000211209	0.675081	cluster1
axo26961-f_at	znf638	-0.394986	-0.277046	-0.547517	0.00169769	-0.620144	-0.116785	-0.5505	-0.244786	0.00134814	0.0284266	9.85e-05	0.988734	7.78e-06	0.114067	3.11e-05	0.0192819	cluster1
axo31687-f_at	no hit	-0.394495	-0.583048	-0.850779	-0.583715	-0.625959	-0.243546	-0.398542	0.365055	0.156771	0.0201274	0.00378961	0.00257994	0.0218944	0.255887	0.135005	0.0953346	cluster1
axo31213-f_at	tdg	-0.394475	-0.423116	-0.284421	-0.413459	-0.556961	-0.372535	-0.738216	-0.408687	0.00351904	0.0150019	0.0230855	0.0010241	0.000108137	0.00145639	1.29e-05	0.00159421	cluster1
axo31554-f_s_at	no hit	-0.393565	-0.526926	-0.00295473	-0.377503	-0.119706	-0.382771	-0.191128	-0.9104	0.00818628	0.00423044	0.99071	0.0287246	0.504693	0.0235412	0.251521	0.00182898	cluster1
axo16951-r_at	tmem165	-0.392375	-0.410706	-0.74538	-0.420376	-0.864703	-0.336053	-0.614271	-0.151994	0.00160346	0.0102579	6.22e-06	0.000102741	7.68e-06	0.000797164	6.64e-05	0.152899	cluster1
axo23121-r_at	znf217	-0.389796	-0.213927	-0.707563	-0.301793	-0.452958	0.191495	-0.143572	0.424719	0.0953501	0.428062	0.000395278	0.0500306	0.0709089	0.388049	0.488303	0.0774064	cluster1
axo02839-r_at	zmynd8	-0.389351	-0.186179	-0.397203	-0.36651	-0.777041	0.0368585	-0.875577	-0.0549704	0.103567	0.489426	0.205954	0.104442	0.00697194	0.927109	0.00277501	0.912406	cluster1
axo31697-f_s_at	tra2b	-0.388654	-0.291877	-0.422178	-0.230006	-0.750617	-0.196865	-1.0485	-0.00727779	0.00871686	0.0491564	0.00554439	0.0563464	3.58e-06	0.0508744	2.73e-07	0.951899	cluster1
axo31349-f_at	no hit	-0.388304	-0.284075	-0.182292	-0.342515	-0.532401	-0.713901	-0.41028	-0.901394	0.154282	0.321083	0.641134	0.310066	0.292345	0.0461264	0.289904	0.045404	cluster1
axo07087-f_at	clic1	-0.387638	0.156114	-0.126476	0.0742831	-0.0557851	0.453229	-0.617648	0.07591	0.0237623	0.363385	0.206331	0.635075	0.647471	0.000969613	0.00037902	0.746378	cluster1
axo17864-r_at	rdh14	-0.387255	-0.449395	-0.966453	-0.46373	-0.495383	0.283398	0.100234	0.598854	0.0786347	0.100047	0.000211459	0.00594376	0.0280186	0.0789472	0.574986	0.0163092	cluster1
axo18681-f_at	ggct	-0.385185	-0.539212	-0.116564	-0.182198	-0.115644	-0.345429	-0.133941	-0.66066	0.0911941	0.014571	0.521647	0.280262	0.626835	0.052166	0.397497	0.00169099	cluster1
axo18542-f_at	gins3	-0.384989	-0.14499	-0.871458	-0.616988	-0.454771	-0.417921	-0.565665	-0.378259	0.0243381	0.570225	1.89e-05	0.000617823	0.0358495	0.0455323	0.00132708	0.104145	cluster1
axo14239-r_at	vash1	-0.384484	-0.503316	-0.299358	-0.768786	-0.186009	-0.478511	-0.369025	-0.484188	0.0382465	0.0162311	0.0452151	3.05e-05	0.208274	0.00162699	0.0241174	0.0305887	cluster1
axo01398-f_at	fbxo34	-0.382287	0.344173	-0.654371	-0.0615558	-0.596247	0.00370514	-0.752385	0.14779	0.0865007	0.153259	0.000189714	0.694758	0.00218333	0.981804	6.62e-05	0.36363	cluster1
axo09646-f_at	mbd2	-0.382283	-0.341385	-0.32207	-0.752836	0.0841697	-0.275831	0.182723	-0.0285158	0.0551959	0.175608	0.0686666	0.000144451	0.651813	0.0489925	0.148508	0.886085	cluster1
axo29097-f_at	ts31a	-0.381587	-0.594736	-0.515943	-0.361983	-0.403542	-0.102265	-0.162958	0.0272095	0.0023594	0.00241709	0.000273474	0.00204461	0.00236814	0.254622	0.0546444	0.84456	cluster1
axo03347-r_at	cdc25a	-0.380777	-0.211011	-1.06792	-0.691305	-0.643165	-0.216397	-0.155448	0.255451	0.00914172	0.225393	2.67e-05	3.82e-05	0.000940424	0.0582193	0.333724	0.0502132	cluster1
axo15550-f_at	rab10	-0.380271	-0.283975	-0.625281	-0.90284	-0.579538	-0.587762	-0.328115	0.0404878	0.117017	0.413797	0.00270759	0.0002126	0.0166834	0.003292	0.0433233	0.851317	cluster1
axo00926-f_at	sgsh	-0.380229	-0.238996	-0.587853	-0.38424	-0.729562	-0.457641	-0.703932	-0.22643	0.129061	0.446827	0.0291785	0.128569	0.00121283	0.0180676	0.0034846	0.528154	cluster1
axo18480-r_at	snrnp35	-0.379901	0.248939	-0.790114	0.148143	-0.564056	0.392473	-0.287937	0.70744	0.0881202	0.422003	0.00185043	0.526691	0.0181765	0.0614564	0.128398	0.00935637	cluster1
axo18823-f_at	mpzl1	-0.379845	-0.0984087	-0.914403	-0.409822	-0.667412	-0.097108	-0.623692	-0.220913	0.177702	0.752563	0.000619546	0.0530614	0.000538665	0.594777	0.000747851	0.278352	cluster1
axo18346-f_at	usp21	-0.37795	-0.205741	-0.957052	-0.313488	-0.624135	-0.276711	-0.344864	0.0737922	0.0534927	0.520067	9.37e-05	0.0454094	0.00123629	0.0272929	0.0295282	0.751454	cluster1
axo02097-r_at	glul	-0.377621	-0.127991	-0.595858	0.0370177	-0.688316	0.175134	-0.32812	0.334217	0.0219014	0.570164	7.1e-06	0.664316	1.7e-05	0.109925	0.0138655	0.156312	cluster1
axo04978-f_at	obscn	-0.37702	-0.418189	-0.518464	-0.819279	-0.416121	-0.54147	0.00618109	-0.214735	0.0537708	0.0742717	0.00149469	0.00037268	0.0981238	0.0151579	0.983923	0.325127	cluster1
axo18716-f_at	wdr18	-0.376487	-0.0558094	-0.757335	-0.417052	-0.719112	-0.0916057	-0.62925	0.137668	0.0131378	0.834457	3.9e-05	0.00327973	0.000219358	0.502254	0.000167289	0.372048	cluster1
axo06819-f_at	rbm17	-0.376384	-0.288899	-0.767042	-0.287063	-0.801375	-0.0237744	-0.873115	0.0513328	0.00377748	0.0507865	2.13e-06	0.0027981	1.79e-05	0.799317	6.06e-06	0.706962	cluster1
axo07974-f_at	inhbb	-0.374278	-0.0338898	-0.590966	-0.492271	-0.642088	-0.160858	-0.713596	-0.4973	0.110444	0.924362	0.00140381	0.00818851	0.00244765	0.413506	0.017922	0.195586	cluster1
axo20333-r_at	btbd6	-0.374172	0.0204215	-0.323846	0.182373	-0.846607	-0.113435	-0.70108	0.0287601	0.0714702	0.955249	0.034108	0.257511	0.000359389	0.521588	0.00910772	0.915916	cluster1
axo09609-r_s_at	fubp1	-0.37384	-0.101533	-0.454003	-0.203996	-0.520232	-0.082094	-0.616948	-0.197051	0.00712424	0.546624	0.00479548	0.144958	0.000606028	0.57606	0.000214198	0.263933	cluster1
axo28022-f_at	tm55b	-0.373745	-0.217269	-0.585708	-0.261456	-0.132323	-0.162422	0.237567	0.160809	0.0383086	0.291904	0.000287152	0.049791	0.302685	0.128372	0.0180204	0.22489	cluster1
axo20101-f_at	zc3h10	-0.373022	0.0188639	-0.571146	-0.0892937	-0.561427	-0.231446	-0.7223	-0.301199	0.0288565	0.949198	0.00180803	0.635239	0.00191261	0.0260851	0.00063056	0.0360781	cluster1
axo11591-f_at	skp2	-0.372512	-0.0780383	-0.748364	0.283015	-0.757902	0.163518	-0.772205	-0.0904962	0.141967	0.871409	0.00127735	0.246401	0.014807	0.375107	0.000985942	0.747125	cluster1
axo12930-r_at	bicd2	-0.368247	0.135474	-0.69882	0.137044	-0.876703	-0.0608043	-0.913841	-0.121322	0.025027	0.680898	0.000155201	0.409745	0.000377823	0.757838	0.000640741	0.691464	cluster1
axo05478-f_at	racgap1	-0.367648	0.040562	-0.609301	0.0893245	-0.71073	-0.0489333	-0.715526	-0.210489	0.0441947	0.912744	0.0016265	0.566433	0.000238168	0.79248	0.000678693	0.257336	cluster1
axo18791-f_at	gcc1	-0.366593	0.0705206	-0.311115	0.0430156	-0.59112	0.0371337	-0.933072	-0.203538	0.134248	0.851157	0.0552011	0.857266	0.0199805	0.840078	8.06e-05	0.258354	cluster1
axo17395-f_at	eny2	-0.365004	0.107212	-0.479747	-0.238774	-0.699628	-0.169537	-1.06673	-0.23714	0.038192	0.653277	0.000768831	0.0303855	0.00027664	0.192505	3.79e-05	0.184048	cluster1
axo02542-f_at	iqub	-0.364562	-0.329917	-0.12385	-0.0787124	-0.401963	0.153467	-0.800867	-0.095766	0.23874	0.446972	0.749921	0.861045	0.0996416	0.699561	0.00116143	0.862861	cluster1
axo22728-f_at	no hit	-0.364193	-0.403849	-0.311321	-0.442966	-0.763564	-0.572703	-0.435015	-0.556559	0.100408	0.120622	0.0778463	0.0265357	0.00131888	0.00812007	0.0815515	0.0112637	cluster1
axo19928-r_at	hook3	-0.364018	-0.0960974	-0.274447	-0.365548	-0.448477	-0.306964	-0.91545	-0.351817	0.458612	0.880888	0.328752	0.360013	0.0408926	0.324898	0.0335196	0.602339	cluster1
axo00394-f_at	cdca5	-0.363817	-0.0136481	-0.799563	-0.185515	-0.735444	-0.277508	-0.526585	0.0490172	0.0443035	0.964352	3.76e-05	0.176809	4.82e-05	0.0209932	0.000796849	0.75722	cluster1
axo11090-f_at	rqcd1	-0.363271	-0.0162478	-0.736156	0.0234628	-0.488354	0.185995	-0.439923	0.122795	0.0641016	0.961505	0.000480864	0.901071	0.00223587	0.159618	0.00253979	0.318942	cluster1
axo13612-r_at	yme1l1	-0.363145	-0.346666	-0.224421	-0.0740512	-0.417333	-0.437279	-0.654215	-0.671888	0.221908	0.3439	0.442194	0.840228	0.138813	0.0418821	0.0110257	0.0181959	cluster1
axo27198-f_at	pinin	-0.363052	-0.281474	-0.803864	-0.113822	-0.386486	0.177396	-0.182757	0.0713756	0.00525383	0.0779618	1.88e-05	0.26076	0.00357582	0.0792421	0.0467299	0.420987	cluster1
axo10521-f_at	kif23	-0.362795	-0.0350359	-0.853708	-0.442188	-0.396701	-0.139013	-0.459654	-0.14742	0.155933	0.947549	0.00117604	0.0254095	0.0916874	0.583986	0.016588	0.582575	cluster1
axo26858-f_at	isca2	-0.362554	-0.285558	-0.843192	-0.415362	-0.769453	-0.0865056	-0.780493	-0.0344354	0.00878172	0.0707514	1.2e-06	0.000370517	0.000308268	0.403516	4.56e-05	0.811334	cluster1
axo18844-f_at	osbpl9	-0.362506	-0.037346	-0.361373	-0.185544	-0.651987	-0.449532	-0.861827	-0.41702	0.206511	0.941378	0.179698	0.50572	0.0101082	0.0405348	0.000792931	0.128674	cluster1
axo16771-f_at	imp3	-0.361992	-0.459244	-0.253623	-0.270595	-0.686589	-0.513361	-0.617157	-0.178318	0.0442765	0.0395722	0.0795272	0.0480281	0.000795159	0.00150061	0.00050319	0.33792	cluster1
axo03374-f_at	polr1c	-0.361867	-0.0743382	-0.686637	-0.430016	-0.434135	-0.1659	-0.24265	0.109835	0.0251653	0.797606	0.000232508	0.00433216	0.0024047	0.133493	0.0738886	0.449278	cluster1
axo27144-f_at	loc106024576	-0.361662	-0.293791	-0.585032	-0.0522663	-0.233255	0.346487	-0.337183	0.280078	0.136109	0.229973	0.0317907	0.854003	0.413711	0.132784	0.0642559	0.123546	cluster1
axo09875-f_at	trip13	-0.361121	-0.0416043	-0.781076	-0.0772036	-0.601058	0.0773869	-0.65962	0.032976	0.0440122	0.893857	0.000106798	0.596524	0.00797999	0.547176	0.000916352	0.873353	cluster1
axo01595-r_at	rnf168	-0.360684	-0.221839	-0.755822	-0.0693866	-0.46209	0.0995108	-0.326744	-0.0435772	0.0203604	0.212342	8.78e-05	0.524388	0.0101046	0.401288	0.0108021	0.800824	cluster1
axo09904-f_at	med20	-0.360183	-0.288132	-0.829307	-0.697941	-0.586813	-0.470156	-0.188296	-0.00985732	0.041768	0.154539	1.67e-05	7.45e-05	0.00061569	0.000381027	0.175791	0.95814	cluster1
axo10394-r_at	zbed1	-0.359606	-0.297352	-0.590007	-0.478092	-0.512819	-0.404018	-0.52521	-0.389431	0.0552305	0.293789	0.00171695	0.00636357	0.0119207	0.019957	0.00173732	0.0295238	cluster1
axo15525-r_at	zfr	-0.359126	-0.270536	-0.2177	-0.329269	-0.225546	-0.803492	-0.161555	-0.520933	0.190459	0.338624	0.418278	0.277676	0.422897	0.00309664	0.61938	0.0911349	cluster1
axo02269-f_at	idh3g	-0.358876	-0.763846	-0.141762	-0.0371804	-0.126901	-0.236493	-0.152845	-0.222149	0.0641016	0.0105454	0.46374	0.87024	0.376975	0.0806417	0.254365	0.120542	cluster1
axo11690-f_at	tuba1b	-0.358836	-0.184317	-0.525941	-0.256754	-0.786261	-0.487702	-0.795749	-0.369523	0.00371344	0.0714641	0.000492035	0.0202656	9.2e-07	0.000179683	1.43e-07	0.0047037	cluster1
axo23332-f_s_at	rhgba	-0.358436	-0.0301167	-0.517342	-0.12108	-0.740224	-0.0336764	-0.817713	-0.189934	0.103607	0.935924	0.00764762	0.579867	0.00625805	0.871481	0.00338856	0.447022	cluster1
axo04943-r_at	ddx17	-0.357465	0.0510475	-0.861484	-0.0728366	-0.730722	0.126434	-0.295476	-0.14867	0.0997989	0.896867	0.00191994	0.835122	0.00148021	0.643511	0.0851355	0.594425	cluster1
axo17091-f_at	cycs	-0.357278	-0.378402	-0.595735	-0.442498	-0.394661	-0.0953639	-0.547634	-0.220966	0.268539	0.188233	0.00541631	0.021991	0.223367	0.60947	0.0280299	0.580344	cluster1
axo09574-r_at	tmem11	-0.356327	-0.109687	-0.531712	-0.306301	-0.790165	-0.341396	-0.546383	-0.0455726	0.0558868	0.713863	0.00767813	0.073485	0.000652478	0.0293545	0.00382933	0.858864	cluster1
axo12755-f_at	pkp3	-0.356313	-0.0343047	-0.770306	-0.234019	-0.88057	0.103216	-0.855674	-0.0379674	0.0712402	0.929454	0.00039911	0.145699	0.00167077	0.544922	9.33e-05	0.849354	cluster1
axo13689-f_at	znf318	-0.356278	-0.0544846	-0.414921	-0.157477	-0.852433	-0.277815	-0.86719	-0.487276	0.38671	0.897284	0.0794162	0.734375	0.0174532	0.344097	0.0311866	0.435688	cluster1
axo00468-f_at	chst14	-0.355322	0.136469	-0.493418	0.104676	-0.685405	0.00700596	-1.09848	-0.187216	0.0076955	0.384953	0.000273931	0.280875	4.2e-05	0.951577	1.34e-06	0.117388	cluster1
axo12638-f_at	tmem115	-0.354238	-0.117105	-0.685924	-0.194198	-0.585944	-0.0204977	-0.602817	0.000864813	0.0237367	0.669727	0.000218923	0.113299	0.000381565	0.885684	0.000261434	0.995377	cluster1
axo09398-f_at	igf1r	-0.353733	-0.731308	0.0123005	-0.175653	0.151714	-0.118477	0.131725	-0.000883014	0.104498	0.0163855	0.960634	0.528536	0.614432	0.696478	0.423966	0.997352	cluster1
axo05184-r_at	rp5-1000e10.4	-0.353236	-0.253528	-0.586583	-0.292433	-0.359685	0.164891	-0.38548	0.184255	0.0891959	0.403329	0.0065488	0.0668952	0.0326638	0.287218	0.0259762	0.521291	cluster1
axo00936-f_at	brd8	-0.352341	-0.0139469	-0.456853	-0.521765	-0.741686	-0.644382	-0.589426	-0.507766	0.428735	0.983385	0.260454	0.245598	0.055288	0.0462868	0.160542	0.363354	cluster1
axo20065-r_at	cndp1	-0.352251	-0.272381	-0.425697	-0.291766	-0.323394	-0.482031	-0.866954	-0.999837	0.0667527	0.219752	0.0424888	0.0432985	0.0526779	0.00215618	0.00035091	0.00157851	cluster1
axo19342-f_at	matn2	-0.351546	-0.182603	0.28553	0.500472	-0.127157	0.360603	-1.14599	-0.175793	0.179308	0.640085	0.133037	0.0369123	0.533169	0.192347	0.00252031	0.66249	cluster1
axo11193-r_at	lgals3bp	-0.350668	-0.108373	-0.219355	-0.0240921	-0.493768	0.087687	-0.721478	-0.0393574	0.0499147	0.769911	0.261175	0.928591	0.0145411	0.651992	0.0095702	0.938606	cluster1
axo29366-f_at	auts2b	-0.349952	0.0401437	-0.501181	-0.107349	-0.981967	-0.601845	-0.714304	-0.524278	0.0847869	0.908671	0.00301855	0.416451	0.000111571	0.000638021	0.00107012	0.0223367	cluster1
axo01794-r_at	tmem188	-0.349758	0.159734	-0.605157	-0.0920683	-0.632299	0.397998	-0.603394	0.29652	0.0510067	0.602467	0.00324818	0.546962	0.00451332	0.015283	0.00275608	0.0300255	cluster1
axo13963-f_at	kiaa0406	-0.349148	-0.364234	-0.690109	-0.520326	-0.481345	-0.218544	-0.359832	-0.141563	0.170891	0.295413	0.000639847	0.02253	0.0248756	0.148756	0.0531226	0.591003	cluster1
axo25975-f_at	no hit	-0.348416	-0.342191	-0.561207	-0.751148	-0.218884	-0.323527	-0.13922	0.0713297	0.39025	0.555952	0.00315308	0.00015468	0.324281	0.0407034	0.29867	0.713853	cluster1
axo13845-f_at	grhl1	-0.348258	-0.032918	-0.669216	-0.724854	-0.299899	-0.438963	-0.234769	-0.173167	0.142462	0.95073	0.0648629	0.00600097	0.101322	0.052166	0.182016	0.540052	cluster1
axo11488-f_at	smad3	-0.346765	-0.259411	-0.277438	-0.0933648	-0.331695	-0.0503281	-0.848764	-0.301137	0.202106	0.514458	0.127377	0.63529	0.151779	0.819903	0.000208323	0.120297	cluster1
axo29475-f_at	no hit	-0.345492	-0.649066	0.279181	-0.524329	-0.178539	-0.836673	0.12203	-0.902001	0.334141	0.0352798	0.485181	0.199304	0.74869	0.0451607	0.811938	0.129931	cluster1
axo17671-r_at	mta3	-0.345425	0.0477556	-0.723392	-0.305552	-0.835566	-0.192277	-0.596095	0.0141534	0.161438	0.898867	0.000766705	0.110021	0.000297563	0.244404	0.00583661	0.954603	cluster1
axo27772-f_at	nmt2	-0.345355	-0.328714	-0.654257	-0.524512	-0.664562	-0.46086	-0.647557	-0.259067	0.0413558	0.181505	0.000557167	0.00103485	0.000782422	0.00555411	0.00027768	0.0837617	cluster1
axo16721-r_at	mudeng	-0.345076	-0.334726	-0.786659	-0.58055	-0.603133	-0.250475	-0.214697	0.11995	0.096955	0.0918639	9.9e-05	0.000348225	0.000534447	0.0230184	0.170862	0.516947	cluster1
axo14684-r_at	zc3h4	-0.344461	-0.271693	-0.524908	-0.592422	-0.554854	-0.372235	-0.492271	-0.0233095	0.116043	0.34585	0.00111408	0.00107354	0.00947686	0.0511071	0.00536085	0.944148	cluster1
axo11902-r_at	s100a1	-0.344355	-0.552152	-0.302094	-0.148001	-0.224454	-0.228814	-1.16027	-0.370113	0.0965664	0.0129205	0.108105	0.290398	0.039204	0.13981	0.000389483	0.0300008	cluster1
axo20131-f_at	sh3kbp1	-0.343676	-0.00518363	-0.440689	-0.669884	-0.216672	-0.513226	-0.256327	-0.659794	0.381556	0.993874	0.0726454	0.00159012	0.39676	0.00841466	0.433893	0.0620692	cluster1
axo14701-f_at	no hit	-0.342794	-0.0381005	-0.630607	-0.395079	-0.470391	-0.0524318	0.0234491	0.229355	0.0181184	0.875676	0.000241282	0.000734294	0.00355383	0.71385	0.871676	0.0633991	cluster1
axo16083-r_at	rnf111	-0.342509	-0.211214	-0.995877	-0.517261	-0.818392	-0.16647	-0.502368	0.0483404	0.140549	0.46987	1.69e-05	0.00116655	0.00165736	0.190772	0.017886	0.769308	cluster1
axo06175-f_at	lrrc23	-0.341961	-0.398452	-0.11264	-0.00566992	-0.358395	-0.255561	-0.613085	-0.297939	0.114866	0.120208	0.555889	0.984868	0.1339	0.149758	0.0082584	0.152936	cluster1
axo04572-r_at	tmem134	-0.341056	0.0142582	-0.765508	-0.193209	-0.605725	0.0263781	-0.44613	0.0215405	0.109914	0.964423	0.000191298	0.11102	0.00396064	0.851543	0.00848247	0.924161	cluster1
axo26020-f_at	fl2d	-0.339489	-0.153875	-0.626691	-0.315797	-0.510045	-0.0894346	-0.386546	-0.0173719	0.0475609	0.625746	7.71e-05	0.0154782	0.00151272	0.548735	0.00567628	0.921574	cluster1
axo22435-f_at	avr1	-0.339046	-0.459525	-0.474619	-0.696669	-0.206769	-0.309831	0.267202	0.0742431	0.139811	0.145872	0.0152275	0.00128792	0.231193	0.0389576	0.160047	0.913537	cluster1
axo10788-r_at	col7a1	-0.338352	-0.24003	-0.251578	-0.336064	-0.409253	-0.401967	-0.611714	-0.401387	0.15981	0.377519	0.343637	0.134761	0.0593117	0.0599411	0.00981763	0.138781	cluster1
axo21575-f_at	pol2	-0.338113	-0.345423	-0.255833	-0.368903	-0.258597	-0.483332	-0.227329	-0.662344	0.0961045	0.170494	0.207136	0.0661337	0.278809	0.0244656	0.435015	0.0359024	cluster1
axo13043-f_at	slc35a3	-0.337607	-0.233435	-0.645364	-0.661635	-0.461167	-0.503933	-0.415617	-0.309238	0.0177404	0.155606	4.04e-05	4.67e-05	0.00523385	0.00191999	0.00238288	0.00544312	cluster1
axo16524-f_at	tmem39b	-0.336434	-0.2512	-0.647591	-0.261341	-0.729042	-0.0288363	-0.552831	0.0968903	0.0583118	0.260952	0.000327732	0.0281576	0.0024897	0.866952	0.010236	0.513911	cluster1
axo08230-r_at	mybl2	-0.335903	0.10671	-0.53792	0.274315	-0.306692	0.401041	-0.610663	0.177593	0.0848529	0.748603	0.0041933	0.0995183	0.0465186	0.00215038	0.000942214	0.357313	cluster1
axo30370-f_at	no hit	-0.335399	-0.265765	-0.219667	-0.0347339	-0.480675	-0.21113	-0.691021	-0.20015	0.0728438	0.336449	0.425105	0.922098	0.00490387	0.195896	0.000895974	0.417964	cluster1
axo04216-f_at	kiaa1712	-0.335263	0.11555	-0.735914	0.347716	-0.477474	0.514435	-0.516771	0.593186	0.216936	0.68674	6e-05	0.0112101	0.0489125	0.000841581	0.0363013	0.0154594	cluster1
axo31553-f_s_at	no hit	-0.33478	0.138176	-0.602902	-0.335545	-0.687399	-0.199668	-0.588621	0.0667696	0.000860472	0.191015	1.5e-05	0.000557373	7.18e-06	0.0638022	0.000170004	0.638316	cluster1
axo10374-f_at	sdccag1	-0.333881	-0.0802095	-0.323335	-0.221841	-0.745022	-0.346066	-0.557054	-0.0756539	0.373551	0.762603	0.294393	0.550128	0.0141232	0.366397	0.0611576	0.91147	cluster1
axo27809-f_at	p63	-0.333731	0.211292	-0.58403	0.192957	-0.413231	-0.0494943	-0.221313	-0.0545481	0.0673914	0.394978	0.000883904	0.121077	0.0231013	0.724137	0.17257	0.77919	cluster1
axo16879-f_at	slc35c1	-0.333583	0.0349615	-0.486345	-0.303688	-0.606366	-0.467238	-0.637748	-0.174152	0.0111331	0.871914	0.000420902	0.00684779	0.000115304	0.00125661	6.71e-05	0.179359	cluster1
axo31357-f_at	hdgfrp2	-0.333063	-0.0143827	-0.61742	-0.242097	-0.679843	-0.338987	-0.918943	-0.290182	0.373128	0.977806	0.0308384	0.371577	0.00858475	0.25661	0.00453067	0.370287	cluster1
axo06309-r_at	fastkd2	-0.332472	-0.291101	-0.79103	-0.452061	-0.745238	-0.311397	-0.634084	-0.192328	0.00510673	0.0607092	7.86e-06	0.000427788	0.000453347	0.00758203	0.000200157	0.0920259	cluster1
axo15855-f_at	sirt7	-0.331799	-0.15685	-0.263027	-0.193414	-0.680968	-0.391403	-0.817497	-0.518607	0.0949328	0.492285	0.0988116	0.236954	0.000493467	0.00170965	0.000364677	0.00360606	cluster1
axo03373-r_at	rp9	-0.33147	-0.241018	-0.708786	-0.059023	-0.419215	0.251526	-0.353437	0.236229	0.0263285	0.236672	6.76e-05	0.686881	0.032	0.0409316	0.0262225	0.172763	cluster1
axo25648-f_at	strn4	-0.33103	-0.243052	-0.588258	-0.046558	-0.539362	-0.0383765	-0.407225	-0.0365711	0.148362	0.189855	0.00114213	0.791084	0.00378999	0.806263	0.0178208	0.879593	cluster1
axo21871-r_at	thap1	-0.330745	-0.0951858	-0.626796	-0.0730898	-0.494952	-0.112628	-0.630132	-0.113	0.108705	0.752854	0.00264679	0.647484	0.0200073	0.458452	0.000595882	0.587126	cluster1
axo14581-f_at	pogz	-0.330007	-0.0925801	-0.75839	-0.898823	-0.6822	-0.41081	-0.349295	-0.15849	0.0694056	0.778127	0.000397017	0.000113614	0.00187682	0.00329932	0.032282	0.458818	cluster1
axo07848-r_at	gabpa	-0.329851	-0.194044	-0.591917	-0.545531	-0.0326951	-0.267792	0.592321	0.27224	0.0109334	0.243152	0.000229069	0.000193484	0.82711	0.0112636	6.53e-05	0.0107063	cluster1
axo17509-f_at	c1orf128	-0.3278	-0.557069	-0.590756	-0.356658	-0.321964	-0.265902	-0.157477	-0.00136192	0.257956	0.176826	0.00889185	0.108767	0.168388	0.229626	0.487508	0.996495	cluster1
axo20675-f_at	snai2	-0.326617	-0.29791	-0.722687	-0.369835	-0.767496	-0.364323	-0.598063	-0.227834	0.237942	0.419517	0.0122506	0.159102	0.0050394	0.0692216	0.00566961	0.374886	cluster1
axo11401-f_at	mphosph10	-0.326553	-0.183389	-0.610572	-0.143371	-0.445336	0.0578225	-0.520878	0.158554	0.0499147	0.408861	8.39e-05	0.249205	0.00167129	0.623263	0.000369623	0.151775	cluster1
axo02767-f_at	srpk2	-0.325342	-0.00547814	-0.125417	-0.280282	-0.597571	-0.240477	-0.499845	-0.139555	0.123953	0.990252	0.501006	0.0786317	0.0134981	0.169935	0.014873	0.536504	cluster1
axo29966-f_at	mcaf1	-0.324574	-0.32635	-0.830538	-0.567737	-0.107858	0.235653	0.0861339	0.28154	0.10316	0.176677	8.75e-05	0.0156097	0.626809	0.306706	0.639358	0.220755	cluster1
axo02271-f_at	ndufaf2	-0.322475	-0.196975	-0.455749	-0.372332	-0.898657	-0.516668	-0.823111	-0.025007	0.0504639	0.364111	0.00375443	0.00883991	0.000229262	0.00111605	0.000139548	0.92253	cluster1
axo03420-f_at	porcn	-0.320255	-0.257584	-0.550272	-0.366259	-0.723734	-0.423104	-0.747904	-0.37824	0.100073	0.237212	0.00142827	0.00661088	0.00130602	0.00820788	0.00243595	0.0667948	cluster1
axo03000-r_at	ing1	-0.320008	0.330475	-0.422271	0.426818	-0.620053	0.0966553	-0.856009	0.0773723	0.0832418	0.0806737	0.0489099	0.00861807	0.00941472	0.536655	0.00058218	0.760118	cluster1
axo20048-f_at	ptp4a3	-0.319921	0.0709575	-0.291154	0.0630407	-0.678351	-0.256111	-0.611075	-0.423037	0.0115021	0.720298	0.074537	0.681843	0.00113797	0.0147237	0.000564042	0.00277797	cluster1
axo08487-r_at	mapk6	-0.31988	-0.313008	-0.420907	-0.363311	-0.713217	-0.483988	-0.93046	-0.552312	0.00348605	0.0149223	0.00117504	0.00301655	1.44e-05	8.05e-05	2.23e-06	0.00025806	cluster1
axo17674-f_at	znf608	-0.319112	-0.536627	-0.939465	-0.332838	-0.834812	-0.157993	-0.522645	-0.250198	0.0293389	0.00889315	1.73e-05	0.00277906	0.00015187	0.13915	0.00231789	0.0456147	cluster1
axo18698-f_at	alg8	-0.31805	0.097826	-0.274257	-0.30693	-0.332844	-0.359166	-0.996175	-0.651202	0.0653482	0.787834	0.0361686	0.020954	0.0730037	0.0301052	3.2e-05	0.00175868	cluster1
axo14699-f_at	fbxo28	-0.31782	-0.249038	-0.605377	-0.171338	-0.357638	-0.156909	-0.184117	-0.0197609	0.0186284	0.125018	0.000252602	0.114969	0.0336038	0.144867	0.138421	0.903121	cluster1
axo18747-f_at	c1orf35	-0.317177	-0.144331	-0.615124	-0.326727	-0.495299	-0.173923	0.222519	0.303023	0.189808	0.633175	0.0016745	0.0648783	0.022454	0.457355	0.196649	0.274367	cluster1
axo04414-f_at	als2cr4	-0.316392	-0.0485756	-0.337982	0.195858	-0.451484	0.0335004	-0.651016	0.1101	0.0860523	0.88514	0.0492865	0.27224	0.00574645	0.836374	0.00323563	0.682186	cluster1
axo08763-f_s_at	sfrs3	-0.315585	-0.220825	-0.65941	-0.320761	-0.827516	-0.217431	-0.650095	-0.000174568	0.00605882	0.0107475	2.61e-07	0.000210144	1.18e-07	0.00167133	8.36e-07	0.997357	cluster1
axo03265-r_at	ccdc23	-0.31527	-0.252825	-0.727351	-0.496503	-0.400086	-0.155185	-0.45457	0.00121197	0.1168	0.412663	0.000209251	0.0032322	0.0247404	0.32986	0.0140762	0.995438	cluster1
axo25710-f_at	pcdh9	-0.315052	-0.132306	-0.62902	-0.673801	-0.584733	-0.0197003	-0.542892	0.000369011	0.113956	0.672549	0.00573018	0.0016814	0.00816035	0.941205	0.016257	0.998642	cluster1
axo05181-r_at	rp5-1000e10.4	-0.31486	0.171806	-0.788357	-0.227252	-0.367344	0.223173	-0.334732	0.417417	0.358353	0.537694	0.000610448	0.381135	0.0890312	0.358419	0.216866	0.218984	cluster1
axo05382-f_at	c17orf85	-0.314404	-0.0229986	-0.391939	0.00837835	-0.210816	0.116194	-0.62608	-0.231209	0.104498	0.951678	0.10453	0.976341	0.346754	0.496444	0.00375066	0.314654	cluster1
axo06716-f_at	eml4	-0.313858	0.10138	-0.42262	-0.381588	-0.473829	-0.108949	-1.16849	-0.389805	0.134517	0.801988	0.109921	0.0767967	0.00769778	0.548346	4.81e-05	0.163061	cluster1
axo20334-f_at	xrcc6bp1	-0.313539	-0.149652	-0.416915	-0.387098	-0.607126	-0.614906	-0.611151	-0.322971	0.0149351	0.323418	0.000691826	0.000456329	0.000360364	6.8e-05	0.000136044	0.00814466	cluster1
axo04452-f_at	ncf1	-0.311152	-0.03375	-0.649649	-0.452249	-0.292812	-0.143851	-0.214003	-0.0152752	0.163637	0.920418	0.00101425	0.0122867	0.0749355	0.383582	0.0760509	0.949863	cluster1
axo08977-r_at	tiam1	-0.311096	-0.17477	-0.512998	-0.267152	-0.701684	-0.360933	-0.438363	-0.159161	0.114601	0.489144	0.00139559	0.0778509	0.00120973	0.0296474	0.0164908	0.310333	cluster1
axo17186-r_at	pcdh18	-0.311003	0.465561	-1.2167	0.381089	-1.04579	0.04918	-0.570605	-0.268641	0.252758	0.0501231	1.82e-05	0.0321759	0.000884596	0.827416	0.0129886	0.250508	cluster1
axo13448-f_at	dcps	-0.310884	-0.0491512	-0.606103	-0.556869	-0.337823	-0.35496	-0.342368	-0.102694	0.0356431	0.839979	9.42e-05	0.00107121	0.0182569	0.00501702	0.0145204	0.637614	cluster1
axo04273-f_at	mpo	-0.30997	0.112119	-0.681492	-0.390451	-0.468856	-0.106339	-0.966696	-1.01871	0.128571	0.364352	0.0128146	0.0199438	0.137769	0.82572	0.00160154	0.141452	cluster1
axo04144-f_at	no hit	-0.309248	-0.233628	-0.141796	-0.0626935	-0.0534136	-0.309153	-0.48037	-0.80239	0.16989	0.252781	0.446515	0.754841	0.790155	0.0701539	0.0318356	0.00448308	cluster1
axo24594-f_at	no hit	-0.309223	-0.378468	-0.978851	-0.0373265	-0.673686	0.140782	-0.361248	0.139742	0.0288326	0.0578239	3.82e-06	0.797506	0.000604363	0.248259	0.00613832	0.228037	cluster1
axo15821-f_at	stk16	-0.3092	-0.200712	-0.305153	-0.359892	-0.519235	-0.323387	-0.591553	-0.279046	0.0952293	0.485043	0.084711	0.0324207	0.00933293	0.0597498	0.00054261	0.0978448	cluster1
axo06362-r_at	ilf3	-0.309057	-0.200545	-0.247212	-0.102181	-0.532871	-0.21409	-0.996094	-0.245861	0.00252522	0.115712	0.00430586	0.17189	6.13e-05	0.0224411	1.08e-06	0.0179052	cluster1
axo11586-f_at	prcc	-0.308798	-0.191422	-0.760318	-0.10748	-0.757571	0.127624	-0.424575	0.118813	0.0372908	0.369278	1.42e-05	0.294149	0.000612849	0.138916	0.00283737	0.330637	cluster1
axo19967-f_at	pcdh7	-0.308112	-0.312867	-0.822888	-0.660909	-0.616795	-0.0629654	-0.703177	-0.244523	0.0271517	0.102665	8.42e-05	0.000187787	0.000384454	0.702447	0.0014258	0.386849	cluster1
axo18620-f_at	upf3b	-0.307816	-0.19729	-1.22337	0.0532329	-0.756897	0.101178	-0.559571	-0.103602	0.109508	0.454233	3.33e-05	0.775981	0.00181539	0.489219	0.00515528	0.659364	cluster1
axo13133-f_at	mmd	-0.306299	-0.83996	-0.0910342	-1.10068	0.245364	-0.940878	0.40162	-0.469741	0.0370191	0.00113466	0.657591	6.06e-05	0.125172	6.67e-05	0.0208184	0.0265188	cluster1
axo13680-f_at	znf318	-0.305874	-0.481835	-0.865924	-0.539062	-0.548244	0.0420343	-0.512032	0.0655509	0.0231791	0.0120613	3.61e-06	0.000204976	0.000429053	0.670282	0.000175915	0.599591	cluster1
axo00431-f_at	ptpra	-0.305589	-0.315227	-0.269223	-0.323083	-0.843765	-0.427276	-0.603977	-0.243273	0.299077	0.38763	0.285401	0.237022	0.0069783	0.0827883	0.038159	0.581108	cluster1
axo11578-r_s_at	hnrnpm	-0.305391	0.0788993	-0.0967575	0.154286	-0.445635	0.166556	-0.875053	-0.0731266	0.0448364	0.61878	0.409851	0.133815	0.000248669	0.0832856	2.6e-06	0.50747	cluster1
axo01255-r_at	c1orf96	-0.305229	-0.101974	-0.511998	-0.232035	-0.587011	-0.296129	-0.740066	-0.345472	0.11991	0.745366	0.00237326	0.102498	0.00191261	0.0539735	0.0003542	0.048869	cluster1
axo12195-f_at	igf2bp3	-0.305151	0.0425506	-0.323092	-0.181038	-0.580103	-0.185666	-1.0839	-0.420879	0.110965	0.930945	0.212305	0.399122	0.00297137	0.203452	1.66e-05	0.0175088	cluster1
axo31585-f_at	eif4g2	-0.302569	0.102038	-0.308197	-0.110973	-0.321571	0.117734	-0.63204	-0.120935	0.238774	0.793864	0.106339	0.604966	0.0660992	0.591893	0.00259107	0.659643	cluster1
axo22489-f_at	mri	-0.301514	-0.453526	-0.680599	-0.567466	-0.511562	-0.438531	-0.157447	-0.0378211	0.0203604	0.0159039	6.03e-05	0.000253667	0.000815035	0.007315	0.195459	0.828556	cluster1
axo10254-r_s_at	tra2b	-0.301459	-0.234884	-0.355121	-0.240182	-0.707526	-0.188656	-0.943797	0.0040285	0.0119165	0.0528343	0.00108056	0.00301789	9.92e-07	0.0076788	1.54e-07	0.964395	cluster1
axo12743-f_at	picalm	-0.301378	-0.134299	-0.364296	-0.34955	-0.799026	-0.399056	-0.8689	-0.603775	0.192201	0.720265	0.111866	0.0903109	0.000746814	0.0140991	0.000455379	0.0397953	cluster1
axo26235-f_at	atg16	-0.299898	-0.203711	-0.567244	-0.0666877	-0.660585	-0.126557	-0.710474	-0.0622846	0.12685	0.336147	0.00469271	0.702946	0.00923625	0.332047	0.00338693	0.736081	cluster1
axo03052-r_at	apool	-0.299891	-0.288528	-0.372729	-0.384611	-0.593063	-0.627267	-0.567907	-0.442496	0.0894997	0.173297	0.00866829	0.0047433	0.00081831	0.00101437	0.000801589	0.0154525	cluster1
axo07534-f_at	bmp7	-0.299632	-0.00866599	-0.535031	-0.303962	-0.701719	-0.157271	-0.845703	-0.256819	0.111248	0.980382	0.00202051	0.0372502	0.000662079	0.273439	9.37e-05	0.185178	cluster1
axo15318-f_at	umod	-0.299143	-0.357316	-0.334454	-0.36217	-0.442379	-0.642317	-0.394784	-0.233307	0.233837	0.0891197	0.0744761	0.0155886	0.00648619	0.00243262	0.00481437	0.281326	cluster1
axo07248-f_at	emp3	-0.299122	-0.248318	-0.984175	0.0772577	-0.921901	-0.0672578	-0.54822	-0.300034	0.0442761	0.174531	2.35e-05	0.510816	6.46e-05	0.620341	0.000727074	0.0470938	cluster1
axo06712-f_at	gpn1	-0.298961	-0.440255	-0.707998	-0.569609	-0.354818	-0.248574	-0.308408	0.020281	0.0720025	0.0518075	0.000134705	0.000326097	0.012855	0.0224086	0.0326618	0.910988	cluster1
axo01720-f_at	tiprl	-0.298826	0.0139324	-0.633462	0.00132338	-0.614643	0.115772	-0.577173	0.227667	0.0838083	0.965282	0.00031736	0.99475	0.00594595	0.334882	0.000847692	0.205354	cluster1
axo09539-f_at	matn4	-0.298605	-0.149018	-0.211799	-0.20382	-0.553275	-0.33452	-1.05571	-0.305911	0.00569799	0.0794104	0.00343871	0.0121237	1.93e-05	0.00048916	5.09e-06	0.0336229	cluster1
axo05880-f_at	clec2a	-0.298077	0.616503	-0.0819154	-0.143048	-0.258592	-0.564428	-0.317441	-0.490578	0.206487	0.0352798	0.697984	0.476709	0.303493	0.00669243	0.148471	0.046027	cluster1
axo02753-f_at	bptf	-0.298011	-0.267936	-0.169461	-0.19443	-0.562396	-0.64531	-0.347983	-0.422162	0.266034	0.344954	0.39093	0.374395	0.0100246	0.00351745	0.297866	0.209787	cluster1
axo13469-r_at	mrps18b	-0.297924	0.030493	-0.36365	-0.417261	-0.589085	-0.550842	-0.63539	-0.405606	0.00608399	0.871409	0.00217037	8.66e-05	0.0002674	7.16e-05	1.86e-05	0.00419986	cluster1
axo31298-f_at	loc100492723	-0.297764	-0.0354736	-0.40899	-0.239892	-0.636228	0.0419765	-0.619152	0.135986	0.416031	0.945747	0.217068	0.491043	0.101775	0.90015	0.0390162	0.783111	cluster1
axo18788-f_at	c16orf53	-0.297698	-0.206039	-0.564938	-0.370269	-0.561858	-0.396025	-0.735555	-0.494781	0.218769	0.554995	0.00784807	0.0569508	0.00153408	0.0217413	0.000942214	0.0395119	cluster1
axo18012-f_at	col14a1	-0.29732	0.12528	-0.101645	0.0125404	-0.328912	-0.212723	-1.09911	-0.50714	0.347551	0.733236	0.579146	0.956435	0.173694	0.478539	0.000208942	0.132434	cluster1
axo13685-f_at	znf318	-0.296881	-0.301667	-0.450405	0.0103531	-0.688768	-0.0825523	-0.563919	-0.232507	0.417117	0.555039	0.143286	0.986744	0.00855236	0.851407	0.0848772	0.727754	cluster1
axo20776-f_s_at	hnrnpab	-0.296654	-0.125075	-0.39057	-0.162999	-0.528388	-0.113252	-0.588243	-0.0120022	0.00116104	0.156236	3.59e-05	0.0170975	1.75e-06	0.160313	1.36e-05	0.930744	cluster1
axo10323-r_at	vnn1	-0.295521	-0.42733	-0.560885	-0.724043	0.0963633	-0.710692	0.494394	-0.488002	0.334967	0.117843	0.0374087	0.0122277	0.8093	0.0063086	0.0245275	0.0956059	cluster1
axo15149-f_at	lsm14a	-0.294733	-0.214478	-0.854986	-0.419399	-0.718157	0.0271151	-0.506925	0.327036	0.0573689	0.163144	8.33e-06	0.00106113	0.000246607	0.824815	0.000372807	0.00835915	cluster1
axo27032-f_at	txlng	-0.294186	-0.0691444	-0.754252	-0.0782254	-0.323429	0.314951	-0.283228	0.335368	0.151337	0.8553	0.00021712	0.66698	0.193484	0.00777437	0.0676788	0.049696	cluster1
axo17762-f_at	slc3a2	-0.294004	0.232915	-0.370557	0.119622	-0.447306	-0.266958	-0.699556	-0.491218	0.00482009	0.0564678	0.00441006	0.100042	0.000658707	0.0126215	3.59e-05	0.000708252	cluster1
axo00018-f_at	cenpl	-0.291499	-0.137415	-0.612936	-0.168524	-0.595192	0.0349283	-0.302192	0.621373	0.0301956	0.481951	0.000345008	0.173703	0.000750965	0.770357	0.0553008	0.00268861	cluster1
axo13231-r_at	timm10	-0.291218	-0.329675	-0.652456	-0.401153	-0.73159	-0.342411	-0.598523	-0.167033	0.00830962	0.0240754	2.16e-05	0.000632533	1.29e-05	0.000575955	8.58e-06	0.0616361	cluster1
axo23055-f_at	wdr25	-0.29013	-0.262143	-0.570292	-0.352897	-0.387963	-0.104049	-0.701248	0.0173695	0.203035	0.521778	0.00979786	0.0460642	0.0519042	0.57622	0.000483409	0.943922	cluster1
axo30334-f_at	tgfr2	-0.288658	0.271132	-0.356339	-0.00596659	-0.698641	-0.0445527	-0.780204	-0.110217	0.160617	0.485785	0.11337	0.984801	0.000510592	0.876987	0.00301106	0.752424	cluster1
axo07342-r_at	gtf3c1	-0.288377	-0.111636	-0.565264	-0.384765	-0.720584	-0.340225	-0.720722	-0.210807	0.148986	0.733361	0.0017971	0.0192419	0.00327805	0.0477472	0.0014683	0.373371	cluster1
axo16528-r_at	c16orf91	-0.287901	-0.0966795	-0.238223	-0.0819509	-0.243282	0.0653018	0.153029	0.581712	0.137985	0.743359	0.154079	0.592	0.198605	0.709196	0.39627	0.00360606	cluster1
axo11032-f_at	phf2	-0.287191	-0.05533	-0.377474	-0.20906	-0.75296	-0.184155	-0.780786	-0.496416	0.611793	0.912744	0.354511	0.610195	0.0193915	0.625283	0.0726314	0.370887	cluster1
axo20300-f_at	nkd1	-0.286776	0.130168	-0.312213	-0.176306	-0.482404	-0.247987	-0.704446	-0.268803	0.160126	0.732482	0.0737248	0.408757	0.00603828	0.166532	0.00223695	0.494464	cluster1
axo16667-r_at	sbno1	-0.286473	-0.389554	-0.223395	-0.241968	-0.737918	-0.519677	-0.499178	-0.194612	0.473571	0.289407	0.537738	0.544848	0.0465186	0.166945	0.125254	0.613628	cluster1
axo28106-f_at	no hit	-0.286321	-0.769177	-0.167728	-0.220863	-0.305487	-0.202101	-0.230159	-0.46378	0.057731	0.00542749	0.216363	0.05738	0.0190783	0.12127	0.07901	0.0204483	cluster1
axo07538-r_at	bpgm	-0.286175	-0.307835	-0.324481	-0.436105	-0.326708	-0.370433	-0.429062	-0.648425	0.0904424	0.15325	0.0355646	0.00677547	0.0896175	0.0397753	0.0312322	0.0400501	cluster1
axo15474-f_at	rrp15	-0.285671	-0.318502	-0.647002	-0.480665	-0.275801	-0.229768	-0.0176817	0.164548	0.013916	0.0287131	3.76e-05	0.000321398	0.0264939	0.0142326	0.87613	0.188112	cluster1
axo00750-f_at	glcci1	-0.284652	-0.205222	-0.75227	-0.578956	-0.728358	-0.513767	-0.475519	0.0726311	0.23831	0.490395	0.000331287	0.00464141	0.000587785	0.00140364	0.00742489	0.768377	cluster1
axo01909-f_at	gpr110	-0.282551	-0.12243	-0.169646	-0.182729	-0.299548	-0.413707	-0.850558	-0.549444	0.355265	0.791326	0.416695	0.288162	0.130369	0.0195253	0.0140844	0.156627	cluster1
axo04348-f_at	atpaf1	-0.281882	-0.57505	-0.316783	-0.48395	-0.509426	-0.606565	-0.442649	-0.314817	0.101748	0.0128069	0.0465753	0.0037878	0.0021989	0.00333318	0.0202602	0.0449672	cluster1
axo21848-f_at	g6pc3	-0.281678	-0.0923614	-0.668437	-0.410334	-0.836619	-0.291373	-0.41549	0.205434	0.157445	0.743487	0.000641479	0.019433	0.00400025	0.0569258	0.0269164	0.240809	cluster1
axo10164-f_at	kif11	-0.280615	0.0398176	-0.483582	-0.0306907	-0.631878	-0.0988246	-0.56543	0.120665	0.222778	0.927286	0.116707	0.943507	0.00222009	0.747312	0.00384376	0.70538	cluster1
axo24389-f_at	srsf6	-0.279891	-0.193988	-0.393284	-0.220372	-0.430284	-0.323889	-0.733588	-0.328892	0.110092	0.460282	0.0147045	0.206606	0.0133804	0.0308126	0.00089917	0.190565	cluster1
axo13047-f_at	sephs1	-0.278941	-0.277434	-0.663562	-0.613407	-0.802353	-0.444145	-0.563488	-0.0366206	0.00675097	0.0573803	2.8e-05	1.41e-05	3.67e-06	0.000551396	3.44e-05	0.748311	cluster1
axo11200-r_at	smad5	-0.278725	-0.0333604	-0.937398	0.113767	-0.846128	0.331727	-0.808207	0.123459	0.211001	0.923647	6.28e-05	0.530561	0.000772412	0.00710964	0.00146906	0.576591	cluster1
axo19025-r_at	nat11	-0.278662	-0.0142647	-0.852739	0.153153	-0.564686	0.436718	-0.446879	0.219075	0.01085	0.941137	2.92e-06	0.0817224	0.000887489	0.000453542	0.00141719	0.119839	cluster1
axo05368-f_at	cdc27	-0.278606	-0.13653	-0.569242	-0.451397	-0.799584	-0.267255	-0.998291	-0.157884	0.132518	0.700818	0.015351	0.0347987	0.000540153	0.13846	3.02e-05	0.513344	cluster1
axo05410-f_at	jmjd7	-0.27819	-0.721992	-0.370293	-0.231559	-0.551655	-0.346374	0.271098	-0.192845	0.524942	0.0476974	0.0780493	0.270473	0.00149932	0.0295727	0.292573	0.286494	cluster1
axo13529-f_at	chmp4a	-0.277987	0.10945	-0.248586	0.140194	-0.291687	0.192699	-0.63373	-0.0246633	0.212033	0.761227	0.252836	0.586562	0.0496729	0.246515	0.00333107	0.938216	cluster1
axo11831-f_at	phyh	-0.27705	-0.228231	-0.207266	-0.286283	-0.324129	-0.503397	-0.424977	-0.758944	0.0315916	0.1674	0.111478	0.0204405	0.00334823	0.000151719	0.00223543	0.000203929	cluster1
axo06451-f_at	luzp1	-0.276986	-0.310677	-0.489932	-0.120944	-0.680977	-0.346228	-0.641275	-0.403695	0.288132	0.404394	0.0226578	0.662337	0.00527576	0.0910038	0.10955	0.410093	cluster1
axo13600-f_at	slc25a15	-0.276813	-0.431954	-0.590292	-0.589805	-0.49067	-0.84653	-0.277608	-0.16517	0.267597	0.22133	0.0360762	0.0258145	0.168117	0.00662899	0.294844	0.726921	cluster1
axo09316-f_at	ppm1d	-0.27516	0.193404	-0.680914	0.166695	-0.45365	0.0130081	-0.162859	-0.0497501	0.235592	0.503713	0.000487037	0.224169	0.00548971	0.952684	0.394626	0.850524	cluster1
axo17723-f_at	c16orf88	-0.274985	-0.181503	-0.712214	-0.497193	-0.774319	-0.176416	-0.612851	0.101794	0.13869	0.386386	0.0045023	0.0119106	0.00198377	0.278451	0.00327574	0.708271	cluster1
axo06527-f_at	daglb	-0.272849	-0.485575	-0.794225	-0.358012	-0.634888	-0.183833	-0.336709	-0.234432	0.382781	0.246256	0.000756969	0.0457462	0.124866	0.490863	0.197926	0.489938	cluster1
axo07426-f_at	ahnak	-0.272464	-0.0722085	-0.552655	-0.115653	-1.02326	-0.118025	-0.945267	-0.16761	0.00683035	0.553935	3.45e-05	0.136249	3.07e-06	0.322214	2.22e-06	0.11877	cluster1
axo08037-f_at	kpna2	-0.271732	-0.0291712	-0.287809	-0.0857207	-0.838354	-0.401377	-0.794859	-0.19101	0.004396	0.808726	0.000101368	0.0661684	1.86e-07	2.83e-05	1.11e-06	0.00753879	cluster1
axo09528-f_at	ripk2	-0.271686	-0.130121	-0.370607	-0.404552	-0.686251	-0.607136	-0.805536	-0.237313	0.138243	0.655965	0.0361809	0.0208965	0.0022388	0.00552747	3.9e-05	0.178142	cluster1
axo08370-f_at	pex13	-0.270847	-0.0907362	-0.59779	-0.193904	-0.722774	0.0699954	-0.532638	0.13124	0.0234211	0.617668	6.65e-05	0.0450002	0.000125803	0.456831	0.000220859	0.280483	cluster1
axo18196-f_at	sltm	-0.270735	-0.221323	-0.672803	-0.207478	-0.961824	-0.0467689	-0.897281	-0.0538348	0.00377423	0.0293209	3.04e-06	0.00497444	2e-06	0.577832	2.33e-06	0.50889	cluster1
axo03720-f_at	no hit	-0.269898	0.021218	-0.929101	-0.504323	-0.922802	0.0732719	-0.466202	0.110073	0.180044	0.951313	0.000708296	0.0158336	3.34e-05	0.669348	0.0166016	0.671887	cluster1
axo06812-f_at	rai14	-0.268765	-0.437158	-0.475641	-0.358978	-0.30667	-0.171858	-1.00129	-0.481355	0.220491	0.0846817	0.0129908	0.0540424	0.0545764	0.357911	0.000371565	0.0435398	cluster1
axo18627-f_at	whsc1l1	-0.268682	-0.311948	-0.216047	-0.304936	-0.610559	-0.570656	-0.410981	-0.447453	0.299416	0.276064	0.330193	0.170404	0.0498835	0.0402725	0.249181	0.24918	cluster1
axo21296-f_at	pvrl4	-0.266029	-0.397135	-0.805341	-0.447063	-0.341247	-0.221954	-0.56406	-0.438549	0.376202	0.181971	0.00141595	0.0312019	0.0331192	0.137007	0.00241115	0.0190094	cluster1
axo09088-f_at	usp4	-0.265821	0.0267806	-0.126932	-0.0211984	-0.3925	-0.558451	-0.747289	-0.668212	0.148959	0.941549	0.557751	0.931719	0.0135801	0.00259592	0.000681426	0.00240451	cluster1
axo06988-r_at	arhgdib	-0.265271	0.00230166	-0.372132	-0.272757	-0.372781	-0.304432	-0.616102	-0.542008	0.116477	0.992832	0.118602	0.165351	0.0157295	0.0649648	0.00136116	0.0315956	cluster1
axo03423-f_at	triobp	-0.26474	-0.31624	-0.794243	-0.417602	-0.876629	-0.260648	-0.708217	-0.286839	0.101032	0.128475	0.000946605	0.0284015	3.85e-05	0.0484946	0.000488962	0.0697654	cluster1
axo02376-f_at	ccdc125	-0.264667	-0.01367	-0.563269	-0.665807	-0.762773	-0.529725	-0.576259	0.19612	0.419861	0.981921	0.00146915	0.00394782	0.00153981	0.00569027	0.0139162	0.290439	cluster1
axo21606-r_at	no hit	-0.262497	0.0292233	-0.578444	-0.412137	-0.608854	-0.122479	-0.383099	0.32156	0.364739	0.938101	0.00116313	0.0144343	0.00157575	0.367818	0.0638743	0.171421	cluster1
axo12025-f_at	ddx17	-0.261873	0.267512	-0.960645	-0.234194	-0.713778	-0.151616	-0.597475	-0.169589	0.265957	0.353941	2.77e-05	0.102397	3.48e-05	0.124384	0.00136116	0.193997	cluster1
axo01812-f_at	pstk	-0.261763	-0.270867	-0.612497	-0.528233	-0.381297	-0.153572	-0.0281273	0.393497	0.262299	0.398168	0.00373327	0.00509894	0.0446283	0.334882	0.898593	0.0397617	cluster1
axo04548-f_at	slc39a7	-0.261699	-0.176356	-0.568439	-0.22984	-0.750785	-0.172233	-1.00146	-0.234601	0.00189432	0.0943571	2.47e-06	0.00208303	2e-07	0.0155805	7.66e-08	0.00814466	cluster1
axo29135-f_at	no hit	-0.261246	-0.267842	-0.632908	-0.237501	-0.526416	-0.218957	-0.437287	-0.0248249	0.110246	0.171352	0.000351929	0.040617	0.00171353	0.0486108	0.0038583	0.904218	cluster1
axo25274-f_at	pgap3	-0.260696	-0.194128	-0.629174	-0.513481	-0.564598	-0.346798	-0.219935	-0.0592018	0.121421	0.425369	0.00159683	0.0104905	0.00306418	0.0172749	0.218411	0.75071	cluster1
axo14355-f_at	spen	-0.260183	-0.173158	-0.36022	-0.157475	-0.638165	-0.177984	-0.736094	-0.323592	0.00382422	0.246438	0.000409343	0.0491772	3.3e-05	0.0638022	2.87e-06	0.00177415	cluster1
axo11091-r_at	rqcd1	-0.259247	-0.0624079	-0.655817	0.0563538	-0.405989	0.147604	-0.348192	0.0236059	0.153782	0.794813	0.000743904	0.746374	0.00156474	0.220909	0.00647333	0.881474	cluster1
axo28496-f_at	mecp2	-0.258677	-0.374125	-0.45347	-0.472146	-0.63802	-0.611787	-0.542639	-0.640223	0.167714	0.173061	0.00422646	0.00358607	0.000566378	0.00234566	0.00143052	0.00203718	cluster1
axo10223-f_at	pck2	-0.258387	-0.00834534	-0.413243	0.0427795	-0.886247	-0.116969	-1.32646	-0.329347	0.00821338	0.970822	0.000369249	0.670485	2.03e-06	0.215604	2.8e-07	0.00470151	cluster1
axo27100-f_at	fam118b	-0.25793	-0.613997	-0.708552	-0.666312	-0.0100856	-0.203437	-0.000199716	0.00627175	0.261325	0.039859	0.000506921	0.000339835	0.970778	0.153685	0.999714	0.979651	cluster1
axo22477-r_at	no hit	-0.257883	-0.249854	-0.114027	-0.032238	-0.583408	-0.391399	-0.556454	-0.435289	0.218882	0.368511	0.603206	0.918844	0.00780799	0.0473202	0.018603	0.0444951	cluster1
axo00720-f_at	timd4	-0.257727	-0.0721594	-0.411973	-0.316163	-0.496276	-0.265982	-0.750408	-0.157063	0.242503	0.827674	0.0283033	0.0847287	0.00342277	0.0581447	0.000171507	0.541282	cluster1
axo23528-f_at	no hit	-0.257563	-0.0879586	-0.230195	-0.218312	-0.205803	-0.250232	-0.656211	-0.401348	0.120037	0.712675	0.118197	0.0372762	0.147248	0.0797076	0.000521727	0.0466367	cluster1
axo29303-f_at	klh20	-0.256974	-0.214239	-0.334185	-0.356282	-0.496571	-0.448681	-0.612869	-0.304868	0.288195	0.400719	0.0509237	0.0447041	0.0100618	0.0209021	0.00310721	0.194731	cluster1
axo31203-f_at	no hit	-0.256871	-0.119851	-0.739716	-0.274847	-1.044	-0.139284	-0.681346	-0.0509384	0.172687	0.679724	0.000309771	0.0524654	2.54e-05	0.332141	0.00100275	0.818674	cluster1
axo24256-f_at	loc103180410	-0.256124	-0.911869	-0.242352	-0.279758	-0.528441	-0.265148	-0.261988	0.0961077	0.360225	0.00731952	0.27805	0.0304549	0.00445783	0.155657	0.0225089	0.498305	cluster1
axo00776-f_at	tyw3	-0.256099	-0.0672588	-0.672555	-0.583467	-0.547451	0.168381	-0.210044	0.478822	0.2893	0.879279	0.00176009	0.00910483	0.0427629	0.322105	0.35654	0.0791794	cluster1
axo30815-f_at	sdc2	-0.255215	-0.00146504	-0.548862	-0.353194	-0.871281	-0.422801	-0.877064	-0.370607	0.317768	0.997104	0.0253698	0.14175	0.000516465	0.052695	0.00183533	0.171295	cluster1
axo19112-f_at	pof1b	-0.255167	0.215842	-0.277167	-0.0228974	-0.162141	0.219723	-0.834367	-0.201471	0.457264	0.636105	0.440064	0.958011	0.575135	0.394268	0.00293576	0.677244	cluster1
axo20672-f_s_at	sfrs3	-0.254764	-0.128575	-0.458852	-0.174701	-0.612163	-0.122358	-0.55247	0.00108661	0.00382412	0.237203	1.81e-05	0.0135661	1.73e-06	0.077221	3.01e-05	0.990843	cluster1
axo16942-f_at	use1	-0.254703	-0.361686	-0.630473	-0.498304	-0.397715	-0.326611	-0.501207	-0.322276	0.121142	0.0993835	0.000232444	0.0016814	0.0123618	0.00560384	0.00113468	0.0195517	cluster1
axo19413-f_s_at	cfhr5	-0.254618	0.375331	-0.224362	0.0382222	-0.481576	-0.171714	-0.71464	-0.284069	0.395145	0.363132	0.538211	0.93533	0.036229	0.373664	0.0162713	0.338498	cluster1
axo12580-f_at	upk3a	-0.253938	-0.017734	-0.486769	-0.269719	-0.589638	-0.297794	-0.827595	-0.382916	0.0949328	0.964055	0.0702594	0.213179	0.000219752	0.0451843	0.000161549	0.103276	cluster1
axo20935-f_s_at	khdrbs1	-0.253509	-0.0314204	-0.380457	-0.112474	-0.857584	-0.215988	-1.12336	-0.239483	0.101293	0.87527	0.025347	0.473334	7.15e-06	0.111871	6.38e-07	0.128785	cluster1
axo01586-r_at	c10orf72	-0.253227	-0.392018	-0.315569	0.141129	-0.521831	0.409966	-0.653223	0.11041	0.241154	0.233694	0.0189768	0.268942	0.00339005	0.00855829	0.000106248	0.485984	cluster1
axo10761-f_at	pglyrp1	-0.250957	-0.0935679	-0.689317	-0.646639	-0.652717	-0.254405	-0.614897	-0.228859	0.222079	0.785528	0.00895816	0.0499978	0.00647485	0.440262	0.0444652	0.639831	cluster1
axo01401-f_at	c15orf42	-0.250938	-0.189054	-0.779561	-0.408963	-0.58991	-0.375269	-0.55281	-0.133939	0.149471	0.481887	0.000224005	0.0185368	0.0117922	0.0281937	0.00626951	0.517328	cluster1
axo04468-f_at	clta	-0.250829	0.07298	-0.38821	-0.210014	-0.455978	-0.293031	-0.712845	-0.391291	0.278812	0.798351	0.204636	0.417967	0.0563902	0.216333	0.018876	0.316334	cluster1
axo14809-f_at	igf2bp2	-0.250807	-0.314142	-0.148402	-0.214635	-0.243207	-0.157733	-0.599091	-0.307487	0.322504	0.21469	0.299701	0.175501	0.175885	0.265547	0.00393422	0.191067	cluster1
axo12826-f_at	gpr182	-0.250494	-0.147668	-0.756447	-0.204137	-0.9655	0.167678	-0.242658	0.561109	0.172651	0.584181	0.000158672	0.104442	0.000131939	0.479917	0.232161	0.0674045	cluster1
axo27572-f_at	eloa1	-0.248333	-0.116795	-0.82407	-0.421117	-0.697497	-0.422484	-0.530212	-0.134831	0.143402	0.602247	0.000240404	0.00443358	0.000765754	0.00438087	0.0057925	0.309139	cluster1
axo16565-r_at	necap2	-0.248223	-0.161534	-0.307253	-0.166185	-0.362778	-0.20057	-0.595446	-0.160381	0.209588	0.564371	0.14604	0.433349	0.0455363	0.249222	0.00197428	0.485984	cluster1
axo27591-f_at	no hit	-0.247008	-0.0431121	-0.628443	-0.333379	-0.679948	0.175961	-0.92731	-0.043237	0.243555	0.915168	0.00280758	0.0355255	0.00024261	0.53981	0.000173363	0.904871	cluster1
axo10145-f_at	hnrnpu	-0.246596	-0.124743	-0.416428	-0.16621	-0.720557	-0.17155	-0.989473	-0.200952	0.00483853	0.171218	2.9e-05	0.00703106	7.89e-07	0.0146366	1.38e-07	0.010012	cluster1
axo03649-f_at	zdhhc9	-0.246591	-0.386142	-0.467265	-0.917884	-0.509529	-0.690593	-0.476866	-0.219114	0.258036	0.17183	0.0271114	9.84e-05	0.00206691	0.000416048	0.00735773	0.172865	cluster1
axo24328-r_at	ca031	-0.246476	-0.203311	-0.627813	-0.448025	-0.655949	-0.414678	-0.572048	-0.323444	0.0178043	0.176369	2.58e-05	6.98e-05	9.76e-05	0.000395788	0.00117158	0.00350161	cluster1
axo02865-r_at	asns	-0.245674	0.428473	-0.350699	-0.28923	-0.115178	-0.644772	-0.0299313	-0.986694	0.115153	0.0395722	0.0232342	0.0163688	0.599472	0.000614231	0.840546	0.000130032	cluster1
axo31439-f_at	cdc14a	-0.245128	-0.153493	-0.502322	-0.20565	-0.668284	0.269188	-0.328962	0.347576	0.245423	0.648483	0.00561702	0.172821	0.0230938	0.118478	0.0285295	0.0230737	cluster1
axo09798-r_at	idh3g	-0.245116	-0.83161	-0.146239	-0.164434	-0.125103	-0.350885	-0.170305	-0.234633	0.23851	0.0214158	0.418158	0.26076	0.342822	0.00974049	0.23463	0.136506	cluster1
axo03019-f_at	lmod3	-0.244493	0.0467456	-0.425291	0.246445	-0.925681	0.0513329	-0.377751	0.068404	0.392711	0.914732	0.0288672	0.232154	0.000640013	0.88169	0.192056	0.813668	cluster1
axo08853-f_at	spr	-0.244078	-0.206426	-0.352958	-0.492568	-0.643201	-0.867273	-0.726613	-0.821092	0.0304914	0.151519	0.0053769	0.000292205	0.000161988	1.68e-05	4.86e-05	0.000202263	cluster1
axo22867-f_at	no hit	-0.243977	-0.387413	-0.428075	-0.428302	-0.478328	-0.51542	-0.618412	-0.534669	0.0820222	0.060191	0.0084346	0.00775607	0.100774	0.0944121	0.0134473	0.0538025	cluster1
axo18717-r_at	wdr77	-0.243512	-0.274092	-0.357199	-0.401633	-0.351428	-0.589466	-0.412652	-0.491062	0.0184409	0.0395722	0.000606766	0.000120578	0.00135044	1.71e-05	0.000143177	0.000398622	cluster1
axo11614-r_at	tuba1a	-0.243268	-0.00505068	-0.564947	-0.243268	-0.826314	-0.198225	-1.04108	-0.0783795	0.00189602	0.966492	2.59e-07	0.000811119	9.67e-07	0.00140469	1.47e-07	0.145037	cluster1
axo03100-f_at	hddc3	-0.243018	-0.752025	-0.349334	-0.281228	-0.288872	-0.233491	-0.146886	-0.23969	0.0509091	0.00199605	0.0021659	0.00637408	0.00304138	0.0158903	0.079254	0.0176007	cluster1
axo12138-r_at	fbln1	-0.242963	-0.955591	-0.235771	-0.133098	0.0768976	0.253627	-0.300628	0.185848	0.113055	0.00325656	0.256343	0.515675	0.629694	0.0204433	0.132725	0.392181	cluster1
axo00732-f_at	nom1	-0.242806	-0.424499	-0.752849	-0.612302	-0.750555	-0.392952	-0.374104	0.361714	0.330696	0.208594	0.000143621	0.000335856	0.00221614	0.0201033	0.0393549	0.0333409	cluster1
axo08619-f_at	cyp2c8	-0.241803	0.159972	-0.120914	-0.0563243	-0.164824	0.07618	-0.592591	-0.0697888	0.225231	0.465052	0.472573	0.771718	0.118877	0.608971	0.000141117	0.530473	cluster1
axo02065-f_at	papln	-0.241252	-0.107156	-0.327827	-0.148567	-0.334923	0.045263	-0.596086	-0.272601	0.150505	0.639553	0.0690601	0.303909	0.189841	0.899281	0.0385161	0.405594	cluster1
axo00389-f_at	acy3	-0.240761	0.0664813	-0.391193	-0.0937558	-0.373111	0.057093	-0.961715	-0.409694	0.438902	0.878033	0.218471	0.835071	0.0678722	0.79493	0.0110031	0.156992	cluster1
axo03029-f_at	wdr86	-0.238567	-0.275929	-0.652932	-0.728109	-0.423359	-0.270171	-0.272119	-0.157025	0.376754	0.499403	0.000342529	0.00015927	0.0101098	0.06035	0.109318	0.418619	cluster1
axo20887-f_s_at	hnrnpm	-0.238548	0.135632	-0.167803	0.0730521	-0.531068	0.07153	-0.857695	-0.151093	0.0093673	0.187055	0.030937	0.288317	1.03e-05	0.32647	2.7e-06	0.0325636	cluster1
axo13092-f_at	fbxw11	-0.238197	-0.104983	-0.599922	-0.455652	-0.263993	-0.145192	-0.431431	-0.243222	0.250337	0.79051	0.00073994	0.00504955	0.0156246	0.260001	0.00172662	0.138007	cluster1
axo07691-f_at	csnk2a1	-0.238196	-0.291584	-0.63681	-0.467901	-0.398859	-0.396575	-0.483781	-0.333896	0.0280035	0.0533464	1.37e-05	6.62e-05	0.0022388	0.000675037	6.55e-05	0.00312588	cluster1
axo10520-f_at	kif23	-0.238079	-0.0805767	-0.476175	-0.267433	-0.513335	-0.284052	-0.833565	-0.307624	0.244333	0.822244	0.00189736	0.0699512	0.0046962	0.0732913	9.54e-05	0.0520928	cluster1
axo18013-f_at	col14a1	-0.237653	-0.012745	0.0177189	0.0121439	-0.167453	-0.138187	-0.631674	-0.371638	0.384277	0.976722	0.942124	0.947422	0.531433	0.610386	0.0477802	0.321067	cluster1
axo11127-f_at	itga3	-0.236963	0.010674	-0.411297	-0.125009	-0.629622	-0.0766201	-0.729324	-0.170676	0.187731	0.981098	0.0289062	0.617262	0.00360717	0.684103	0.000605577	0.413245	cluster1
axo28283-f_at	znf135	-0.236731	-0.526926	-0.206657	0.111624	-0.335001	0.0961443	-0.701402	-0.269491	0.112692	0.0187077	0.189542	0.357767	0.0703134	0.700338	0.000391295	0.113124	cluster1
axo20785-f_at	tra2b	-0.236412	-0.0760009	-0.260069	-0.15765	-0.604505	-0.132901	-1.05649	-0.0104489	0.049463	0.633175	0.00513294	0.0167636	3.02e-05	0.152478	1.32e-06	0.938942	cluster1
axo18431-f_at	tmem93	-0.236014	-0.144448	-0.593345	-0.279881	-0.595015	-0.333271	-0.529179	-0.0364997	0.0760101	0.458003	0.000360495	0.02221	0.000495069	0.0215427	0.00036011	0.809474	cluster1
axo10085-r_at	prim1	-0.235206	-0.0787756	-0.480666	-0.32605	-0.537859	-0.481778	-0.751487	-0.379275	0.0640588	0.766379	0.00104143	0.0230941	0.000645777	0.000308165	3.73e-05	0.0354598	cluster1
axo22179-f_at	cthl2	-0.234829	-0.2476	-0.38409	-0.359409	-0.11381	-0.247371	-0.677555	-0.710645	0.210171	0.317556	0.00964088	0.0123579	0.662704	0.347837	0.000566874	0.0290233	cluster1
axo06111-r_at	rtl1	-0.233697	-0.260647	0.0147084	-0.142248	-0.2876	-0.40467	-0.305765	-0.765815	0.180619	0.199029	0.939842	0.339548	0.163735	0.284158	0.362862	0.00465313	cluster1
axo10430-f_at	sfrs11	-0.233658	-0.305324	-0.749485	-0.417118	-0.7156	-0.389695	-0.527771	-0.244469	0.0541774	0.0501231	2.12e-05	0.00205259	0.000522286	0.00185626	0.000740449	0.0574642	cluster1
axo01842-f_at	med19	-0.233207	-0.0688906	-0.770398	-0.425691	-0.897925	-0.258348	-0.805524	-0.136285	0.0544013	0.735717	2.54e-06	0.000434696	8.72e-05	0.00400041	7.09e-06	0.195387	cluster1
axo11610-f_s_at	tuba1a	-0.232673	-0.156667	-0.390597	-0.187134	-0.622934	-0.32223	-0.620713	-0.145403	0.00365982	0.0849338	1.75e-05	0.00648772	3.57e-06	0.000130909	1.26e-05	0.0752456	cluster1
axo06283-r_at	puf60	-0.232444	-0.166449	-0.666176	-0.193626	-0.38029	0.0882227	-0.26186	0.198319	0.0299762	0.206152	6.83e-06	0.0125484	0.000972333	0.217115	0.0057564	0.0277905	cluster1
axo12791-f_at	polg2	-0.231129	-0.0653915	-0.23643	-0.1593	-0.324718	0.115826	-0.600006	0.247584	0.222712	0.851168	0.272333	0.412317	0.0396493	0.460867	0.000707532	0.145383	cluster1
axo09019-r_at	tpm4	-0.230397	-0.0473039	-0.436607	-0.234041	-0.439862	-0.219652	-0.765941	-0.358335	0.380685	0.929477	0.0195052	0.168168	0.0397414	0.219091	0.00187403	0.191834	cluster1
axo10540-f_at	mpdu1	-0.230119	-0.187405	-0.617891	-0.567473	-0.279181	-0.283249	-0.47853	-0.311945	0.228947	0.549512	0.00476293	0.00711113	0.174117	0.155964	0.020363	0.0887475	cluster1
axo24870-f_at	no hit	-0.229444	-0.242595	-0.634192	-0.684958	-0.442983	-0.15353	0.150047	0.404005	0.33272	0.292585	0.00264548	0.00322581	0.06367	0.592383	0.471411	0.50447	cluster1
axo05621-r_at	fam189a2	-0.228855	-0.219693	-0.443092	-0.476189	-0.561224	-0.670327	-0.419221	-0.173665	0.320129	0.311811	0.0165861	0.0138323	0.0035793	0.000539226	0.00727485	0.264701	cluster1
axo10010-f_at	copa	-0.22782	0.00304252	-0.207073	0.116434	-0.136773	-0.20896	-0.615179	-0.645209	0.00998501	0.984242	0.00879772	0.055769	0.0512118	0.0200416	1.53e-06	2.07e-05	cluster1
axo17226-f_at	ing3	-0.227573	-0.0563611	-0.595072	-0.45732	-0.363154	-0.320603	-0.631088	-0.247327	0.279754	0.872696	0.000428358	0.00472553	0.00621137	0.0107902	0.00042762	0.106661	cluster1
axo16523-f_at	xkr8	-0.226313	-0.665354	-0.710191	-0.679548	-0.716612	-0.362735	-0.369803	-0.246102	0.276752	0.00971473	0.000744306	0.000925203	0.0023022	0.0165889	0.0583779	0.14832	cluster1
axo00789-f_at	kif23	-0.225558	-0.246936	-0.580288	-0.346476	-0.582541	-0.464425	-0.727171	-0.277169	0.24097	0.355953	0.00641973	0.0489454	0.00432202	0.00505564	0.000480264	0.138246	cluster1
axo21936-r_at	pol2	-0.224674	-0.287182	-0.138807	-0.3451	-0.500602	-0.609104	-0.376346	-0.545643	0.189453	0.21736	0.446537	0.0857012	0.00920964	0.00266834	0.0650338	0.0436979	cluster1
axo18714-f_at	c1orf50	-0.224524	0.0197871	-0.36369	-0.40495	-0.494712	-0.597686	-0.576753	-0.371804	0.0933824	0.941549	0.00387885	0.00117151	0.00145097	0.000101314	0.000604862	0.0109142	cluster1
axo16432-f_at	ptcd3	-0.224267	-0.0727107	-0.42923	-0.266065	-0.550869	-0.262261	-0.853768	-0.0545156	0.0586089	0.754055	0.00134656	0.0176535	0.000812204	0.0547793	9.98e-06	0.620779	cluster1
axo13386-f_at	st8sia6	-0.222698	0.100548	-0.377559	-0.525905	-0.387965	-0.631843	0.170106	0.119636	0.225888	0.820175	0.0967141	0.0150948	0.0219133	0.0019604	0.188556	0.54801	cluster1
axo06661-f_at	clec4m	-0.222212	0.0242767	-0.679955	-0.570003	-0.679853	-0.120111	-0.79874	-0.0453992	0.3271	0.948307	0.000303214	0.000963456	0.00329984	0.649524	0.000437118	0.904923	cluster1
axo04909-r_at	gpr34	-0.221507	-0.129903	-0.439316	-0.448391	-0.335581	-0.168551	-0.733107	-0.452325	0.141543	0.478938	0.00307698	0.00429716	0.00421265	0.10523	7.31e-05	0.00689047	cluster1
axo08295-f_at	nras	-0.221446	-0.194292	-0.510611	-0.381187	-0.829962	-0.415981	-0.779085	-0.0940476	0.0183923	0.0818594	9e-06	0.000140105	5.55e-07	4.2e-05	1.23e-06	0.21601	cluster1
axo00377-f_at	col11a1	-0.22107	-0.102903	-0.362413	-0.240113	-0.436268	-0.0995394	-1.42269	-0.31744	0.398433	0.805116	0.102773	0.406463	0.0565721	0.635112	0.000487433	0.517725	cluster1
axo15976-f_at	cpsf2	-0.220949	0.0296195	-0.560463	-0.357109	-0.901937	-0.361213	-0.874574	-0.0372431	0.0394055	0.884121	8.39e-05	0.00205049	3.53e-05	0.00202568	2.61e-05	0.776254	cluster1
axo19976-r_at	mrpl38	-0.220891	-0.278093	-0.658464	-0.524092	-0.784036	-0.507112	-0.695955	-0.229507	0.199703	0.15965	0.000121216	0.000437633	0.000144642	0.000274912	0.00131392	0.102081	cluster1
axo13860-r_at	brd1	-0.220719	-0.23867	-0.607989	-0.224142	-0.515373	0.071649	-0.387691	0.00707425	0.241614	0.410894	0.00546265	0.106986	0.00405783	0.733414	0.0299027	0.979651	cluster1
axo11285-f_at	rbm10	-0.220296	-0.162494	-0.636347	-0.439828	-0.432529	-0.0488322	-0.260797	-0.0537301	0.215875	0.508602	0.000491112	0.00219328	0.0199256	0.724236	0.0680957	0.812773	cluster1
axo12045-f_at	prdx4	-0.219623	-0.140898	-0.289078	-0.267264	-0.414651	-0.229789	-0.732816	-0.269858	0.0810049	0.444013	0.0663918	0.0370078	0.0250163	0.0433743	0.000152749	0.0768265	cluster1
axo11240-f_at	sfrs4	-0.218581	-0.1798	-0.43426	-0.313459	-0.362457	-0.343204	-0.729638	-0.242869	0.192768	0.470732	0.0278691	0.161325	0.0154361	0.0177155	0.000595252	0.323419	cluster1
axo17426-f_at	fam20c	-0.218089	-0.798282	-0.692897	-0.725171	-0.551731	-0.183849	-0.245823	0.0363548	0.418609	0.00731952	0.00126214	0.00130959	0.0121109	0.213555	0.154523	0.903728	cluster1
axo06354-r_at	polr1b	-0.217055	-0.348001	-0.495243	-0.616768	-0.326796	-0.45344	-0.343049	-0.209536	0.382235	0.291904	0.00508916	0.000862032	0.192581	0.0264322	0.115886	0.380346	cluster1
axo01920-f_at	itgb1bp3	-0.216918	0.00913569	-0.123373	-0.0320248	-0.275711	-0.204288	-0.734691	-0.452961	0.101015	0.972717	0.232485	0.808361	0.0191756	0.0808991	0.000151012	0.00599141	cluster1
axo19904-f_at	hvcn1	-0.216454	-0.284082	-0.262067	-0.315803	-0.457122	-0.541043	-0.763366	-0.623559	0.114362	0.0740906	0.123143	0.123447	0.0436798	0.00180453	2.59e-05	0.00306777	cluster1
axo05183-r_at	rp5-1000e10.4	-0.214513	0.108201	-0.684696	-0.312398	-0.377175	0.213005	-0.461731	0.297576	0.396213	0.680898	0.00215497	0.0980495	0.184105	0.107865	0.0414836	0.159095	cluster1
axo11859-f_at	ppp2r5d	-0.214168	-0.0996973	-0.542038	-0.0875093	-0.612135	-0.165111	-0.780955	-0.355118	0.679118	0.863748	0.0916875	0.86004	0.0226488	0.677569	0.00362237	0.315141	cluster1
axo19412-f_at	cfhr5	-0.213655	-0.0410392	-0.0678501	-0.0747503	-0.340388	-0.309995	-0.678983	-0.461101	0.360266	0.907866	0.829921	0.825344	0.238488	0.170761	0.00272789	0.0252201	cluster1
axo17948-r_at	dhrs4	-0.212947	0.317258	-0.610788	-0.172396	-0.20286	-0.541347	-0.77062	-0.353482	0.809724	0.48291	0.140756	0.592945	0.563264	0.116849	0.042661	0.6644	cluster1
axo07223-f_at	megf6	-0.211758	-0.276533	-0.584783	-0.237145	-0.32808	0.0936975	-0.185226	0.183918	0.257956	0.24765	0.001603	0.127038	0.110514	0.609928	0.292648	0.450612	cluster1
axo01769-f_at	tmpo	-0.210916	-0.108938	-0.468129	-0.0811609	-0.460004	-0.0219324	-0.758087	-0.203328	0.358693	0.661287	0.00171744	0.603094	0.0213375	0.912944	0.000791483	0.221343	cluster1
axo21055-f_s_at	trappc2	-0.210869	-1.04128	-0.090904	0.266626	-0.00312452	0.86157	-0.509695	-0.0437943	0.50955	0.00625342	0.796268	0.452833	0.994277	0.00720792	0.100261	0.953919	cluster1
axo17321-f_at	diablo	-0.210224	-0.444427	-0.603739	-0.307294	-0.470848	-0.322877	-0.537632	-0.00867091	0.27478	0.11632	0.00377674	0.0221357	0.0231225	0.0582307	0.015508	0.978385	cluster1
axo07247-r_at	emp2	-0.209593	-0.026268	-0.749632	-0.20606	-0.968493	0.0140358	-0.621905	0.239141	0.122327	0.891159	9.3e-06	0.00340468	1.43e-05	0.871798	1.85e-05	0.00720033	cluster1
axo01915-f_at	atp2a2	-0.209423	-0.409229	-0.486095	-0.398073	-0.584938	-0.411781	-0.651867	-0.409518	0.0204171	0.00302813	1.06e-05	5.37e-05	5.85e-06	8.8e-05	1.67e-06	0.00021063	cluster1
axo19330-f_at	itih5	-0.209355	0.104776	-0.360285	-0.268747	-0.719671	-0.683256	-0.988901	-0.871127	0.4081	0.750639	0.117231	0.0838324	0.00180701	0.000912206	6.22e-05	0.000991512	cluster1
axo30931-f_at	tgm2	-0.208453	-0.188936	-0.175381	-0.266667	-0.534654	-0.072437	-0.681552	-0.232449	0.334967	0.467113	0.29429	0.114938	0.0239639	0.76247	0.00297271	0.364675	cluster1
axo04300-f_at	ankzf1	-0.20829	-0.177951	-0.474822	-0.514263	-0.309144	-0.598283	0.0768493	-0.0278986	0.173274	0.456213	0.00631631	0.00399264	0.0424442	0.000609163	0.557181	0.895989	cluster1
axo27729-f_at	no hit	-0.2076	-0.839763	-0.207369	-0.413918	-0.280087	-0.396674	-0.215597	-0.589613	0.366131	0.00765776	0.348128	0.0428073	0.0921157	0.0589971	0.390166	0.122004	cluster1
axo30268-f_at	pias4	-0.207544	-0.343128	-0.717003	-0.0806038	-0.361389	-0.0167013	-0.188434	0.0929643	0.207078	0.113357	0.00102023	0.592288	0.0357412	0.915023	0.0867313	0.510524	cluster1
axo15371-f_at	mterfd1	-0.207472	-0.00120641	-0.568428	-0.200224	-0.724314	-0.343317	-0.413482	-0.0267204	0.297659	0.997221	0.000928628	0.144578	0.000483435	0.0191836	0.0144438	0.894785	cluster1
axo03026-f_s_at	cxorf23	-0.206861	-0.24133	-0.311248	0.0496214	-0.450811	0.166882	-0.624998	-0.00498011	0.271106	0.35009	0.0548539	0.758307	0.080454	0.40575	0.00157277	0.983383	cluster1
axo16705-f_at	pank4	-0.206714	-0.19455	-0.49904	-0.448426	-0.688947	-0.291768	-0.717049	-0.0377961	0.398572	0.629032	0.00546265	0.0106945	0.000789584	0.163128	0.00117554	0.890949	cluster1
axo13838-f_at	cnot3	-0.206506	-0.200049	-0.699667	-0.580014	-0.580305	-0.309674	-0.803065	-0.200641	0.207597	0.389966	0.000200475	0.000488568	0.0011208	0.0268903	0.000104137	0.170701	cluster1
axo29985-f_at	sall2	-0.206495	-0.115592	-0.590695	-0.019112	-0.93692	-0.0284177	-1.01061	-0.295171	0.314814	0.694015	0.00224303	0.934635	0.00050937	0.910934	0.00105968	0.191879	cluster1
axo11489-f_at	smad7	-0.205983	-0.0301645	-0.543841	-0.360558	-0.438965	-0.0579614	-0.627718	-0.291456	0.16753	0.916575	0.0034891	0.0351517	0.0201677	0.771955	0.000667768	0.144619	cluster1
axo10551-f_at	rpl21	-0.205934	-1.33742	-0.0206908	0.0197557	0.0424181	0.157751	-0.0370167	0.02539	0.202903	0.00117175	0.895699	0.917358	0.776197	0.248287	0.829119	0.944148	cluster1
axo08328-f_at	p2ry4	-0.205753	0.542223	-0.355247	0.484219	-1.12459	-0.133612	-1.521	-0.364144	0.318426	0.0553311	0.0815578	0.01088	2.37e-05	0.385037	2.79e-06	0.212826	cluster1
axo17184-f_at	rhof	-0.204438	-0.105546	-0.748728	-0.526371	-0.730797	-0.297809	-0.167558	0.0441533	0.226616	0.626341	0.000348052	0.00421727	0.00528248	0.0171559	0.214366	0.794637	cluster1
axo09131-r_at	zfp161	-0.20332	-0.214878	-0.364137	-0.607189	-0.356727	-0.397908	-0.406834	-0.0552956	0.200711	0.356553	0.0160418	0.0013072	0.0248687	0.00778111	0.0114766	0.814662	cluster1
axo09114-r_at	vrk1	-0.2026	0.0176315	-0.584908	-0.196726	-0.701777	-0.0272459	-0.686402	0.216148	0.165225	0.934426	8.02e-05	0.142356	7.9e-06	0.796611	9.31e-05	0.0684642	cluster1
axo06763-f_at	pls1	-0.20247	-0.264414	-0.253563	-0.484869	-0.386677	-0.810523	-0.22248	-0.14396	0.355719	0.347291	0.356952	0.0725649	0.110819	0.00193322	0.373246	0.612131	cluster1
axo18224-f_at	ppp1r11	-0.202451	-0.00209449	-0.520713	-0.354212	-0.740337	-0.508916	-0.871978	-0.339381	0.0449087	0.990239	0.000104227	0.00158366	7.53e-06	3.58e-05	4.79e-07	0.00113735	cluster1
axo08963-f_at	gart	-0.202026	-0.16907	-0.297928	-0.314536	-0.810686	-0.37174	-0.895694	-0.0184719	0.0945827	0.318095	0.00291732	0.00120386	4.79e-05	0.00167101	3.43e-06	0.887467	cluster1
axo09508-r_at	rngtt	-0.201194	0.505328	-0.987075	0.41337	-0.321205	0.766929	-0.194983	0.54903	0.3816	0.0927098	0.000462248	0.0146863	0.109324	0.000524883	0.200257	0.00861846	cluster1
axo13591-f_at	rapgef2	-0.200805	-0.209247	-0.497794	-0.406632	-0.844585	-0.423647	-0.402265	-0.371261	0.300248	0.362438	0.000753462	0.00278097	8.11e-05	0.00112381	0.00406805	0.0101108	cluster1
axo20838-f_s_at	hmgb3	-0.198222	0.164645	-0.421441	-0.231682	-0.893921	-0.440527	-1.14282	-0.166892	0.260188	0.211872	0.00555346	0.13562	0.000127816	0.00655912	2.36e-05	0.427818	cluster1
axo10114-r_at	frg1	-0.197119	-0.0312103	-0.611939	-0.196376	-0.550776	0.253329	-0.850242	0.274666	0.498169	0.920145	0.00202087	0.251169	0.0379165	0.123164	0.00149928	0.214017	cluster1
axo08121-f_at	lyn	-0.196744	-0.308361	-0.498813	-0.567007	-0.598734	-0.844222	-0.352307	-0.335158	0.245548	0.0886414	0.00557965	0.00166499	0.00647485	0.000105627	0.0133141	0.0346617	cluster1
axo18247-f_at	znf277	-0.196608	-0.0419201	-0.469592	-0.379944	-0.367921	-0.801313	-0.128047	-0.621725	0.333958	0.914675	0.00626449	0.0295156	0.0404391	0.000570908	0.518537	0.00599758	cluster1
axo20180-r_at	mpnd	-0.196358	0.16693	-0.146844	0.106265	-0.163844	0.317751	-0.233829	0.63985	0.298817	0.598019	0.403988	0.485675	0.357628	0.0615217	0.134895	0.00196809	cluster1
axo27001-f_at	hist1h2al	-0.195027	-0.523038	-0.0664339	-0.300039	-0.329645	-0.524379	-0.527021	-0.804664	0.287154	0.0659957	0.724674	0.165642	0.134873	0.0332385	0.193317	0.00928877	cluster1
axo13825-r_at	ube2s	-0.194605	-0.0687107	-0.481974	-0.231717	-0.793278	-0.374956	-0.68354	-0.19972	0.206487	0.774673	0.00120521	0.0407388	0.000207638	0.00213021	0.00113443	0.0954418	cluster1
axo15740-r_at	cenpf	-0.194454	-0.201121	-0.517057	-0.215314	-0.907655	-0.256085	-1.12126	-0.125224	0.343259	0.48291	0.0037868	0.141638	0.000234338	0.244874	5.35e-06	0.425831	cluster1
axo27413-f_at	prrc1	-0.194273	-0.214196	-0.637402	-0.402598	-0.720458	-0.335957	-0.900182	-0.414136	0.0881202	0.143576	8.77e-06	9.26e-05	1.7e-05	0.0010904	5.32e-07	0.000756978	cluster1
axo25490-f_at	no hit	-0.194132	-0.254952	-0.609076	-0.495637	-0.43556	-0.426098	-0.109655	-0.0986487	0.257447	0.255088	0.00143608	0.0045964	0.0231225	0.00345335	0.454985	0.504697	cluster1
axo05408-f_at	mgat1	-0.193903	-0.0399431	-0.654688	-0.186947	-0.91824	-0.229851	-0.978449	-0.216948	0.255738	0.905208	0.00248491	0.438508	0.002884	0.371914	0.00030699	0.512546	cluster1
axo07956-f_at	c3	-0.193654	-0.668796	-0.0209743	0.0923386	-0.141927	-0.295971	-0.767979	-0.125811	0.594361	0.0654437	0.969596	0.660399	0.573212	0.355247	0.00236414	0.822269	cluster1
axo27218-f_at	dyrk1a	-0.193494	-0.191336	-0.319187	-0.442807	-0.786181	-0.463019	-0.340556	-0.022579	0.404574	0.577644	0.0592928	0.00243676	0.000161984	0.0545112	0.0255735	0.932654	cluster1
axo18363-r_at	tia1	-0.193232	-0.130869	-0.622945	-0.289044	-0.810117	-0.229869	-0.8338	-0.259798	0.0186447	0.240337	1.6e-06	0.00080452	3.57e-06	0.00237941	5.26e-07	0.00183574	cluster1
axo18699-f_at	prrg4	-0.193047	0.470049	-0.359743	-0.282429	-0.731579	-0.279479	-0.661111	-0.290808	0.489447	0.112042	0.0787014	0.135485	0.000380206	0.124807	0.00494232	0.340897	cluster1
axo28212-f_at	no hit	-0.192764	0.0419578	-0.307371	0.0566891	-0.559826	-0.0249931	-0.707499	-0.122852	0.075133	0.796872	0.00787069	0.534291	0.000167123	0.810642	1.71e-05	0.337208	cluster1
axo04118-r_at	snapc3	-0.191422	-0.140418	-0.724747	-0.351888	-0.597959	-0.154796	-0.403211	0.228982	0.309538	0.628433	0.000818832	0.095223	0.00250833	0.385037	0.0262938	0.299571	cluster1
axo15822-f_at	stk16	-0.190002	-0.0783074	-0.411838	-0.290904	-0.646455	-0.481443	-0.440209	-0.444407	0.333703	0.806142	0.025869	0.115691	0.00139988	0.0153596	0.0150903	0.0494773	cluster1
axo04936-r_at	c10orf125	-0.189701	0.15434	-0.4055	-0.348691	-0.384446	-0.298085	-0.763189	-0.59221	0.503619	0.665532	0.077026	0.128308	0.164129	0.086356	0.00167259	0.0106259	cluster1
axo17602-r_at	twsg1	-0.189316	-0.417842	-0.27929	-0.323125	-0.578894	-0.520508	-0.811149	-0.641543	0.0344477	0.00479355	0.00286981	0.000370808	2.12e-05	5.63e-05	2.12e-06	8.61e-05	cluster1
axo01871-f_at	ikip	-0.189174	-0.145924	-0.440029	-0.327109	-0.721759	-0.324456	-1.08915	-0.233477	0.203329	0.519012	0.00860142	0.028126	8.75e-05	0.029751	3.62e-05	0.294689	cluster1
axo02813-f_at	heatr3	-0.188437	-0.317142	-0.460791	-0.257427	-0.72398	-0.359341	-0.723996	0.0207768	0.183094	0.115071	0.00233131	0.0514867	0.00383023	0.00917368	0.000552291	0.932134	cluster1
axo14360-r_at	spen	-0.18803	-0.208026	-0.294668	-0.529256	-0.612855	-0.646466	-0.371585	-0.287249	0.0666008	0.122432	0.00214107	0.000129084	3.43e-05	2.23e-05	0.000886422	0.0267191	cluster1
axo00841-r_at	tmem45b	-0.187555	-0.16417	-0.350762	-0.470464	-0.615559	-0.409637	-0.870555	-0.276968	0.110809	0.250726	0.000675374	2.16e-05	4.08e-05	0.000792307	4.05e-06	0.0192819	cluster1
axo25916-f_at	vhl	-0.187167	-0.176917	-0.180671	-0.478769	-0.480866	-0.664699	-0.415194	-0.393145	0.1019	0.26655	0.111152	0.000283259	0.00223177	0.000342351	0.00464814	0.131057	cluster1
axo17037-f_at	nxt2	-0.185723	-0.0666911	-0.428638	0.114872	-0.663504	0.0455396	-0.603604	0.0424901	0.175952	0.772248	0.0124118	0.482736	0.00182238	0.773711	0.000921128	0.847178	cluster1
axo08895-f_at	rps6kb1	-0.184595	-0.368248	-0.196871	-0.0368452	-0.481287	-0.0428905	-0.627605	-0.290037	0.416383	0.244128	0.328792	0.893837	0.0115668	0.820297	0.00526061	0.143253	cluster1
axo08429-r_at	pola2	-0.183897	-0.33622	-0.939205	-0.563453	-0.878752	-0.216464	-0.672773	0.0665853	0.15064	0.0661575	4.25e-06	0.000324268	0.000543512	0.0487535	0.000696119	0.683778	cluster1
axo06502-f_at	eri2	-0.183837	0.315386	-0.765669	-0.0339019	-0.741054	-0.00335149	-0.688406	0.114925	0.314166	0.204118	0.00134645	0.856787	0.00147022	0.984595	0.000191478	0.466481	cluster1
axo23742-f_at	vwde	-0.182676	-0.287833	-0.334319	-0.429077	-0.645791	-0.452685	-1.10645	-0.631554	0.308258	0.239114	0.0881855	0.0525244	0.000751535	0.00999637	0.00230685	0.112145	cluster1
axo05265-r_at	nudt7	-0.181477	-0.268789	-0.24906	-0.189883	-0.618929	-0.20429	-0.149821	0.590346	0.376056	0.252918	0.159609	0.272242	0.00198246	0.229818	0.333367	0.0317887	cluster1
axo03231-f_at	fam173b	-0.181361	-0.29415	-0.341155	-0.3864	-0.643739	-0.379122	-0.297522	-0.0653368	0.358604	0.257694	0.0219303	0.0195919	0.00135773	0.00910574	0.0518106	0.742243	cluster1
axo06559-r_at	nfrkb	-0.181028	-0.227021	-0.541193	-0.299157	-0.751748	-0.298941	-0.764329	-0.337794	0.367538	0.377823	0.00396174	0.043042	0.00177549	0.0384583	0.00402249	0.12688	cluster1
axo12433-f_at	prss21	-0.180779	-0.166689	-0.26288	-0.30145	-0.403811	-0.653322	-0.265193	-0.272388	0.448656	0.640085	0.105779	0.0921278	0.0108169	0.000833019	0.119316	0.172497	cluster1
axo05380-f_at	ttc22	-0.180628	0.00085373	-0.288555	-0.597225	-0.558939	-0.690158	-0.159911	-0.204551	0.333703	0.997221	0.0780493	0.000899354	0.00718953	0.000306899	0.286637	0.226295	cluster1
axo25510-f_at	fam13	-0.180579	-0.805068	-0.462793	-0.29246	-0.274921	0.0411443	-0.346451	-0.0280117	0.582406	0.0240754	0.0363043	0.201774	0.196152	0.831484	0.157174	0.922675	cluster1
axo26056-f_at	kdelr1	-0.180429	-0.368795	-0.241432	-0.175017	-0.513373	-0.252814	-0.625238	-0.141267	0.0213774	0.011901	0.00758339	0.0327696	1.34e-05	0.00140601	1.09e-06	0.0288705	cluster1
axo23615-f_at	tal2	-0.17995	0.601899	-0.562125	-0.138663	-0.805261	0.241222	-0.832468	-0.0495225	0.776623	0.377335	0.0135538	0.564161	0.000461911	0.539187	0.00438434	0.933342	cluster1
axo10226-f_at	pex14	-0.179188	-0.162207	-0.553751	-0.398554	-0.287028	-0.0629468	-0.679759	0.0869347	0.509134	0.66149	0.00125854	0.0186382	0.115437	0.797986	0.00396957	0.77608	cluster1
axo30899-f_at	no hit	-0.178531	-0.173497	0.116416	-0.0281272	-0.217783	-0.644835	-0.0493636	-0.406478	0.678413	0.718009	0.764093	0.940282	0.645914	0.0230067	0.913136	0.350163	cluster1
axo13895-f_at	cyfip1	-0.178186	0.170057	-0.00406572	-0.0187962	-0.916183	-0.365427	-1.12971	-0.240825	0.612324	0.675961	0.991904	0.966077	0.020331	0.321391	0.0181218	0.526896	cluster1
axo09441-r_at	dynll1	-0.178044	-0.011419	-0.133838	-0.128534	-0.171507	0.00469023	-0.636139	-0.0862293	0.00706269	0.930046	0.0157426	0.0350463	0.00583267	0.943116	4.26e-07	0.114012	cluster1
axo16793-f_at	prr11	-0.177954	0.480235	-0.542294	-0.13922	-1.00008	-0.357178	-0.712987	-0.202308	0.5224	0.0700887	0.00273709	0.342629	0.000134168	0.0226524	0.0011124	0.336638	cluster1
axo01573-f_at	ttc39b	-0.17711	-0.579817	-0.539705	-0.439881	-0.660776	-0.251109	-0.535796	-0.0747015	0.205251	0.0160281	0.000342002	0.00149212	0.00194352	0.0380701	0.00161997	0.670444	cluster1
axo28839-f_at	bag3	-0.177013	-0.123441	-0.160254	0.478857	-0.621198	0.519235	-0.312579	0.149184	0.435073	0.443575	0.208234	0.00334751	0.00267956	0.00428726	0.197982	0.658596	cluster1
axo07049-f_at	cdc27	-0.176583	-0.168848	-0.338357	-0.356594	-0.681752	-0.305502	-0.587074	-0.292525	0.476251	0.622328	0.119939	0.140479	0.0120004	0.0518228	0.000489633	0.132599	cluster1
axo00437-f_at	mib2	-0.176285	-0.302437	-0.911773	-0.63881	-0.650846	-0.669531	-0.198637	-0.215379	0.373099	0.176882	1.68e-05	0.000175236	0.0015178	0.000205954	0.116668	0.10669	cluster1
axo12060-f_at	slc35a1	-0.175869	0.0121769	-0.719653	-0.60029	-0.663128	-0.314029	-0.420005	0.153695	0.126639	0.948756	5.47e-05	0.000339835	0.00487437	0.00315569	0.00365649	0.332058	cluster1
axo08422-f_at	plek	-0.175183	-0.0361512	-0.33724	-0.482691	-0.535586	-0.745437	-0.938703	-0.952418	0.558126	0.934749	0.0689947	0.017919	0.00791198	0.000456266	0.000400503	0.00169619	cluster1
axo01736-f_at	itgb4	-0.173892	-0.0351897	-0.619699	-0.425398	-0.850518	-0.257214	-0.50321	0.0343574	0.499717	0.940068	0.00335871	0.0253235	0.000637851	0.198944	0.00695824	0.896747	cluster1
axo11043-f_at	rock1	-0.173818	-0.056382	-0.1103	-0.310178	-0.507228	-0.648775	-0.240959	-0.506798	0.741775	0.913118	0.789408	0.423058	0.0873596	0.0474761	0.494613	0.3442	cluster1
axo11843-r_at	pltp	-0.173259	-0.12488	-0.155612	-0.384975	-0.384117	-0.626461	-0.306316	-0.901089	0.134566	0.393778	0.0923307	0.00126658	0.00412737	4.23e-05	0.00176655	2.99e-05	cluster1
axo14538-f_at	sipa1l3	-0.172976	-0.309324	-0.409891	-0.365504	-0.783711	-0.228374	-0.532031	-0.0987409	0.590225	0.391769	0.0156168	0.0285675	0.00491102	0.277673	0.0549396	0.729127	cluster1
axo09555-f_at	il1rl2	-0.172458	-0.0419776	-0.509402	-0.276356	-0.801127	-0.289262	-0.800866	-0.0705052	0.285173	0.85542	0.00324973	0.0401412	0.000198086	0.0306274	0.000163072	0.750474	cluster1
axo14671-f_at	arl6ip1	-0.171988	0.111272	-0.446943	0.0806045	-0.68257	0.0774843	-0.47641	0.147591	0.0623762	0.309502	9.61e-05	0.366946	7.18e-06	0.245267	0.000428959	0.146621	cluster1
axo18676-r_at	cuedc2	-0.171906	0.11899	-0.575171	-0.51438	-0.77728	-0.632597	-0.55482	-0.374216	0.267736	0.661116	0.00924746	0.0104624	7.08e-05	0.00018265	0.00148273	0.0337699	cluster1
axo30607-f_at	btg1	-0.170969	-0.214904	-0.602497	-0.218312	-0.253759	-0.11087	-0.342927	-0.00912559	0.35133	0.390594	0.00156849	0.230471	0.0671988	0.520999	0.0123874	0.967302	cluster1
axo31630-f_at	rhbd2	-0.17073	-0.164773	-0.61637	-0.58655	-0.808886	-0.832758	-0.365647	-0.0761235	0.458612	0.596478	0.00229576	0.00445313	0.000298432	5.9e-05	0.160865	0.70434	cluster1
axo06341-f_at	serpine2	-0.170574	0.0831744	-0.0503128	-0.0989213	-0.396066	-0.13703	-0.635414	-0.182127	0.428503	0.680265	0.75388	0.388226	0.00335069	0.151925	0.000278988	0.21687	cluster1
axo05398-f_at	elf3	-0.17025	-0.00806547	-0.504557	-0.781697	0.373498	0.0324688	0.200203	-0.227665	0.344845	0.983296	0.00293095	0.000130211	0.0289056	0.883238	0.273895	0.302861	cluster1
axo04921-f_at	entpd1	-0.169382	-0.188779	-0.280366	-0.733641	-0.49937	-0.685304	-0.639832	-0.441801	0.140023	0.205636	0.0124584	1.18e-05	0.000121184	7.58e-05	3.47e-05	0.00327511	cluster1
axo15555-f_at	pgcp	-0.169131	0.583043	-0.216131	-0.190461	-0.11658	0.160688	0.132539	0.0520903	0.416321	0.033619	0.279203	0.267626	0.649815	0.376408	0.540288	0.875059	cluster1
axo29271-f_at	ammecr1	-0.169001	-0.189689	-0.511138	-0.209439	-0.590007	-0.141065	-0.408391	-0.135767	0.262796	0.392291	0.00433312	0.103898	0.00526501	0.191746	0.00166133	0.188248	cluster1
axo00984-f_at	tbc1d2b	-0.168573	0.116097	-0.372008	-0.315769	-0.89924	-0.461245	-0.996297	-0.0884945	0.497336	0.714737	0.110946	0.0726099	0.00234317	0.0243592	7.59e-05	0.724054	cluster1
axo30304-f_at	loc101732121	-0.168416	-0.403918	-0.630113	-0.499933	-0.591732	-0.811429	-0.467892	-0.444192	0.522235	0.156474	0.000511257	0.000730803	0.00618843	0.000518649	0.0025372	0.00552024	cluster1
axo10509-f_at	eif4e2	-0.168278	-0.110443	0.00136047	-0.155556	-0.0193914	-0.606803	0.206	-0.252168	0.449068	0.753908	0.995813	0.424077	0.924871	0.00386517	0.143144	0.114093	cluster1
axo13707-f_at	sacs	-0.168271	-0.960547	-0.822977	-1.30407	0.018812	-1.03573	0.546471	-0.699056	0.547076	0.00564133	1.8e-05	5.1e-06	0.917041	1.83e-05	0.0412132	0.0286199	cluster1
axo03253-f_at	rpe	-0.168061	0.120248	-0.3321	-0.347924	-0.758595	-0.584235	-0.72192	-0.168872	0.426719	0.683275	0.0430494	0.0444388	0.000360364	0.00108539	0.000461487	0.217161	cluster1
axo23974-f_at	cc21c	-0.16803	-0.222634	-0.496914	-0.408611	-0.549472	-0.726577	-0.654864	-0.309539	0.363403	0.507429	0.00377133	0.0143055	0.00448226	0.000604827	0.00172992	0.0852156	cluster1
axo11634-f_at	p11	-0.167891	-0.261528	-0.198896	-0.508962	-0.260672	-0.624174	-0.150098	-0.220035	0.11274	0.0208109	0.0602849	1.1e-05	0.0006569	1.93e-05	0.0267582	0.0176207	cluster1
axo23574-f_at	y044	-0.166263	-0.256733	-0.296056	-0.17223	-0.401983	-0.297552	-0.625637	-0.1972	0.521681	0.365854	0.156205	0.504363	0.113127	0.0762427	0.0108388	0.518472	cluster1
axo12014-r_at	sema4d	-0.16618	-0.105542	-0.713246	-0.593696	-0.573234	-0.345916	-0.628552	-0.243151	0.507571	0.750353	0.00185136	0.0123027	0.0100964	0.02416	0.00104894	0.183476	cluster1
axo18920-f_at	galnt12	-0.166074	0.0972136	-0.296416	-0.32242	-0.837111	-0.618945	-1.13926	-0.458822	0.380302	0.787457	0.304969	0.134072	0.00222412	0.00123432	4.26e-05	0.00436971	cluster1
axo24688-f_at	daxx	-0.165873	-0.274337	-0.502982	-0.213349	-0.618278	-0.246919	-0.429009	-0.12632	0.147967	0.0815827	1.59e-05	0.00579598	1.76e-05	0.00192422	8.31e-05	0.200229	cluster1
axo20279-f_at	fam40a	-0.165426	-0.14924	-0.515336	-0.300154	-0.832102	-0.416639	-0.800938	-0.298516	0.26803	0.490818	0.000894042	0.0208644	1.99e-05	0.00117265	7.42e-06	0.0197629	cluster1
axo14881-f_at	fnbp4	-0.163366	-0.0567066	-0.788248	0.181326	-0.792403	0.335298	-0.423916	0.228007	0.297963	0.829836	2.29e-05	0.0783726	0.000161877	0.00278576	0.000394168	0.0707536	cluster1
axo05824-r_at	vwa5a	-0.163199	-0.204021	-0.468235	-0.613847	-0.646788	-0.806198	-0.609108	-0.766165	0.368506	0.362499	0.00231814	2.16e-05	0.000164677	4.97e-06	2.69e-05	0.000138104	cluster1
axo16995-f_at	h2afy2	-0.163197	-0.0526281	-0.312334	-0.110602	-0.657446	-0.170738	-1.00104	-0.114795	0.00953441	0.605225	2.26e-05	0.0167559	1.11e-06	0.00328439	7.96e-08	0.0370573	cluster1
axo29781-f_at	clic4	-0.162815	-0.317483	-0.17381	-0.362664	-0.529935	-0.819812	-0.445515	-0.528379	0.400611	0.190386	0.346606	0.0290727	0.00260716	0.000232333	0.0371661	0.0121647	cluster1
axo12114-r_at	rbck1	-0.162647	0.111824	-0.583413	-0.156105	-0.440165	-0.0159822	-0.44957	0.110173	0.502266	0.760046	0.00189479	0.403367	0.0411602	0.921985	0.0426567	0.622437	cluster1
axo24155-f_at	vwa1	-0.162287	-0.0974641	-0.497728	-0.643519	-0.665175	-0.640657	-0.532134	-0.523144	0.428735	0.639553	0.00248527	8.43e-05	0.00116176	0.000523873	0.000197913	0.00290194	cluster1
axo01006-f_at	c16orf63	-0.162123	0.0539583	-0.716082	-0.706244	-0.933643	-0.613233	-0.558229	0.19082	0.43497	0.894375	0.000675374	0.002201	0.000227687	0.000304924	0.00378013	0.26832	cluster1
axo13124-f_at	slc39a6	-0.162051	-0.447466	-0.293999	-0.974598	-0.369028	-0.82925	-0.597547	-0.615706	0.318634	0.0493963	0.0501851	3.8e-05	0.0127833	3.48e-05	0.00224465	0.00202181	cluster1
axo07130-f_at	dab2	-0.161976	-0.134886	-0.467038	-0.703667	-0.892232	-0.529919	-0.595464	-0.42184	0.39554	0.473107	0.00473737	9.2e-05	4.02e-05	0.000140982	0.00387873	0.0256758	cluster1
axo28428-f_at	gla	-0.161911	0.0881735	-0.367434	-0.166446	-0.544157	-0.213987	-0.645944	-0.272667	0.378845	0.759195	0.0102795	0.149323	0.000474936	0.0355284	1.79e-05	0.0394933	cluster1
axo26819-f_at	ravr1	-0.161889	-0.199471	-0.552623	-0.192515	-0.715558	-0.0942101	-0.739742	-0.105922	0.236413	0.290029	0.00128388	0.12071	0.00039573	0.467944	0.000212951	0.50398	cluster1
axo15907-f_at	znf644	-0.161575	-0.165999	-0.51304	-0.45755	-0.763861	-0.249218	-0.810814	-0.153921	0.489447	0.424954	0.0157505	0.0103908	0.000870648	0.129983	0.00024904	0.434304	cluster1
axo12048-f_at	arl6ip5	-0.160583	-0.534184	-0.144683	-0.183548	-0.508739	-0.547771	-0.593804	-0.411325	0.372899	0.0162058	0.280998	0.223321	0.000261945	2.08e-05	3.55e-05	0.00540484	cluster1
axo25527-f_at	golga2	-0.160353	-0.332396	-0.432105	-0.285572	-0.666189	-0.493425	-0.799029	-0.445023	0.211487	0.073841	0.00258313	0.00624777	0.000118166	0.00122579	3.38e-05	0.00340709	cluster1
axo01235-r_s_at	trim11	-0.160135	-0.674395	-0.465071	-0.231592	-0.425112	-0.788697	-0.0109855	-0.333065	0.510018	0.0324128	0.0220789	0.210376	0.00856848	0.00132764	0.960193	0.0519973	cluster1
axo12863-f_at	kif22	-0.15993	0.209747	-0.322157	0.325255	-0.630882	0.122206	-0.409672	0.127868	0.448935	0.444015	0.0422736	0.043756	0.0176327	0.688863	0.0411256	0.52709	cluster1
axo20053-r_at	rab3ip	-0.159382	-0.272856	-0.682337	-0.633973	-0.496096	-0.335534	-0.498194	-0.182087	0.425726	0.247243	0.000296745	0.000799422	0.00500998	0.0191682	0.0025572	0.174421	cluster1
axo12383-r_at	sypl1	-0.159124	-0.0511708	-0.368615	-0.156132	-0.584858	-0.168662	-0.64037	-0.169867	0.2462	0.793385	0.00382108	0.160768	2.19e-05	0.0356951	6.57e-06	0.0376549	cluster1
axo15913-r_at	wac	-0.159014	-0.116258	-0.756618	-0.565989	-0.803411	-0.272037	-0.597531	-0.0933424	0.321181	0.565019	0.000104254	0.000516232	0.000341541	0.0227761	0.00179514	0.538607	cluster1
axo29880-f_at	ddx17	-0.158867	-0.0228664	-0.401821	-0.267009	-0.628598	-0.486922	-0.607177	-0.359736	0.488689	0.952931	0.0542028	0.110021	0.00155394	0.00237014	0.00502323	0.0419366	cluster1
axo27667-f_at	no hit	-0.158548	-0.441657	-0.715111	-0.35832	-0.646844	-0.0335952	-0.539146	0.192803	0.400006	0.0696234	0.000271022	0.0163513	0.000838719	0.803516	0.00590477	0.154811	cluster1
axo03989-f_at	no hit	-0.158211	0.0831799	-0.368866	-0.0505621	-0.796178	-0.0282852	-1.16834	-0.275962	0.306771	0.695978	0.00110214	0.58165	1.52e-05	0.77098	1e-06	0.00564288	cluster1
axo18573-f_at	aida	-0.158187	0.0302534	-0.325577	-0.314435	-0.827575	-0.624089	-1.02655	-0.430808	0.275432	0.902821	0.0346025	0.0259173	0.000304956	6.84e-05	7.54e-05	0.0109564	cluster1
axo27222-f_at	no hit	-0.158158	-0.259816	-0.422813	-0.181938	-0.592438	-0.0970167	-0.427211	-0.388634	0.241286	0.0993835	0.000483315	0.0648783	0.00110619	0.584965	0.00218841	0.0067726	cluster1
axo07144-f_at	dhx15	-0.157832	-0.0326719	-0.476202	-0.228916	-0.649998	-0.225837	-0.645803	-0.0971105	0.121559	0.8296	0.000141084	0.0108094	0.000278628	0.0270285	7.75e-06	0.203183	cluster1
axo19513-f_at	fahd1	-0.157361	0.186918	-0.808785	-0.567292	-0.61174	-0.424874	-0.603668	0.0376104	0.507135	0.515224	0.000160396	0.00254314	0.00616093	0.0182965	0.00821304	0.855767	cluster1
axo21307-f_s_at	hnrnpd	-0.157179	-0.138428	-0.315601	-0.168878	-0.658857	-0.250336	-1.05513	-0.257826	0.401384	0.285068	0.0261111	0.251436	9.05e-05	0.0598999	2.39e-06	0.0635735	cluster1
axo11975-r_at	rbm14	-0.157129	0.222464	0.0796074	0.611464	-0.140187	0.440566	-0.434252	-0.0547592	0.583126	0.358793	0.816698	0.0361769	0.438128	0.038867	0.0342469	0.868808	cluster1
axo11205-f_at	lmnb1	-0.156797	0.0836955	-0.318793	-0.297193	-0.608774	-0.407403	-0.421283	-0.289678	0.108346	0.595182	0.0114409	0.00640805	0.000590252	0.00202145	0.000595882	0.0426056	cluster1
axo13466-r_at	chmp2b	-0.156038	0.0200371	-0.574189	-0.274929	-0.832451	-0.273508	-0.74714	-0.113851	0.220683	0.938378	0.000406351	0.0170601	4.43e-05	0.00212834	8.57e-06	0.249403	cluster1
axo18841-f_at	armc7	-0.155914	-0.196504	-0.499703	-0.147361	-0.689013	-0.127158	-0.506287	0.0343607	0.524456	0.569953	0.00401356	0.410588	0.00105998	0.440513	0.00263899	0.906195	cluster1
axo14824-r_at	ncapd3	-0.155898	0.0214572	-0.303557	-0.163874	-0.36853	-0.119579	-0.846454	-0.224503	0.27375	0.935134	0.00707563	0.0734965	0.0039352	0.341816	0.000164896	0.142892	cluster1
axo31694-f_at	no hit	-0.155867	-0.631596	0.203331	-0.406446	-0.145899	-0.749917	0.158668	-0.853019	0.52224	0.0272046	0.452453	0.0922895	0.673441	0.0139243	0.640753	0.0208496	cluster1
axo11885-f_at	rad21	-0.15575	-0.00172491	-0.518735	-0.23856	-0.588065	-0.325162	-0.575148	-0.245779	0.137743	0.992882	0.000159284	0.0102538	0.000132816	0.00182026	6.74e-05	0.00894827	cluster1
axo09570-f_at	iqgap1	-0.155696	0.110234	-0.0410413	0.0310176	-0.138277	-0.239617	-0.810622	-0.634733	0.740606	0.830177	0.896573	0.929529	0.632516	0.205771	0.0045013	0.123775	cluster1
axo11716-r_at	ndc80	-0.15419	-0.158569	-0.457205	0.0104387	-0.644718	0.0266454	-0.814292	0.0721318	0.369304	0.54786	0.00106488	0.945149	0.000265219	0.870023	0.000119159	0.711886	cluster1
axo06160-r_at	zdhhc3	-0.153791	0.0480116	-0.686351	-0.292	-0.63651	0.00585483	-0.499212	0.22153	0.436738	0.896643	0.00103049	0.0675136	0.00231315	0.979641	0.0166483	0.249396	cluster1
axo08661-f_at	rcn1	-0.153771	0.376294	-0.215944	0.183444	-0.781158	0.133832	-1.08319	0.0754906	0.0324812	0.00150259	0.00257191	0.00283142	2.91e-07	0.0416835	1.82e-07	0.218296	cluster1
axo18266-f_at	egln1	-0.153559	-0.000210183	-0.798266	-0.263747	-0.650588	0.0229479	-0.306028	-0.0999459	0.320132	0.999243	5.18e-05	0.0261666	0.00346556	0.895298	0.00677227	0.428836	cluster1
axo02845-f_at	rab27a	-0.15284	0.416127	-0.397846	-0.308771	-0.576912	-0.487819	-1.14418	-0.805006	0.620247	0.257491	0.207706	0.272439	0.0103308	0.00682127	0.000104037	0.0260635	cluster1
axo29693-f_at	crk2	-0.15267	-0.0828629	-0.302152	-0.0631996	-0.33755	-0.158287	-0.601832	-0.360048	0.113369	0.540253	0.00637766	0.48596	0.00324714	0.163779	4.25e-05	0.00138543	cluster1
axo19235-f_at	fbxo11	-0.152526	-0.369883	-0.878278	-0.21357	-0.710797	-0.130005	-0.594746	0.155422	0.502266	0.135907	0.00136884	0.159887	0.00482781	0.401288	0.00635375	0.397961	cluster1
axo15389-f_at	bcap29	-0.152486	0.0316474	-0.495254	-0.386192	-0.605151	-0.693394	-0.692293	-0.560192	0.739585	0.960084	0.0406787	0.090765	0.0393543	0.0274411	0.00324647	0.0456795	cluster1
axo19827-r_at	znrf1	-0.152304	-0.192238	-0.524256	-0.0381333	-0.804942	-0.214982	-0.686482	-0.124685	0.425764	0.415395	0.00498778	0.870585	8.7e-05	0.109566	0.000925256	0.494867	cluster1
axo15449-f_at	mettl9	-0.152296	-0.103174	-0.389835	0.0218738	-0.549636	0.31186	-0.666075	0.282327	0.212704	0.528758	0.00336749	0.859536	0.00267697	0.00530063	0.000157826	0.0426752	cluster1
axo14930-f_at	ncaph	-0.151436	-0.0558171	-0.435039	0.0840306	-0.429506	0.0941276	-0.763285	-0.0730531	0.668328	0.883669	0.13952	0.821916	0.174117	0.765745	0.00475564	0.811727	cluster1
axo16986-r_at	etnk1	-0.151292	0.146799	-0.612065	-0.913201	-0.295168	-0.3753	-0.162042	0.0845172	0.651828	0.735717	0.0201323	0.000585929	0.193241	0.0383966	0.400648	0.707919	cluster1
axo08635-r_at	raf1	-0.1512	-0.205766	-0.666807	-0.237616	-0.728233	0.0378213	-0.410938	0.0576218	0.425669	0.325617	0.000108386	0.0630026	0.00355181	0.760588	0.00146906	0.719466	cluster1
axo12338-r_at	glo1	-0.151111	-0.13398	-0.467055	-0.340636	-0.5736	-0.427793	-0.773905	-0.366196	0.414988	0.608109	8.93e-05	0.000209215	0.000302598	0.00157473	1.44e-05	0.00470151	cluster1
axo01640-f_at	c7orf62	-0.150932	-0.350643	-0.00783003	-0.174737	-0.714075	-0.521563	-0.986002	-0.88682	0.621665	0.236584	0.977798	0.616339	0.0633734	0.158708	0.00383809	0.0481205	cluster1
axo30283-f_at	no hit	-0.149616	-0.189675	-0.519653	-0.32214	-0.569963	-0.208453	-0.783879	-0.421211	0.206017	0.267212	0.000316591	0.00462452	4.79e-05	0.0210632	7.88e-06	0.00154878	cluster1
axo19658-r_at	taf3	-0.149367	-0.292835	-0.574869	-0.652339	-0.539023	-0.621571	-0.645571	-0.357325	0.467733	0.176517	0.00691683	0.00226161	0.00391575	0.00118491	0.0123874	0.125721	cluster1
axo13615-r_at	plk4	-0.149181	0.102914	-0.274845	0.147581	-0.556075	-0.046403	-0.673188	-0.0602757	0.42378	0.685213	0.0799882	0.40325	0.00785125	0.779138	0.00296005	0.742696	cluster1
axo12334-r_at	nudt3	-0.148803	-0.460468	-0.544173	-0.340189	-0.661816	-0.110398	-0.655821	-0.153566	0.410674	0.0625527	0.00317841	0.043549	0.00471808	0.559445	0.00343335	0.335954	cluster1
axo13719-f_at	fam162a	-0.148671	0.00652455	-0.131319	-0.22766	-0.555719	-0.632241	-1.25549	-0.830762	0.491815	0.984242	0.440571	0.0976016	0.00787766	0.000551396	7.88e-06	0.000492296	cluster1
axo07120-r_at	cstf3	-0.148522	-0.118022	-0.595279	-0.466414	-0.945141	-0.350807	-0.895061	-0.152397	0.229366	0.522091	0.00148485	0.00316906	4.29e-05	0.00396789	1.22e-05	0.274516	cluster1
axo17268-f_at	kiaa1217	-0.148509	-0.0762599	-0.467309	-0.281225	-1.00314	-0.398597	-0.697583	-0.422849	0.15981	0.623211	0.000100758	0.00138141	9.65e-07	0.000419663	1.91e-05	0.00103731	cluster1
axo04246-r_at	rhbdd2	-0.147862	-0.268123	-0.608205	-0.506857	-0.649932	-0.284672	-0.167672	-0.109227	0.576944	0.363634	0.00157838	0.0135704	0.00100176	0.133493	0.322563	0.657767	cluster1
axo07378-f_at	ikbkb	-0.147744	-0.0766365	0.0209724	-0.170359	-0.460737	-0.38441	-0.621001	-0.147299	0.315459	0.745507	0.87951	0.202212	0.00148632	0.00392994	3.82e-05	0.200611	cluster1
axo00764-f_at	c7orf30	-0.147052	-0.0943821	-0.533576	-0.526853	-0.755137	-0.506641	-0.777696	-0.139782	0.205578	0.573972	5.68e-05	8.81e-05	2.98e-05	0.000219785	2.47e-05	0.163536	cluster1
axo03723-f_at	loc100132635	-0.146686	-0.302102	-0.75133	-0.435963	-0.679642	-0.311594	-0.795683	-0.351786	0.383326	0.142236	0.00198626	0.0015823	0.00218972	0.0639007	0.000579059	0.119246	cluster1
axo09342-f_at	ikbkap	-0.146606	-0.235815	0.151548	-0.0472419	-0.376081	-0.613015	-0.341964	-0.425058	0.38619	0.255642	0.27549	0.740169	0.0305453	0.00149919	0.024863	0.0112699	cluster1
axo29819-f_at	dep1a	-0.145786	-0.171222	-0.226665	-0.185	-0.690568	-0.380429	-0.671571	-0.281542	0.53666	0.542715	0.330521	0.485625	0.000944046	0.0793235	0.00495966	0.328347	cluster1
axo02903-f_at	isca2	-0.145682	0.123359	-0.645665	-0.426638	-0.264686	-0.0850332	-0.597717	0.0658856	0.573957	0.744666	0.00118202	0.00858697	0.300795	0.796089	0.000791483	0.722843	cluster1
axo13581-r_at	gpnmb	-0.145497	-0.268068	-0.462605	-0.583631	-0.67972	-0.207245	-1.09685	-0.116248	0.535923	0.354341	0.000634421	0.00576359	0.00177294	0.261993	4.21e-05	0.721762	cluster1
axo29288-f_at	cav1	-0.145103	-0.0176935	-0.318909	-0.121236	-0.746886	-0.337275	-0.796335	-0.479429	0.0693846	0.889279	0.00714708	0.168693	7.37e-06	0.00146086	4.81e-06	0.00107081	cluster1
axo10389-r_at	zw10	-0.144554	-0.0264744	-0.225523	-0.275838	-0.380936	-0.227983	-0.705088	-0.176599	0.346336	0.905597	0.0268492	0.00825533	0.00772519	0.05469	3.24e-05	0.128892	cluster1
axo24865-f_at	isca1	-0.14436	-0.0838043	-0.458556	-0.333564	-0.745699	-0.274532	-0.642084	-0.0191613	0.239734	0.630094	0.000213463	0.00396644	0.000124009	0.0118026	0.000102577	0.898197	cluster1
axo17239-f_at	ddx56	-0.143054	-0.158084	-0.901135	-0.536677	-0.755509	-0.409488	-0.61945	-0.236177	0.383356	0.45292	1.4e-05	0.000560845	0.000388387	0.0137387	0.000167434	0.0627335	cluster1
axo11992-r_at	ppih	-0.142937	-0.044583	-0.55699	-0.247553	-0.588323	-0.103748	-0.518061	0.199326	0.195672	0.804025	8.92e-05	0.00638398	0.000180479	0.30591	6.7e-05	0.0462915	cluster1
axo06260-r_at	pecam1	-0.14237	0.123931	0.0483473	0.0553992	-0.461045	-0.129614	-1.26375	-0.505062	0.602321	0.696132	0.80521	0.80335	0.0149842	0.440272	3.51e-05	0.0411374	cluster1
axo18413-r_at	sil1	-0.141536	0.183805	-0.0206082	0.00664873	0.0325014	-0.0808511	-0.723759	-0.552418	0.477411	0.416518	0.942352	0.978895	0.868092	0.650439	3.43e-05	0.000710781	cluster1
axo02913-r_at	slc16a9	-0.141493	-0.206261	-0.644015	-0.716793	-0.654889	-0.656552	-0.443192	-0.327784	0.502461	0.449114	0.00282604	0.00196161	0.00110833	0.000643787	0.0273303	0.147101	cluster1
axo13986-f_s_at	sumo1	-0.141206	0.135024	-0.475042	-0.115601	-0.806074	-0.057119	-0.943754	-0.111541	0.388429	0.467222	0.000199263	0.244866	2.16e-05	0.638805	2.13e-06	0.248294	cluster1
axo06146-f_at	tmprss2	-0.141174	-0.500382	-0.141303	-0.28825	-0.756783	-0.571565	0.00894283	-0.0365768	0.684366	0.192139	0.457544	0.140479	0.00133004	0.00597092	0.970759	0.91471	cluster1
axo02019-r_at	extl2	-0.140877	-0.0551745	-0.682435	0.245354	-0.321809	0.507481	0.0754942	0.726449	0.605442	0.897434	0.000323906	0.0530614	0.136679	0.00105152	0.669854	0.00216627	cluster1
axo23196-f_at	agap2	-0.140383	-0.0207954	-0.29054	-0.231167	-0.450295	-0.50297	-1.30718	-0.596868	0.748654	0.976121	0.468483	0.587739	0.106506	0.0894669	0.00417352	0.224638	cluster1
axo19613-r_at	fpgs	-0.14026	-0.172037	-0.362261	-0.462372	-0.524648	-0.606076	-0.602584	-0.451837	0.27528	0.260083	0.00108223	0.000246404	0.000188798	8.29e-05	0.000467054	0.00263239	cluster1
axo12896-f_at	lamb4	-0.140088	0.29968	-0.296303	-0.324269	-0.686536	-0.367913	-1.3111	-0.45861	0.56195	0.118066	0.143843	0.167386	0.0093921	0.111093	0.000258899	0.252794	cluster1
axo12057-f_at	rpp30	-0.138993	-0.160236	-0.766579	-0.352707	-0.839144	0.0270022	-0.751919	0.215433	0.573765	0.598475	0.00120488	0.0500273	0.00532994	0.908817	0.000306066	0.283455	cluster1
axo01445-f_at	tarsl2	-0.13878	-0.279912	-0.277884	-0.412265	-0.470539	-0.642997	-0.757312	-0.859412	0.260462	0.0904337	0.00995816	0.000359082	0.00119936	8.3e-05	0.00032464	0.000513843	cluster1
axo08254-f_at	tspo	-0.138622	0.306903	-0.453247	-0.373065	-0.649871	-0.649544	-0.86793	-0.589203	0.265957	0.0221405	2.2e-05	4.2e-05	4.68e-06	3.52e-06	6.53e-06	3.32e-05	cluster1
axo01484-r_at	mri1	-0.138359	0.154548	0.0104879	-0.131185	-0.637847	-0.563687	-0.353547	-0.242901	0.55799	0.727751	0.966952	0.625902	0.0203995	0.0101717	0.0527777	0.255924	cluster1
axo11226-r_at	ptk2	-0.138243	-0.147494	-0.485833	-0.387882	-0.64563	-0.193687	-0.345363	-0.184706	0.279118	0.372565	0.000909232	0.00215233	3.81e-05	0.0900765	0.0204197	0.11551	cluster1
axo11450-r_at	galk2	-0.137258	-0.0982182	-0.201264	-0.117985	-0.282317	-0.424909	-0.668613	-0.393417	0.459043	0.724428	0.233979	0.526571	0.189397	0.00533464	0.000409398	0.0100323	cluster1
axo15225-r_at	fam184b	-0.136518	-0.0213614	-0.712021	-0.634192	-0.662097	-0.563673	-0.746199	-0.372182	0.64603	0.962534	0.00244849	0.00192475	0.00126999	0.00366713	0.000269939	0.122505	cluster1
axo28420-f_at	no hit	-0.136458	-0.0969403	-0.255883	-0.154583	-0.747716	0.0302987	-0.594268	0.071585	0.439705	0.672459	0.0378369	0.166325	9.16e-05	0.827564	0.00214978	0.684859	cluster1
axo05223-f_at	smn1	-0.136443	-0.0232932	-0.507653	-0.113653	-0.681295	0.132935	-0.585146	0.17207	0.159773	0.899371	0.000168363	0.121945	3.6e-05	0.092364	6.92e-05	0.128394	cluster1
axo08351-f_at	pcolce	-0.13622	0.0726382	-0.0405647	0.0782996	-0.38223	-0.190072	-0.602483	-0.441254	0.698433	0.875545	0.91449	0.818464	0.0760131	0.400642	0.0107982	0.14133	cluster1
axo07524-f_at	cfb	-0.136169	-0.091977	-0.185805	-0.0606863	-1.02463	0.0772636	-1.2952	0.295263	0.711522	0.775588	0.249516	0.727361	0.000255178	0.743255	3.01e-06	0.385365	cluster1
axo07808-r_at	fbn2	-0.136123	0.0530546	-0.186648	-0.21951	-0.621199	-0.440048	-0.860201	-0.602374	0.6579	0.872571	0.386872	0.272754	0.0113474	0.0624698	0.00245438	0.0748089	cluster1
axo10816-f_at	ccs	-0.136001	0.117197	-0.243521	-0.289783	-0.478242	-0.336462	-0.649538	-0.300401	0.618557	0.715561	0.201242	0.101778	0.0179482	0.0448846	0.00435769	0.18396	cluster1
axo19861-f_at	yipf4	-0.135437	0.022755	-0.342157	-0.181955	-0.607988	-0.133908	-0.814897	-0.0818077	0.121956	0.884055	0.00196645	0.0136416	1.47e-05	0.067783	7.2e-06	0.302868	cluster1
axo11525-f_at	lyrm5	-0.135363	-0.142605	-0.483994	-0.190938	-0.909468	-0.191376	-0.992666	0.0828659	0.308258	0.394263	0.00240706	0.286494	0.000292376	0.0829612	3.08e-05	0.700391	cluster1
axo20700-f_at	hist2h2ac	-0.135166	0.0322253	-0.674103	0.134271	-1.0109	0.030688	-0.30812	0.272366	0.644798	0.885259	2.52e-05	0.163052	2.66e-07	0.765107	0.0248923	0.0346926	cluster1
axo07043-r_at	ccnh	-0.134546	0.382096	-0.457367	-0.17857	-0.718606	-0.189273	-0.782295	0.098564	0.671975	0.155971	0.0389273	0.179744	0.00244299	0.248597	0.00118152	0.664859	cluster1
axo00614-f_at	ccbe1	-0.133942	-0.28232	-0.243991	-0.152858	-0.656554	-0.432208	-0.0800611	0.416814	0.519604	0.203629	0.0775524	0.354029	0.000448209	0.00702596	0.704886	0.17105	cluster1
axo11726-r_at	spon1	-0.13313	0.0579647	-0.0522685	-0.29244	-0.316967	-0.309973	-0.843306	-0.527289	0.153892	0.647651	0.681733	0.00850011	0.00112751	0.00082718	8e-06	0.000926292	cluster1
axo09353-f_at	cops3	-0.133084	-0.0259694	-0.27387	-0.1438	-0.518017	-0.184494	-0.614085	-0.137135	0.32221	0.919684	0.0243195	0.184689	0.000424061	0.0519266	7.58e-05	0.222213	cluster1
axo03595-f_at	b4galt4	-0.13302	0.0190252	-0.59472	-0.289905	-0.349983	-0.1162	-0.595254	-0.383546	0.460411	0.951678	0.000636161	0.0311023	0.0325487	0.394106	0.00176373	0.0176994	cluster1
axo02312-f_at	zpld1	-0.132471	-0.570541	0.0607286	0.320578	-0.0490878	0.605911	-1.58229	0.4946	0.757753	0.00593424	0.882442	0.0248747	0.789826	0.012484	1.68e-05	0.0093035	cluster1
axo29724-f_at	kdm5c	-0.131841	-0.142531	-0.511632	-0.390834	-0.757658	-0.364587	-0.387043	0.00494281	0.3823	0.499982	0.000480266	0.000810419	1.55e-05	0.00145459	0.00295277	0.976528	cluster1
axo29879-f_at	no hit	-0.130828	-0.174415	-0.521804	-0.492478	-0.615772	-0.564863	-0.368423	-0.230311	0.539656	0.548325	0.0104465	0.00470759	0.0087251	0.00028925	0.0251147	0.22216	cluster1
axo17301-f_at	pard3	-0.130761	0.0525702	-0.38706	-0.285307	-1.10482	-0.349363	-0.519911	-0.229592	0.704622	0.882113	0.195495	0.323948	0.00604871	0.273034	0.224745	0.688442	cluster1
axo11715-f_at	st3gal6	-0.130671	-0.0415326	-0.361181	-0.612483	-0.563673	-0.587055	-0.290557	-0.308423	0.492552	0.895658	0.0246462	0.00204877	0.0111342	0.000658145	0.0708468	0.104145	cluster1
axo11174-f_at	nccrp1	-0.130622	-0.146161	-0.428044	-0.31086	-0.800822	-0.388296	-0.881748	-0.212049	0.269037	0.265025	0.00013585	0.00151745	1.29e-06	0.000580462	1.58e-06	0.069072	cluster1
axo12351-f_at	ablim1	-0.130521	0.0279786	0.170633	-0.0170944	-0.46365	-0.0546374	-0.325298	-0.584703	0.474823	0.912744	0.290792	0.93796	0.0168637	0.798999	0.0276105	0.0255307	cluster1
axo08481-f_at	prkci	-0.129601	-0.0806443	-0.0516758	-0.106281	-0.459885	-0.292972	-0.82047	-0.489799	0.370413	0.681346	0.727267	0.304291	0.00241271	0.0155787	7.99e-06	0.000584432	cluster1
axo22437-f_at	zchc8	-0.129382	-0.232723	-0.504245	-0.569606	-0.617088	-0.534689	-0.685996	-0.327935	0.344379	0.217725	0.00182999	0.000459409	0.000279055	0.00104951	0.00202846	0.158531	cluster1
axo30417-f_at	tlr1	-0.128659	0.123392	-0.45365	-0.387287	-0.925872	-0.615769	-0.521721	-0.183114	0.604498	0.722667	0.0279997	0.0317725	0.00133225	0.00352042	0.00271206	0.30654	cluster1
axo22243-f_at	no hit	-0.128657	-0.00888846	-0.549182	-0.445058	-0.525124	-0.0270782	-0.648477	-0.245871	0.560341	0.98114	0.000697947	0.00316094	0.00735595	0.894999	0.00133286	0.242768	cluster1
axo05453-f_at	tyr	-0.128593	-0.571954	-0.224387	-0.449836	-0.436803	-0.0497856	-1.06511	-0.0903661	0.621665	0.0585177	0.254545	0.0197698	0.00521956	0.760829	0.00123339	0.782393	cluster1
axo18297-f_at	tnn	-0.128293	0.0231483	-0.248789	-0.0552518	-0.624012	-0.131632	-1.39039	-0.333877	0.664558	0.926882	0.126934	0.823485	0.00215065	0.420485	2.62e-06	0.0863975	cluster1
axo12672-f_at	myst2	-0.12828	0.132291	-0.459668	-0.222774	-0.664579	-0.258099	-0.714507	-0.13276	0.537051	0.65776	0.00699405	0.181608	0.00106921	0.112439	0.000196214	0.455977	cluster1
axo00101-f_at	wdr4	-0.127139	-0.423826	-0.512097	-0.550926	-0.699477	-0.276556	-0.706959	0.0523059	0.414796	0.0249724	0.00391469	0.00248941	0.000503028	0.0432119	0.00399169	0.792947	cluster1
axo09856-f_at	aurkb	-0.126709	0.261705	-0.560418	0.182841	-0.800044	-0.107301	-0.757842	-0.0472013	0.35292	0.105556	0.000119122	0.0487536	5.45e-05	0.305945	5.99e-05	0.813419	cluster1
axo11664-r_at	rbm12	-0.126646	0.0351949	-0.852153	-0.0907253	-0.80598	-0.0834305	-0.514558	-0.112585	0.389299	0.899371	4.03e-06	0.335212	9.43e-05	0.484607	0.00048363	0.346704	cluster1
axo11443-r_at	igsf6	-0.126552	0.0437876	-0.757538	-0.60162	-0.511369	-0.30829	-0.60528	-0.167667	0.663283	0.915379	0.000360126	0.00212255	0.00570769	0.168606	0.00236477	0.384709	cluster1
axo07314-r_at	bloc1s1	-0.126524	-0.0885591	-0.2253	-0.428728	-0.375726	-0.742746	-0.669237	-0.875999	0.460411	0.691866	0.105412	0.00152949	0.00926443	5.67e-05	0.00219159	0.000102969	cluster1
axo03107-f_at	gon4l	-0.12622	0.00526316	-0.218025	-0.262162	-0.766415	-0.315627	-0.331725	0.0103544	0.507531	0.986868	0.130568	0.0571939	0.000337675	0.0364381	0.00707023	0.948126	cluster1
axo25360-f_at	smad3	-0.125966	-0.214662	-0.505113	-0.169818	-0.585241	-0.00630048	-0.569667	-0.07375	0.588074	0.375752	0.0152329	0.491628	0.0374516	0.98176	0.0223523	0.84456	cluster1
axo09608-f_at	sgpl1	-0.125679	0.153628	0.0914912	-0.101725	-0.217047	-0.13585	-0.77209	-0.512724	0.678413	0.676696	0.726917	0.682883	0.386379	0.553982	0.00109672	0.0270425	cluster1
axo08894-f_at	rps6kb1	-0.125383	-0.0539046	-0.356195	-0.146754	-0.523997	-0.0627738	-0.816985	-0.465744	0.436698	0.831733	0.0496941	0.378378	0.000925907	0.696022	0.000139524	0.035157	cluster1
axo05230-f_at	lama4	-0.123482	-0.263761	-0.382301	-0.323769	-0.703415	-0.463481	-0.971727	-0.984381	0.59449	0.354924	0.0555666	0.0678639	0.000779962	0.00478129	0.000252625	0.00109456	cluster1
axo11692-f_at	ik	-0.122272	-0.103096	-0.348832	-0.207086	-0.856101	-0.205218	-0.859474	0.0533755	0.348651	0.576757	0.00543184	0.110641	3.04e-05	0.0423643	8.21e-06	0.667309	cluster1
axo09862-f_at	stk17b	-0.121734	0.241576	-0.372337	0.147051	-0.363565	-0.160832	-1.02659	-0.672501	0.607858	0.393342	0.0505078	0.3708	0.0226273	0.293834	0.00295851	0.00882123	cluster1
axo03628-r_at	tpm2	-0.121051	-0.0872569	-0.38702	-0.308632	-0.532712	-0.317682	-0.850227	-0.384496	0.422092	0.762892	0.000308111	0.000811232	0.000266495	0.0141346	2.39e-05	0.0538025	cluster1
axo01807-f_at	akr1a1	-0.120914	-0.0117317	-0.114431	-0.0931066	-0.227308	-0.276286	-0.549506	-0.595439	0.33958	0.951678	0.274435	0.251649	0.0161747	0.00930085	5.21e-05	0.000150431	cluster1
axo27947-f_at	golga3	-0.120784	-0.290011	-0.186626	0.00102221	-0.343286	-0.210333	-0.682259	-0.424826	0.526319	0.155971	0.133559	0.99475	0.00966393	0.0639007	0.0006995	0.0165679	cluster1
axo12862-f_at	kif22	-0.120738	0.198342	-0.599719	0.220447	-1.28785	-0.110518	-1.2321	0.0896768	0.492046	0.38695	0.000190864	0.0367049	3.28e-06	0.244043	3.05e-05	0.600955	cluster1
axo21644-f_at	no hit	-0.120712	-0.627045	-0.292646	-0.43169	-0.65573	-0.336999	-0.583259	-0.601601	0.663508	0.0450378	0.139679	0.0396723	0.00615107	0.140794	0.0108013	0.0722598	cluster1
axo19493-f_at	no hit	-0.120533	-0.118982	-0.44423	-0.189583	-0.487071	-0.385558	-0.635858	-0.463677	0.471728	0.683947	0.0148526	0.282686	0.0026326	0.0164548	0.000314865	0.020634	cluster1
axo17259-r_at	alg1	-0.120202	-0.0900572	-0.300932	-0.31024	-0.60191	-0.721513	-0.69449	-0.650384	0.490999	0.704955	0.0183719	0.0063421	0.000990602	0.00017628	4.33e-05	0.000167795	cluster1
axo10381-f_at	cox7a2l	-0.120156	-0.399341	-0.172943	-0.470643	-0.180098	-0.771177	-0.0448876	-0.463354	0.697421	0.158943	0.412797	0.0100947	0.302056	0.00477497	0.773632	0.00914681	cluster1
axo19393-f_at	gng10	-0.11938	-0.0474891	-0.229562	-0.263449	-0.387384	-0.424676	-0.666195	-0.425189	0.229366	0.772248	0.0110506	0.00385878	0.000162131	6.1e-05	2.3e-06	0.000850777	cluster1
axo12980-f_at	dtymk	-0.119374	-0.147714	-0.407256	-0.303879	-0.635983	-0.369997	-0.65864	-0.133999	0.381947	0.377108	0.00249734	0.00558451	6.51e-05	0.00153511	7.38e-05	0.169261	cluster1
axo17586-r_at	snx14	-0.119261	0.128959	-0.124228	-0.0516657	-0.584624	-0.0679548	-0.327374	0.220478	0.609879	0.624459	0.604101	0.846628	0.025939	0.62246	0.0663991	0.395175	cluster1
axo17978-r_at	c1orf192	-0.118898	-0.144156	-0.495043	-0.289281	-0.740208	-0.309032	-0.851935	-0.34096	0.611314	0.707046	0.0314509	0.0962219	0.0022388	0.0709315	0.00253145	0.0958306	cluster1
axo09188-f_at	mfap5	-0.117916	-0.627191	-0.191592	-0.225937	-0.126139	-0.513254	-0.120921	-0.416635	0.66523	0.0451344	0.3075	0.308471	0.542952	0.00298669	0.483637	0.106661	cluster1
axo12133-f_at	cyp2d6	-0.117563	-1.93416	-0.147433	-0.253001	0.298927	0.144188	-0.0016054	-0.481625	0.821971	0.00241709	0.680035	0.541376	0.571691	0.701654	0.999239	0.669916	cluster1
axo28365-f_at	apool	-0.117301	-0.209901	-0.636727	-0.733169	-0.663045	-0.63191	-0.503193	-0.00209493	0.492043	0.309407	0.00189479	0.00067008	0.00512276	0.000275864	0.000974946	0.989463	cluster1
axo26963-f_at	rab22a	-0.117264	-0.00194025	-0.374918	-0.404945	-0.739918	-0.469162	-0.61866	-0.200906	0.502266	0.993424	0.0103502	0.00409367	1.39e-05	0.000789594	0.00120875	0.0728802	cluster1
axo18486-r_at	elovl4	-0.116747	0.213113	-0.0878966	-0.458414	-0.363846	-0.689658	-0.456551	-0.531686	0.697483	0.43216	0.705917	0.0223412	0.0446252	0.0031933	0.0550448	0.0189318	cluster1
axo31643-f_at	no hit	-0.116528	-0.249395	-0.27612	-0.270133	-0.470015	-0.248125	-0.632116	-0.165947	0.588074	0.361828	0.0312651	0.0313505	0.000939599	0.058311	0.00252971	0.48778	cluster1
axo17300-f_at	pard3	-0.11639	-0.11431	-0.35494	-0.426465	-0.835456	-0.314096	-0.514965	-0.0460163	0.49189	0.589725	0.00979786	0.00197258	0.000350294	0.00809073	0.000439058	0.691827	cluster1
axo13607-r_at	cnpy2	-0.11624	-0.140082	-0.0889518	-0.168495	-0.229849	-0.0905878	-0.688045	-0.238529	0.260915	0.28875	0.389357	0.0360089	0.0157023	0.27933	5.49e-06	0.0198917	cluster1
axo18684-r_at	nup37	-0.115908	-0.13953	-0.416315	-0.183723	-0.628179	-0.0145378	-0.596893	0.110475	0.301112	0.399817	0.000753462	0.0438627	3.22e-05	0.890235	1e-05	0.247264	cluster1
axo07231-f_at	slc11a1	-0.115808	0.0813037	-0.31199	-0.775496	-0.262351	-0.0353456	0.183781	0.301876	0.664159	0.798522	0.0912629	0.000174142	0.332637	0.867869	0.532685	0.428326	cluster1
axo07078-r_at	cirbp	-0.115694	0.00779647	-0.324402	-0.237835	-0.411869	-0.276247	-0.701582	-0.208399	0.249364	0.961589	0.00133139	0.00403871	0.000115869	0.0108387	2.03e-07	0.00779505	cluster1
axo15834-r_at	ckap5	-0.115109	-0.17812	-0.320964	-0.305526	-0.850229	-0.348131	-0.553596	0.0752159	0.522806	0.3451	0.0363097	0.0310202	0.000417446	0.00484103	0.00112685	0.540472	cluster1
axo07662-r_at	slc31a1	-0.114569	-0.216586	-0.251876	-0.242737	-0.592519	-0.360306	-0.843097	-0.484517	0.275548	0.125434	0.023966	0.0202749	0.000124195	0.00116419	3.52e-06	0.000696704	cluster1
axo17215-r_at	mdk	-0.114378	-0.146627	-0.341992	-0.329519	-0.537897	-0.457036	-0.8142	-0.745265	0.642353	0.556685	0.0399386	0.0329723	0.00850667	0.017833	0.000493303	0.00400855	cluster1
axo12239-r_at	usp39	-0.11421	0.0238936	-0.636734	-0.163186	-0.908771	-0.0962361	-0.805613	0.00596825	0.516233	0.936633	0.0001956	0.181075	4.8e-05	0.440902	0.000211061	0.972301	cluster1
axo06489-r_at	hnrpll	-0.114171	-0.460547	-0.358714	-0.420073	-0.692156	-0.519065	-0.732706	-0.202884	0.164323	0.00241709	0.000323926	0.000250657	6.4e-06	0.000159024	2.98e-06	0.0152402	cluster1
axo23469-r_at	foxm1	-0.113836	0.0646517	-0.975826	-0.221952	-0.772554	-0.0639869	-1.03428	-0.167024	0.767975	0.865027	0.000801092	0.193965	0.00099774	0.788311	2.06e-05	0.317371	cluster1
axo24994-f_at	mir1023	-0.113834	-0.234898	-0.444152	-0.719229	-0.0837058	-0.605351	0.241177	-0.432439	0.609167	0.391717	0.00814525	0.00092891	0.678233	0.00110677	0.0245915	0.0313809	cluster1
axo17661-r_at	rimklb	-0.113766	0.38998	0.282994	0.516965	-0.217811	0.110791	-0.728044	-0.472137	0.709574	0.108659	0.339507	0.0350852	0.226142	0.533226	0.0007414	0.0227269	cluster1
axo10370-f_at	pdcd5	-0.113286	-0.0214263	-0.312917	-0.321578	-0.490409	-0.443033	-0.584227	-0.365296	0.311132	0.91408	0.00214252	0.0010964	0.000199869	0.000511214	7.96e-05	0.00316868	cluster1
axo09084-f_at	ugdh	-0.113136	-0.295803	-0.487513	-0.546917	-0.668672	-0.646231	-0.390737	-0.188443	0.238679	0.0170053	2.2e-05	4.77e-06	1.85e-05	0.000235156	0.00627942	0.295252	cluster1
axo15154-f_at	optn	-0.112466	-0.0293738	-0.335254	-0.321841	-0.71934	-0.471396	-0.756923	-0.359803	0.499042	0.911499	0.01426	0.00354757	4.01e-05	0.000959227	4.33e-06	0.00376096	cluster1
axo11920-f_at	tfpi	-0.112407	-0.16247	-0.275705	-0.372235	-0.637596	-0.695184	-0.837688	-0.645575	0.238986	0.160425	0.00203319	8.43e-05	3.25e-06	6.81e-06	1.73e-06	0.000113495	cluster1
axo25630-f_at	tbl1r	-0.11209	-0.00488746	-0.640204	-0.310556	-0.758001	-0.268782	-0.600673	-0.13199	0.488529	0.985816	0.000453325	0.0254095	0.000617035	0.0273327	0.00118637	0.341722	cluster1
axo17854-f_at	kiaa1530	-0.112028	-0.243568	-0.158129	-0.132005	-0.400901	-0.23972	-0.754555	-0.237048	0.492479	0.181005	0.410748	0.403367	0.00923801	0.0273003	3.83e-05	0.0681605	cluster1
axo02820-r_at	sra1	-0.111825	-0.176966	-0.437269	-0.325277	-0.62846	-0.444584	-0.592389	-0.222978	0.247588	0.156972	0.000227141	0.00101473	2.86e-05	0.000169488	1.73e-05	0.00720033	cluster1
axo17783-r_at	wdfy1	-0.11175	-0.137975	-0.331436	-0.255021	-0.638355	-0.455592	-0.826199	-0.251164	0.588613	0.581527	0.0391449	0.106908	0.000635215	0.00368021	0.000269525	0.104684	cluster1
axo19052-f_at	uba5	-0.11173	-0.168945	-0.395811	-0.233043	-0.550224	-0.365342	-0.870074	-0.336611	0.40356	0.295184	0.00133576	0.0128354	0.00299317	0.00328895	8.94e-06	0.0118122	cluster1
axo28968-f_at	pisd	-0.111559	-0.704411	-0.650672	-0.336259	-0.594141	-0.197508	-0.271522	0.035111	0.492836	0.00589109	0.000450022	0.0530614	0.000622368	0.213084	0.0483893	0.85889	cluster1
axo22252-r_at	no hit	-0.110999	-0.273635	-0.370882	-0.233824	-0.86235	-0.732646	-0.373376	-0.953524	0.719094	0.468181	0.113872	0.460311	0.00124993	0.0160968	0.358577	0.0120723	cluster1
axo14857-r_at	fabp2	-0.110821	-0.201414	-0.154436	-0.157959	-0.353557	-0.39694	-0.856499	-0.553433	0.546607	0.437972	0.226379	0.297379	0.0431334	0.0262712	0.000757688	0.0192699	cluster1
axo29176-f_at	no hit	-0.110627	0.145391	-0.292099	-0.218097	-0.615879	-0.332444	-0.835255	-0.254873	0.192459	0.230378	0.00718158	0.00699856	1.31e-05	0.00644225	6.9e-05	0.0581471	cluster1
axo01262-f_at	c6orf57	-0.110562	0.0530445	-0.35318	-0.352938	-0.341293	-0.470299	-0.617668	-0.316749	0.551001	0.80706	0.054641	0.0350303	0.0519042	0.0222411	0.00126202	0.0348417	cluster1
axo01469-f_at	c1orf131	-0.110507	0.322672	-0.388096	0.246047	-0.226852	0.672312	-0.361469	0.462553	0.618057	0.224326	0.0120458	0.125553	0.368696	0.00221488	0.0333278	0.0196911	cluster1
axo12735-f_at	slmap	-0.110473	0.0809593	0.012371	0.227948	-0.464952	-0.160594	-0.653393	-0.281918	0.640989	0.823	0.971744	0.288642	0.0215047	0.440237	0.00256912	0.178922	cluster1
axo01483-f_at	mri1	-0.10963	0.265117	-0.0933203	-0.312171	-0.963933	-0.870388	-0.566515	-0.312438	0.740042	0.422529	0.760061	0.267626	0.000116923	0.00030847	0.0106335	0.183837	cluster1
axo03483-f_at	sepn1	-0.109328	0.180282	-0.217366	-0.111171	-0.365273	-0.0311989	-0.583765	-0.404844	0.378016	0.397006	0.207281	0.548319	0.0112312	0.88	0.000287038	0.0149325	cluster1
axo07702-r_at	ctnna1	-0.109252	-0.128707	-0.123774	-0.223991	-0.3806	-0.42544	-0.614992	-0.427789	0.326986	0.300925	0.16724	0.00399264	0.000239596	6.67e-05	0.000113015	0.000792922	cluster1
axo18117-r_at	c6orf115	-0.108575	-0.0265072	-0.224482	-0.215667	-0.463164	-0.269995	-0.634866	-0.199864	0.192805	0.836516	0.0124422	0.00549705	3.72e-05	0.000484191	2.59e-06	0.0188372	cluster1
axo01092-f_at	sept10	-0.108325	-0.0987851	-0.157949	-0.196144	-0.471946	-0.425924	-0.811867	-0.421366	0.335994	0.566943	0.0769577	0.0112101	8.25e-05	0.000601043	3.84e-06	0.000689561	cluster1
axo17625-f_at	plac9	-0.108324	0.188449	-0.461569	-0.104615	-0.9639	-0.121969	-0.947823	0.30777	0.393955	0.18737	0.00257739	0.370136	1.91e-06	0.272027	4.51e-05	0.0498299	cluster1
axo01192-r_at	uprt	-0.108134	-0.147951	-0.634184	-0.354718	-0.305744	0.0112816	-0.248675	0.260195	0.45995	0.370867	0.000141936	0.0035347	0.0648637	0.941923	0.0314289	0.0443906	cluster1
axo06296-r_at	pomt1	-0.10793	-0.218758	-0.293943	-0.294992	-0.541209	-0.0290724	-1.00141	-0.149572	0.67272	0.51214	0.078841	0.0391193	0.00186019	0.876811	0.000229354	0.581108	cluster1
axo12831-f_at	fkbp9	-0.107894	0.3791	-0.320087	-0.202657	-0.830708	-0.44232	-1.33289	-0.497306	0.562556	0.0997288	0.0062791	0.0417882	4.93e-06	0.0178932	1.58e-06	0.00196527	cluster1
axo00897-f_at	adamts13	-0.107586	-0.29844	-0.144185	-0.395363	-0.636953	-0.701662	-0.883177	-0.582384	0.584465	0.216909	0.461764	0.0166287	0.00182314	0.00185598	0.000106248	0.00613559	cluster1
axo27517-f_at	no hit	-0.107381	-0.163428	-0.390979	-0.627811	-0.513084	-0.92523	-0.306306	-0.51668	0.713263	0.644252	0.0272443	0.0019007	0.0168009	3.31e-05	0.0296173	0.00493336	cluster1
axo10181-r_at	nars	-0.107012	0.00127886	-0.303639	-0.232898	-0.387622	-0.316711	-0.632244	-0.368244	0.392677	0.995221	0.00306566	0.00709596	0.00101627	0.00055249	9.06e-06	0.00141321	cluster1
axo11646-f_at	lipg	-0.106694	-0.0388008	0.344245	-0.72691	0.157574	-0.851504	-0.0498693	-0.583379	0.663776	0.959567	0.109371	0.00162942	0.611105	0.000570459	0.838449	0.0190094	cluster1
axo08727-f_at	mapk12	-0.106638	-0.17388	-0.160477	-0.0599757	-0.197516	0.0680224	-0.580969	-0.260968	0.463276	0.201832	0.11342	0.490277	0.080813	0.508483	1.61e-05	0.0451191	cluster1
axo17529-f_at	setd8	-0.10579	0.47545	-0.45751	0.477224	-0.632284	0.187679	-0.822451	0.0862411	0.299077	0.00377768	0.000151747	4.41e-05	0.000179917	0.0558592	1.31e-05	0.613796	cluster1
axo08378-r_at	pfkl	-0.105743	-0.367839	-0.173334	-0.230907	-0.542215	-0.447318	-0.833933	-0.278627	0.677321	0.359203	0.32463	0.153256	0.00120319	0.00566241	0.000173564	0.170934	cluster1
axo19026-r_at	prr5	-0.105415	0.416953	-0.615934	-0.527672	-0.816898	-0.58714	-0.722502	-0.53251	0.632857	0.0963393	0.00839936	0.0102318	0.00127119	0.00586409	0.000187727	0.0265005	cluster1
axo07181-f_at	dock1	-0.105279	-0.266361	-0.155989	-0.322025	-0.605667	-0.540281	-0.991109	-0.464783	0.690898	0.437502	0.395287	0.0350418	0.0191064	0.00686166	0.000182477	0.0700988	cluster1
axo10024-f_at	ctbs	-0.105275	0.0316126	-0.657596	-0.558358	-0.487579	-0.399679	-0.292373	-0.00851912	0.685789	0.923173	0.00435867	0.00900595	0.0579494	0.0108711	0.0280973	0.977227	cluster1
axo25176-f_at	klhl5	-0.105032	0.120798	-0.618302	-0.613549	-0.707188	-0.748698	-0.598541	-0.458826	0.700765	0.713863	0.0084972	0.0119822	0.0061258	0.000756338	0.0010232	0.0162466	cluster1
axo06321-f_at	rcc2	-0.104946	-0.0328647	-0.612946	-0.440765	-0.703298	-0.284004	-0.492922	-0.113469	0.754136	0.924362	0.00353585	0.0252401	0.000369837	0.0682254	0.00305783	0.483198	cluster1
axo08407-f_at	pi4kb	-0.104752	0.00146939	-0.69059	-0.320253	-0.592283	-0.134637	-0.363699	0.141747	0.67272	0.996263	0.000606765	0.0214552	0.00476264	0.344389	0.0150634	0.521446	cluster1
axo12039-r_at	dctn2	-0.104335	-0.16424	-0.291518	-0.304459	-0.688064	-0.53259	-0.815825	-0.336304	0.296769	0.211076	0.00551789	0.0016094	1.06e-05	2.88e-05	2.49e-06	0.00248381	cluster1
axo24304-f_at	ca212	-0.104115	-0.0659349	-0.481814	-0.441894	-0.359909	-0.592559	-0.227408	-0.197834	0.566299	0.757986	0.000241282	0.00939766	0.00885085	0.000429479	0.182074	0.235254	cluster1
axo07831-f_at	fntb	-0.104056	-0.0701008	-0.3728	-0.478206	-0.636996	-0.79761	-0.882978	-0.721339	0.424228	0.731752	0.00974887	0.000557362	0.000534987	5.81e-05	1.74e-05	0.000602406	cluster1
axo22371-r_at	no hit	-0.104029	-0.0133921	-0.418326	-0.402235	-0.748479	-0.581653	-1.03298	-0.521308	0.740658	0.969045	0.0139309	0.0133166	0.000228493	0.00325582	1.29e-05	0.00144639	cluster1
axo11577-r_at	hnrnpm	-0.103676	0.0715234	-0.167574	0.0241093	-0.439191	0.00295131	-0.690909	-0.122801	0.0680082	0.378972	0.00659706	0.695925	1.69e-05	0.961003	5.93e-07	0.0228384	cluster1
axo10542-r_at	gosr1	-0.103563	0.0160937	-0.237299	-0.206895	-0.446563	-0.339448	-0.490331	-0.597322	0.634482	0.964429	0.202298	0.289845	0.00351857	0.0365697	0.0155687	0.00215466	cluster1
axo08754-f_at	set	-0.103367	-0.066259	-0.257797	-0.178967	-0.469882	-0.187242	-0.687334	-0.204624	0.0373674	0.338624	5.42e-05	0.000613427	4.2e-07	0.000425262	5.06e-08	0.00117432	cluster1
axo27801-f_at	ap1s2	-0.103237	-0.407066	-0.359303	-0.582301	-0.307639	-0.56216	-0.344554	-0.233965	0.678942	0.170942	0.066358	0.00188978	0.0176232	0.00133827	0.00745877	0.097701	cluster1
axo21796-r_at	no hit	-0.103053	-0.33021	-0.585442	-0.628329	-0.411987	-0.427879	-0.0402121	-0.19842	0.617546	0.192784	0.000348361	6.51e-05	0.0028181	0.00165977	0.735251	0.133082	cluster1
axo06237-r_at	pnck	-0.102774	-0.266951	-0.139969	-0.322732	-0.471056	-0.441776	-0.587462	-0.494826	0.636399	0.396378	0.422765	0.0351532	0.00853216	0.0165889	0.00133724	0.00872257	cluster1
axo26094-f_at	no hit	-0.102749	-0.52703	-0.0198499	0.0337158	-0.0291569	0.0320656	-1.31405	0.0412209	0.69243	0.000713831	0.942825	0.669182	0.864718	0.884344	4.49e-06	0.796623	cluster1
axo09273-r_at	dusp11	-0.102181	0.021226	-0.438337	0.103662	-0.614888	0.186315	-0.414154	0.156937	0.284519	0.909471	0.000212169	0.192581	4.8e-05	0.0302386	0.000219507	0.0879539	cluster1
axo17983-f_at	hist1h2bj	-0.101675	0.0061808	-0.422223	-0.140472	-0.586885	-0.20132	-0.176321	0.172152	0.569786	0.975663	0.0239945	0.0969887	0.000428422	0.0157427	0.185328	0.222931	cluster1
axo18565-f_at	march7	-0.101552	0.387621	-0.770981	-0.561591	-0.920983	-0.472793	-0.893871	-0.0256029	0.537363	0.047089	0.000110393	0.00240167	5.27e-05	0.0033315	7.59e-05	0.860058	cluster1
axo21594-r_at	rtjk	-0.101372	-0.21446	-0.0283731	-0.0912476	-0.286854	-0.40511	-0.331079	-0.758121	0.67559	0.28914	0.941008	0.792173	0.429384	0.180652	0.307749	0.0230737	cluster1
axo16433-r_at	znhit6	-0.100691	0.120207	-0.584912	-0.496826	-0.676072	-0.275032	-0.23373	0.470241	0.63889	0.624234	0.00116585	0.00513954	0.00993526	0.0438836	0.199313	0.0132633	cluster1
axo13930-f_at	mtfr1	-0.100427	-0.320039	-0.62512	-0.438176	-0.711548	-0.137208	-0.785104	-0.0276714	0.548087	0.125999	0.00107306	0.00602085	0.000462015	0.354207	9.88e-05	0.884356	cluster1
axo15485-f_at	hddc2	-0.0999179	-0.249791	-0.455111	-0.362008	-0.781223	-0.567331	-0.927544	-0.259974	0.59174	0.179845	0.00230923	0.0166336	0.000617534	0.000295472	7.88e-06	0.0394573	cluster1
axo03656-f_at	no hit	-0.0996018	-0.0174947	-0.348524	-0.294237	-0.640102	-0.320309	-0.99378	-0.125606	0.308258	0.927286	0.00138573	0.00122392	2.76e-05	0.00421381	7.71e-07	0.0936235	cluster1
axo10825-f_at	ppp4r1	-0.0992639	-0.196808	-0.354565	-0.110208	-0.582734	-0.0776782	-0.581999	-0.0837883	0.481473	0.243829	0.00338965	0.289167	0.000115755	0.356358	0.000271445	0.479649	cluster1
axo16406-f_at	prpf39	-0.098805	-0.182088	-0.689087	-0.284064	-0.739618	-0.0138533	-0.580645	0.185608	0.575086	0.340911	0.000231781	0.0334819	0.00073336	0.936889	0.000489633	0.144216	cluster1
axo05554-f_at	xdh	-0.0988033	0.291325	-0.708773	-0.846214	-0.67076	-0.534289	-0.625927	-0.319172	0.804647	0.550677	0.00273939	0.000859319	0.000338685	0.00374378	0.00158579	0.105875	cluster1
axo17743-f_at	snx30	-0.0987149	0.0330948	-0.43249	-0.295749	-0.82827	-0.126026	-0.851042	-0.160103	0.60733	0.924768	0.0181703	0.0483628	0.000243776	0.404307	0.000233192	0.277229	cluster1
axo18861-f_at	sfrs14	-0.0985902	-0.0324126	-0.284654	-0.0978306	-0.441553	-0.0769255	-0.584815	-0.0330537	0.103682	0.738088	5.74e-05	0.0226376	2.21e-06	0.130674	9.17e-07	0.640037	cluster1
axo11010-f_at	rab8a	-0.0980574	0.0163229	-0.507357	-0.257031	-0.720337	-0.375116	-0.802211	-0.337131	0.591573	0.95641	0.000211435	0.00797749	2.55e-05	0.000733213	1.33e-05	0.00816979	cluster1
axo29515-f_at	tbx22	-0.0980256	-0.0481721	-0.337181	-0.333722	-0.651674	-0.603724	-1.04807	-0.630462	0.276653	0.682824	0.000875752	0.000102808	1.19e-05	3.36e-06	1.27e-07	2.23e-05	cluster1
axo09471-f_at	eif3j	-0.0978161	-0.165468	-0.431264	-0.303905	-0.666925	-0.340545	-0.601574	-0.243609	0.243775	0.1232	8.43e-05	0.000212491	2.31e-06	0.000182595	3.02e-06	0.00403847	cluster1
axo01029-f_at	tmem42	-0.097706	-0.268099	-0.516806	-0.238485	-0.588357	-0.110642	-0.0763236	0.391789	0.746306	0.251585	0.00479588	0.137303	0.0121948	0.541144	0.679113	0.0229579	cluster1
axo11044-f_at	rock1	-0.0976443	-0.152176	-0.076467	-0.487804	-0.51115	-0.757868	-0.422105	-0.673685	0.772046	0.736339	0.796268	0.0360917	0.064831	0.00270104	0.0955409	0.0501477	cluster1
axo19607-r_at	hsdl1	-0.097324	-0.120225	-0.206654	-0.283111	-0.271148	-0.26208	-0.873968	-0.519051	0.688307	0.703079	0.271236	0.0683648	0.0691538	0.0678851	0.000643485	0.0336887	cluster1
axo16830-f_at	c1orf189	-0.0972331	-0.448993	-0.0356888	-0.176962	-0.200226	-0.159158	-0.664834	-0.223314	0.788905	0.285377	0.880129	0.427732	0.243945	0.394268	0.00223531	0.284288	cluster1
axo18296-f_at	tnn	-0.0971309	-0.0590606	-0.105746	-0.0425523	-0.476816	0.0312046	-1.15142	-0.140405	0.529256	0.818318	0.382919	0.757126	0.00162975	0.830915	3.08e-06	0.331231	cluster1
axo03536-r_at	c22orf40	-0.0961346	0.0138246	-0.422036	-0.555923	-0.378724	-0.929214	0.0643695	-0.204931	0.629397	0.968008	0.0100581	0.00168459	0.0177757	9.03e-05	0.666454	0.16894	cluster1
axo04645-f_at	gjc1	-0.0960685	0.0386001	-0.269527	-0.322418	-0.266129	-0.270417	-0.62616	-0.364975	0.582102	0.900738	0.101259	0.0351517	0.0710903	0.0933695	0.00105475	0.0607121	cluster1
axo17833-f_at	arhgap23	-0.0955192	-0.102137	-0.336689	-0.326573	-0.73234	-0.647912	-0.693323	-0.500629	0.733099	0.656201	0.031447	0.0324207	0.0039365	9.97e-05	0.0169564	0.0490379	cluster1
axo07964-r_at	irf8	-0.09486	0.134654	-0.631643	-0.0609916	-0.0920996	-0.0759083	-0.140581	-0.353672	0.758522	0.706973	0.00769353	0.753453	0.682483	0.675116	0.549943	0.214919	cluster1
axo16201-f_at	tasp1	-0.0946062	-0.0875202	-0.539978	-0.288754	-0.578543	0.0437314	-0.736233	-0.0362061	0.70493	0.791315	0.0202827	0.0610197	0.00823095	0.851844	0.0007414	0.930861	cluster1
axo00945-f_at	c9orf97	-0.094466	0.00498895	-0.51679	-0.386437	-0.692107	-0.194412	-0.369336	0.0902673	0.677843	0.987994	0.0143175	0.059261	0.00138805	0.0965612	0.0167194	0.685261	cluster1
axo06171-r_at	fkbp7	-0.0944605	0.0572206	-0.191062	-0.226795	-0.536698	-0.516187	-0.910951	-0.466611	0.315459	0.62525	0.0310067	0.00934212	4.13e-06	1.07e-05	3.36e-07	0.000127663	cluster1
axo07590-f_at	cdc25c	-0.0944087	0.026856	-0.550934	-0.439302	-0.727241	-0.463561	-0.87564	-0.543844	0.518155	0.920334	0.00366727	0.00408066	0.000258802	0.00360601	1.23e-05	0.00698845	cluster1
axo07914-f_at	h2afz	-0.0942022	0.00780251	-0.233035	-0.185738	-0.453021	-0.271375	-0.663911	-0.254532	0.073592	0.939435	0.000202813	0.00127166	4.51e-07	6.32e-05	1.37e-07	0.000625281	cluster1
axo11066-f_at	tecta	-0.0939705	-0.340431	-0.584428	-0.278275	-0.928957	-0.128501	-1.08432	-0.0657767	0.746021	0.306557	0.00269036	0.157327	0.000278603	0.532716	8.15e-05	0.843198	cluster1
axo20937-f_s_at	khdrbs1	-0.0939292	0.00424088	-0.303107	-0.105487	-0.692692	-0.136922	-0.871269	-0.106691	0.134614	0.969678	2.55e-05	0.0123579	1.51e-07	0.00613568	7.12e-08	0.0351647	cluster1
axo24789-f_at	secisbp2l	-0.0928657	0.103684	-0.303138	-0.168373	-0.595561	-0.416479	-0.522666	-0.340882	0.671813	0.647651	0.00877481	0.133599	0.000339403	0.00631085	0.000421821	0.0143523	cluster1
axo25148-f_at	magi1	-0.0926937	0.0399313	-0.653065	-0.329838	-0.104306	0.260795	-0.272387	-0.0283688	0.697063	0.921011	0.00186834	0.0674408	0.544616	0.137007	0.0815515	0.922196	cluster1
axo15409-f_at	crlf3	-0.0926924	-0.000489642	-0.0510786	-0.0999794	-0.23569	-0.359236	-0.628348	-0.589689	0.636399	0.998607	0.78083	0.524441	0.0938988	0.0402322	0.000632636	0.00769847	cluster1
axo19018-f_at	ehmt1	-0.0923942	-0.162114	-0.0305219	-0.119583	-0.480981	-0.405157	-0.580864	-0.224069	0.658142	0.41383	0.897111	0.513256	0.00297451	0.026866	0.00275445	0.126788	cluster1
axo15197-f_at	no hit	-0.0920801	-0.132935	-0.222841	0.00155087	-0.79435	-0.201987	-0.612004	0.0446693	0.674165	0.691641	0.143889	0.994299	0.00021087	0.174664	0.00159413	0.859045	cluster1
axo06138-f_at	tkt	-0.0918601	-0.0381942	-0.25216	-0.249501	-0.196285	-0.374637	-0.486584	-0.581703	0.414877	0.856014	0.0123023	0.0121488	0.063874	0.0168505	0.0011124	0.00218252	cluster1
axo07785-r_at	eya3	-0.0909241	0.0229796	-0.183556	-0.176484	-1.13756	-0.633799	-0.609562	0.210643	0.669988	0.935773	0.305701	0.291135	8.98e-05	0.000129765	0.000291406	0.105101	cluster1
axo13988-f_at	dhx34	-0.0909121	-0.015315	-0.159708	-0.134105	-0.80039	-0.262728	-0.845777	-0.0569571	0.702177	0.965179	0.377078	0.535387	0.00218174	0.0981405	0.000584839	0.842657	cluster1
axo17084-f_at	tuba8	-0.0905785	-0.104776	-0.500849	0.105511	-0.699762	0.156483	-0.23387	0.640741	0.552021	0.637105	0.00764239	0.520438	0.00828996	0.624661	0.521266	0.046836	cluster1
axo15222-r_at	b9d1	-0.0905664	-0.0126082	-0.450373	-0.214726	-0.58513	0.0224126	-0.524277	0.346941	0.769914	0.976153	0.00881119	0.176424	0.0204944	0.928298	0.0105917	0.0928738	cluster1
axo23271-f_at	no hit	-0.090409	-0.222172	-0.392323	-0.66964	-0.552468	-0.611322	-0.480058	-0.382986	0.710256	0.416521	0.0326567	0.00166499	0.0107632	0.00133244	0.0154994	0.0811219	cluster1
axo04269-f_at	fut6	-0.0903723	0.329091	-0.595858	0.145317	-0.590219	0.0900678	-0.612595	-0.0868419	0.732492	0.190581	0.0358865	0.608854	0.00151268	0.708781	0.00913311	0.763228	cluster1
axo30715-f_at	no hit	-0.090218	-0.208502	-0.184675	-0.161822	-0.574221	-0.226251	-1.24098	-0.273276	0.771013	0.444436	0.283603	0.386265	0.0134134	0.197286	3.89e-05	0.193604	cluster1
axo15952-f_at	hoxc10	-0.0901307	0.407478	-0.550377	0.229781	-0.59531	0.324483	-0.147059	0.0619644	0.68639	0.0692015	0.0277841	0.197361	0.000748359	0.00791123	0.216948	0.732612	cluster1
axo09573-f_at	gmps	-0.090098	-0.0822404	-0.218138	-0.265725	-0.429047	-0.493335	-0.968744	-0.608631	0.382701	0.604308	0.0458638	0.00509783	0.000262476	7.52e-05	1.06e-06	0.000110774	cluster1
axo15372-f_at	mterfd1	-0.0899663	0.136122	-0.41247	-0.28297	-0.811598	-0.410145	-0.801182	-0.193557	0.683902	0.600993	0.0109072	0.025753	0.000374744	0.00299086	0.0013945	0.384828	cluster1
axo18507-f_at	atpaf1	-0.089598	-0.399508	-0.267473	-0.47626	-0.489783	-0.714984	-0.442652	-0.416379	0.497885	0.0296178	0.0450716	0.00143175	0.00107209	4.03e-05	0.00140483	0.00196247	cluster1
axo16852-r_at	cxorf15	-0.0895333	-0.173743	-0.617338	-0.191768	-0.704588	0.0548502	-0.565089	0.340167	0.788561	0.573095	0.0083065	0.403093	0.0224997	0.788593	0.0126691	0.098357	cluster1
axo15476-f_at	mrpl48	-0.0892263	-0.0269988	-0.370228	-0.25614	-0.552008	-0.342037	-0.895902	-0.187994	0.551611	0.928665	0.00286139	0.025484	0.000922999	0.00826561	0.000123888	0.179084	cluster1
axo25198-f_at	ankrd13c	-0.0891984	-0.0496547	-0.653533	-0.450639	-0.600236	-0.139383	-0.588776	-0.024751	0.752336	0.900823	0.00151526	0.00600225	0.0130941	0.403068	0.00242113	0.9107	cluster1
axo26678-f_at	angpt2	-0.0890647	-0.206231	-0.249724	-0.572486	-0.00931737	-0.632859	0.116361	-0.62794	0.777721	0.568793	0.114932	0.00309978	0.969967	0.011765	0.580901	0.000384362	cluster1
axo06473-f_at	sphk1	-0.0889729	0.0175663	-0.60875	-0.530118	-0.617889	-0.582651	-0.501609	-0.121848	0.686097	0.962371	0.00160089	0.00908271	0.0025501	0.000403323	0.0160306	0.594425	cluster1
axo07741-f_at	dut	-0.0888794	0.193924	-0.28067	-0.0614636	-0.451242	-0.0967266	-0.813161	-0.0737055	0.337371	0.0795823	0.0134444	0.568922	0.000978985	0.273654	2.69e-05	0.602296	cluster1
axo18710-r_at	dscc1	-0.0887657	0.0913029	-0.359578	-0.375701	-0.640287	-0.475365	-0.602546	-0.267032	0.678413	0.752352	0.0105055	0.0109108	0.00947686	0.00477074	0.00242852	0.158922	cluster1
axo06936-r_at	anxa7	-0.0886428	0.131734	-0.182659	-0.154945	-0.345655	-0.27607	-0.696082	-0.318843	0.578033	0.38769	0.286268	0.219202	0.00284975	0.0285518	4.14e-05	0.00995109	cluster1
axo20693-f_s_at	sumo1	-0.0885655	0.199477	-0.370786	-0.0738128	-0.771579	-0.0502669	-0.968387	-0.109323	0.578113	0.272427	0.013703	0.616367	2.26e-05	0.710093	2.59e-06	0.384829	cluster1
axo19883-f_at	c6orf125	-0.0885	-0.126113	-0.354813	-0.468767	-0.539406	-0.81695	-0.722562	-0.857848	0.39025	0.428247	0.000498667	8.87e-05	0.000123907	3.36e-06	4.09e-05	4.08e-05	cluster1
axo10923-f_at	fat1	-0.0881919	-0.0175319	-0.594129	-0.568748	-0.967231	-0.417637	-0.528032	-0.295855	0.451887	0.928386	8.49e-06	2.1e-05	2.73e-07	8.75e-05	2.85e-05	0.0150412	cluster1
axo07357-f_at	mr1	-0.0880137	-0.674275	-0.0426424	-0.0731851	-0.191741	-0.279417	0.22979	0.217973	0.689758	0.0185626	0.916911	0.795491	0.537002	0.184637	0.395644	0.543764	cluster1
axo08998-r_at	tspan6	-0.0876484	-0.0291005	-0.0804034	-0.117108	-0.430243	-0.310459	-0.714117	-0.269466	0.445533	0.879363	0.420658	0.205612	0.000646416	0.003241	8.94e-06	0.0150674	cluster1
axo30786-f_at	clc4g	-0.0867055	-0.0596935	-0.143958	-0.101383	-0.517165	-0.547146	-0.669519	-0.507811	0.518133	0.784827	0.174652	0.339185	0.000263274	0.000253992	0.00520752	0.0433731	cluster1
axo10015-r_at	crabp1	-0.0865805	-0.199443	-0.303036	-0.156519	-0.775279	-0.0121259	-0.904605	0.0623967	0.55239	0.330871	0.0522281	0.263764	0.000404705	0.952245	8.44e-05	0.544504	cluster1
axo03336-r_at	pphln1	-0.0862828	-0.00711891	-0.241426	-0.726112	-0.152293	-0.762004	-0.0221318	-0.426212	0.582215	0.97903	0.105139	0.000172338	0.470012	0.000246786	0.882486	0.00828084	cluster1
axo16468-r_at	rnf31	-0.0861736	-0.034497	-0.44078	-0.575107	-0.145774	-0.691155	-0.329509	-0.681637	0.761591	0.929144	0.0159271	0.00324887	0.427768	0.000590367	0.0125203	0.000559997	cluster1
axo16574-f_at	ect2	-0.0858412	-0.149448	-0.24601	-0.123869	-0.632351	-0.124153	-0.817243	-0.00800114	0.757122	0.635711	0.0940361	0.413474	0.00150359	0.351677	0.00023008	0.969948	cluster1
axo10026-f_at	ctbs	-0.0856692	-0.257728	-0.416818	-0.493978	-0.0987718	-0.659806	0.514668	-0.407266	0.713573	0.238252	0.00562039	0.0021636	0.535984	0.00233267	0.00197268	0.0271145	cluster1
axo11901-f_at	rras	-0.0853203	0.0318495	-0.918916	-0.588232	-0.915464	-0.266384	-0.390759	-0.00480889	0.762025	0.938508	6.21e-05	0.000801015	0.00604935	0.374756	0.0292162	0.98844	cluster1
axo21517-f_at	ccdc114	-0.0845494	-0.159189	-0.400579	-0.346961	-0.462155	-0.210844	-0.827997	-0.353022	0.804082	0.749379	0.0533933	0.0517525	0.0107632	0.252628	0.00207797	0.22014	cluster1
axo17025-r_at	anln	-0.0843429	-0.0823342	-0.260764	0.0456686	-0.765436	-0.376069	-0.71813	-0.421856	0.682543	0.789918	0.0876836	0.748408	0.000107859	0.0248034	7.81e-05	0.00992564	cluster1
axo07242-f_at	eif4g2	-0.0840278	-0.0646594	-0.231539	-0.144156	-0.481387	-0.134649	-0.626982	-0.185127	0.218677	0.454589	0.00105558	0.00897154	4.49e-06	0.010287	3.46e-07	0.00330981	cluster1
axo12827-r_at	gle1	-0.0838151	-0.284856	-0.250101	-0.252914	-0.660089	-0.364499	-0.847134	-0.17931	0.645606	0.167003	0.0389966	0.0297043	0.000405419	0.0137363	0.000120837	0.368416	cluster1
axo12095-r_at	smc2	-0.0822994	-0.326024	-0.486423	-0.0611988	-0.787933	0.00358977	-0.808943	0.00747501	0.570542	0.0500775	0.000420306	0.540492	0.000160884	0.981232	0.000103551	0.970854	cluster1
axo02421-f_at	tub	-0.0819141	0.0657089	-0.139088	-0.31707	-0.495241	-0.649931	-0.184697	-0.355822	0.704622	0.847781	0.526951	0.0766069	0.00252098	0.000462995	0.277291	0.0645873	cluster1
axo29995-f_at	no hit	-0.0807285	-0.055031	-0.662229	-0.438422	-0.61622	-0.270826	-0.422445	-0.0708916	0.736784	0.864754	0.00140443	0.00480375	0.00177002	0.0304966	0.00529781	0.712097	cluster1
axo29730-f_at	lmnb2	-0.080715	0.0797821	-0.403371	-0.0815389	-0.790083	-0.0449388	-0.907207	-0.0323907	0.3404	0.561958	5.36e-05	0.202019	7.23e-06	0.690086	3.36e-06	0.766617	cluster1
axo02931-f_at	rnf41	-0.0807027	0.226255	-0.223095	0.606675	-0.0872534	0.350801	-0.418724	-0.0301001	0.602471	0.228242	0.0846704	3.43e-05	0.54165	0.00404427	0.0041926	0.863663	cluster1
axo18832-f_at	tnfaip8l2	-0.0803504	0.263903	-0.401956	0.0322958	-0.609804	-0.049756	-0.344688	-0.188711	0.740658	0.331464	0.0182435	0.876706	0.00140373	0.743153	0.00756381	0.162719	cluster1
axo09197-r_at	taf15	-0.0799447	0.00274311	-0.152951	-0.146758	-0.354742	-0.102743	-0.618741	-0.17064	0.547289	0.988272	0.101174	0.114563	0.000682208	0.320737	8.01e-06	0.0655025	cluster1
axo04917-f_at	fut3	-0.0796109	0.322254	-0.893466	-0.0148289	-0.841024	0.0613706	-0.869057	-0.00969896	0.784913	0.287158	0.00140143	0.936582	0.000281124	0.740045	3.08e-05	0.969794	cluster1
axo30779-f_at	golm1	-0.0795667	-0.0180825	-0.330958	-0.0693473	-0.376281	-0.177624	-1.05612	-0.569438	0.766122	0.964665	0.0824824	0.720091	0.11005	0.403038	3.47e-05	0.0171576	cluster1
axo14583-f_at	glt25d2	-0.0793879	0.14388	-0.127819	-0.15997	-0.862872	-0.39413	-1.45476	-0.329878	0.424772	0.179928	0.155673	0.0326295	2.33e-06	0.000296462	1.22e-07	0.00123233	cluster1
axo15656-f_at	tubd1	-0.0791293	-0.241872	-0.245036	-0.108784	-0.90052	-0.085865	-0.938849	-0.164748	0.702871	0.26497	0.163013	0.562497	0.000353706	0.64462	0.00010704	0.391579	cluster1
axo11114-f_at	parp3	-0.0789626	-0.0803778	-0.536708	-0.284267	-0.815685	-0.229404	-0.571323	0.0204622	0.661269	0.764352	0.0006724	0.0151681	0.000316318	0.0379395	0.00231564	0.897616	cluster1
axo13465-r_at	c11orf51	-0.0784078	-0.260128	-0.503843	-0.150192	-0.699751	-0.403225	-1.04679	-0.531221	0.864765	0.351696	0.0311359	0.561199	0.00242542	0.0480678	0.000769465	0.104064	cluster1
axo18087-r_at	myl7	-0.0783385	-0.964418	-0.447006	-0.706317	-0.421336	-1.08445	-0.251276	-0.799554	0.762538	0.00718032	0.0192902	0.00213438	0.0172185	5.66e-05	0.0557219	0.000213776	cluster1
axo08128-f_at	marcks	-0.0777879	0.0625011	-0.475072	-0.141102	-0.900687	-0.0858502	-0.979185	-0.122899	0.738912	0.855952	0.0314999	0.404458	6.31e-05	0.667705	7.58e-05	0.512673	cluster1
axo08662-r_at	rcn1	-0.0769902	-0.0767297	-0.00183517	0.0848253	-0.316365	-0.0218411	-0.656992	-0.311991	0.436277	0.568793	0.989365	0.248057	0.00188156	0.828115	1.29e-05	0.00681334	cluster1
axo06182-f_at	mfap2	-0.0763125	-0.0662318	-0.299182	-0.209578	-0.7138	-0.259593	-1.07756	-0.325242	0.417514	0.553334	0.0014849	0.00249595	1.13e-07	0.00229074	4e-08	0.000381046	cluster1
axo08701-f_at	rpa1	-0.0762485	-0.146555	-0.666493	0.00362173	-0.242554	0.292102	-0.591128	-0.0361832	0.616674	0.475721	0.000144034	0.985535	0.0938094	0.0233208	0.00328849	0.871358	cluster1
axo26975-f_at	loc102350063	-0.0754235	-0.127737	-0.24921	-0.253821	-0.643078	-0.117407	-0.361284	-0.117083	0.804082	0.608706	0.156744	0.103508	0.00622314	0.536494	0.052323	0.532388	cluster1
axo29687-f_at	ddx6	-0.0751403	-0.3351	-0.858493	-0.474751	-0.564661	-0.309678	-0.829332	-0.249191	0.821453	0.257622	0.000331818	0.0198786	0.00241349	0.056902	0.000535972	0.170896	cluster1
axo04396-f_at	stag2	-0.074965	-0.152927	-0.0124508	-0.157216	-0.721541	-0.231581	-0.880324	-0.292598	0.84178	0.736813	0.967698	0.498984	0.000392708	0.262857	0.000779251	0.27378	cluster1
axo04109-f_at	loc344065	-0.0745201	-0.802557	-0.281656	-0.148365	-0.464817	0.262291	-0.452756	0.534323	0.758598	0.0255962	0.113657	0.444888	0.00908685	0.0582703	0.0105514	0.00259313	cluster1
axo01149-r_at	zfc3h1	-0.0744161	-0.0566154	-0.311483	-0.296858	-0.820112	-0.280828	-1.10156	-0.159389	0.749077	0.880949	0.113692	0.0559484	0.00027549	0.11778	0.000238897	0.467486	cluster1
axo15451-f_at	dhrs7	-0.0742284	-0.100038	-0.292445	-0.420053	-0.475926	-0.53624	-0.697444	-0.193876	0.674292	0.684971	0.0206113	0.0023523	0.00149617	0.00177718	0.000103415	0.240429	cluster1
axo13232-f_at	znf774	-0.0739514	-0.187447	-0.2	-0.149337	-0.988387	-0.194583	-0.750798	-0.248936	0.761838	0.499937	0.346027	0.54963	0.000453942	0.303944	0.00584491	0.387196	cluster1
axo02466-f_at	otop2	-0.0738977	-0.184342	-0.560559	-0.687143	-0.468248	-0.463982	-0.215369	0.0291058	0.829826	0.672909	0.00621832	0.000862032	0.0202824	0.0144387	0.149443	0.910123	cluster1
axo09049-f_at	ttk	-0.0738625	-0.0337587	-0.139118	-0.148956	-0.60593	-0.146753	-0.532616	-0.123516	0.78027	0.928893	0.457741	0.475757	0.00365313	0.437372	0.00134038	0.534008	cluster1
axo09505-r_at	eed	-0.0735653	-0.352851	-0.305231	-0.211047	-0.270347	-0.00311235	-0.60702	-0.171369	0.70576	0.107684	0.0580516	0.240747	0.0674486	0.985474	0.000247103	0.255924	cluster1
axo05765-r_at	sytl4	-0.0724769	-0.0436866	-0.304567	-0.41602	-0.520114	-0.868084	-0.749257	-0.533041	0.75341	0.901876	0.131865	0.0317209	0.00816035	4.49e-05	0.000251508	0.00781709	cluster1
axo10552-f_at	ei24	-0.0710049	0.683734	-0.380779	-0.370485	-0.631097	-0.150083	-0.494766	-0.195983	0.825521	0.0902039	0.117773	0.0655103	0.0317625	0.4242	0.0125609	0.323956	cluster1
axo10906-f_at	ets1	-0.0709298	-0.206935	-0.121341	-0.199373	-0.511773	-0.158847	-0.827486	-0.218596	0.677845	0.267824	0.27224	0.0998859	0.000513973	0.129833	5.87e-06	0.0673784	cluster1
axo23714-r_s_at	uchl3	-0.0708092	-0.102325	-0.378915	-0.379854	-0.65095	-0.454066	-0.619388	-0.192459	0.720947	0.691866	0.0426702	0.00443467	0.0179583	0.00125795	0.00396016	0.330934	cluster1
axo01939-r_at	sgk3	-0.070737	0.118087	-0.244988	-0.212733	-0.698409	-0.505114	-0.822504	-0.201499	0.786404	0.668701	0.240256	0.274685	0.00831179	0.0102984	0.00103229	0.167865	cluster1
axo02377-r_at	gatc	-0.070397	-0.0852443	-0.314446	-0.33474	-0.621481	-0.591271	-0.738156	-0.543236	0.588072	0.654017	0.00750863	0.00224325	7.19e-05	5.62e-05	3.17e-05	0.000726786	cluster1
axo01144-f_at	c6orf118	-0.0697431	-0.0647453	-0.136933	-0.13623	-0.152217	-0.083478	-0.603761	-0.276614	0.747301	0.861851	0.360935	0.28659	0.374141	0.651606	0.0017487	0.0755926	cluster1
axo13786-f_s_at	lsm3	-0.0695558	0.108704	-0.287297	-0.0263428	-0.450153	0.0147031	-0.605913	-0.068995	0.749961	0.627099	0.0550511	0.891763	0.0171905	0.938758	0.00264035	0.793819	cluster1
axo28073-f_at	no hit	-0.0691571	0.0449356	-0.698095	-0.423251	-0.912714	-0.468811	-0.66559	-0.109081	0.851997	0.933044	0.00811736	0.0279333	0.00106709	0.0259724	0.00112727	0.722309	cluster1
axo13785-f_s_at	lsm3	-0.0690655	0.154328	-0.247339	0.0049841	-0.512963	-0.00450973	-0.794688	-0.0444615	0.566478	0.339272	0.0397717	0.975134	0.00296143	0.976916	3.85e-05	0.706289	cluster1
axo10363-f_at	ccnb2	-0.0685787	0.289628	-0.527947	0.485015	-0.892609	0.0883205	-0.749544	0.302882	0.812545	0.304556	0.00266605	0.0136798	0.000323376	0.617	0.00170205	0.280483	cluster1
axo15806-f_at	ankrd39	-0.0685762	-0.0893623	-0.305109	-0.675928	-0.265744	-0.501991	-0.03183	-0.183664	0.789766	0.828824	0.0406787	0.000217064	0.154889	0.0023406	0.860819	0.347652	cluster1
axo17166-f_at	chpf2	-0.0682424	-0.00523146	-0.192575	-0.0417715	-0.540359	0.139793	-0.698002	0.238294	0.789456	0.990836	0.319667	0.85289	0.00888561	0.30457	0.00230253	0.158325	cluster1
axo01724-r_at	paox	-0.0681843	-0.0800992	-0.307634	-0.338021	-0.539742	-0.650278	-0.637759	-0.41082	0.813311	0.832365	0.0727691	0.073998	0.015272	0.00119529	0.0140149	0.0367512	cluster1
axo31260-f_at	no hit	-0.0677963	-0.648841	0.304735	-0.415228	-0.0837999	-0.603195	0.325517	-0.750475	0.78395	0.0218346	0.174772	0.0359845	0.765104	0.0245873	0.336699	0.0193808	cluster1
axo19855-f_at	c9orf64	-0.0677421	0.0263295	-0.141588	-0.683012	-0.104118	-0.864183	0.0197841	-0.509091	0.878744	0.963024	0.610937	0.0088115	0.670137	0.0014615	0.942417	0.0477372	cluster1
axo01269-f_at	scmh1	-0.0675852	-0.135377	-0.332448	-0.46036	-0.588621	-0.75193	-1.0128	-0.74822	0.827103	0.633175	0.0840687	0.00565719	0.00828831	0.000713035	2.04e-05	0.00131935	cluster1
axo03664-r_at	no hit	-0.0672875	-0.248122	-0.658105	-0.603752	-0.735328	-0.60135	-0.641926	-0.161166	0.677113	0.127421	5.45e-05	3.88e-05	8.69e-05	0.000786733	0.000111395	0.198369	cluster1
axo24108-f_at	no hit	-0.0672781	-0.483631	0.292427	-0.0191469	0.00803522	-0.457737	-0.0133896	-0.641004	0.79418	0.132783	0.0725898	0.923056	0.963338	0.0563037	0.969486	0.00127578	cluster1
axo15178-r_at	kiaa1279	-0.0672213	-0.00845259	-0.161783	-0.00857399	-0.188849	0.125581	-0.592036	-0.0496639	0.71236	0.974013	0.284225	0.958627	0.241304	0.258963	0.00013497	0.696604	cluster1
axo31471-f_at	no hit	-0.0670057	-0.107284	-0.269142	-0.336001	-0.591034	-0.699132	-0.503814	-0.538143	0.814657	0.727751	0.131151	0.0387108	0.0169207	0.000745747	0.0146755	0.0312226	cluster1
axo00300-f_at	fam3b	-0.0668967	-0.0586821	-0.34526	-0.433209	-0.812404	-0.767617	-0.896301	-0.539314	0.544684	0.682436	0.000508437	5.02e-05	6.08e-06	3.85e-06	2.62e-06	7.03e-05	cluster1
axo07506-r_at	atp6v1a	-0.0660682	-0.498881	0.0152213	-0.147869	-0.322937	-0.632045	-0.245759	-0.560586	0.752287	0.0265708	0.947573	0.480425	0.0081806	2.29e-05	0.0431586	0.00162003	cluster1
axo10247-f_at	rps6ka3	-0.0657698	-0.0560377	-0.32014	-0.304399	-0.790383	-0.429617	-0.837721	-0.259943	0.627347	0.742687	0.00707788	0.000823715	9.48e-05	0.000458702	1.15e-05	0.0168634	cluster1
axo16356-r_at	pinx1	-0.0657029	-0.0799796	-0.151977	-0.250983	-0.632217	-0.658686	-0.586573	-0.35559	0.657431	0.75764	0.28062	0.0543631	0.000673134	0.00293448	0.00128655	0.051997	cluster1
axo14979-f_at	cog4	-0.0649881	-0.136764	-0.386914	-0.336804	-0.788996	-0.459693	-1.02728	-0.357778	0.627788	0.41383	0.00201322	0.00638659	7.49e-05	0.000714268	8.22e-07	0.00352065	cluster1
axo23770-f_at	no hit	-0.0648093	0.308608	-0.406669	-0.402164	-0.777845	-0.240343	-0.400851	-0.0646459	0.779485	0.166564	0.0125531	0.0438845	0.000625594	0.218274	0.0114083	0.854033	cluster1
axo16251-f_at	ttc19	-0.0643408	-0.486642	-0.450679	-0.473872	-0.624192	-0.705311	-0.213195	-0.0227242	0.779846	0.0439524	0.0157718	0.0100778	0.00923801	0.000125985	0.270431	0.931557	cluster1
axo07863-r_at	gfap	-0.0631398	0.0267609	-0.298512	0.418782	-0.590863	0.857517	-1.02291	0.396399	0.789456	0.864754	0.0977519	0.000622875	0.0208441	6.63e-05	0.00409872	0.0706194	cluster1
axo21827-r_at	polr	-0.062264	-0.359527	-0.708778	-0.528231	-0.152483	-0.143682	0.106205	-0.233461	0.891166	0.277236	0.00126372	0.00472553	0.558688	0.531746	0.769059	0.216412	cluster1
axo06595-f_at	ptpmt1	-0.0620345	-0.0126524	-0.270562	-0.315284	-0.419903	-0.490698	-0.617737	-0.442055	0.779585	0.969045	0.0591655	0.0254095	0.00911025	0.00152216	0.000306568	0.00432557	cluster1
axo14664-f_at	rcor1	-0.0617132	0.128087	-0.213474	0.118321	-0.524009	-0.274967	-0.418809	-0.596862	0.719949	0.525057	0.09003	0.385708	0.000604363	0.0131388	0.0129553	0.00338795	cluster1
axo02362-f_at	trdmt1	-0.0609206	-0.0251228	-0.259568	-0.565869	-0.628942	-0.617588	-0.504601	-0.322017	0.83525	0.954047	0.259821	0.00539036	0.00157575	0.0011677	0.00291571	0.0809008	cluster1
axo17379-f_at	rad18	-0.0608949	0.341174	-0.229259	-0.383711	-0.371043	-0.614	-0.458669	-0.132016	0.818939	0.181005	0.205706	0.0223232	0.0595217	0.00167648	0.0139602	0.515907	cluster1
axo08737-f_at	atxn2	-0.0604227	-0.0649879	-0.0094428	-0.133851	-0.674937	-0.299491	-0.324938	-0.150859	0.726872	0.767383	0.951203	0.22776	0.000142433	0.0495178	0.0199998	0.435269	cluster1
axo11077-f_at	yes1	-0.0603939	-0.0260951	-0.418179	-0.161286	-0.601592	-0.0449382	-0.555114	0.0100463	0.748681	0.923173	0.00823626	0.189611	0.00310015	0.757379	0.000162321	0.943621	cluster1
axo03064-f_at	olfml1	-0.0603491	0.056275	-0.0289035	-0.0524607	-0.638216	-0.513668	-1.38247	-0.607104	0.80025	0.843607	0.906377	0.766059	0.007668	0.000677344	1.74e-06	0.0156542	cluster1
axo19092-f_at	l2hgdh	-0.0601891	-0.243862	-0.358082	-0.597291	-0.623776	-0.578523	-0.710733	-0.310725	0.787222	0.272634	0.0302764	0.000452077	0.00190485	0.00474974	0.000165622	0.0595185	cluster1
axo07126-f_at	ctso	-0.0601191	-0.120125	-0.466079	-0.643343	-0.779798	-0.630416	-0.570272	0.24367	0.792099	0.692987	0.0133358	0.000361216	0.000474936	0.000698125	0.00572311	0.502349	cluster1
axo29964-f_at	rnf34	-0.0599603	-0.19899	-0.44745	-0.0627421	-0.543067	-0.216115	-0.823396	-0.0231587	0.805359	0.43177	0.0207722	0.763996	0.0289375	0.265077	0.000400175	0.927271	cluster1
axo09075-f_at	ube2g2	-0.0599279	0.105204	-0.290086	-0.330617	-0.39594	-0.621327	-0.353329	-0.439313	0.649949	0.450604	0.0111385	0.00704053	0.00335069	3.77e-05	0.00420142	0.000502712	cluster1
axo02744-f_at	pddc1	-0.0590255	-0.0289095	-0.377598	-0.26526	-0.533804	-0.235239	-0.652307	-0.37808	0.795437	0.922764	0.0241528	0.0690036	0.0215724	0.129179	0.00018303	0.017646	cluster1
axo19074-f_at	rccd1	-0.0589954	0.101144	-0.457701	-0.470445	-0.859339	-0.266369	-0.706227	-0.0777917	0.84178	0.753908	0.00965446	0.0187074	0.00441181	0.112286	0.00163259	0.744045	cluster1
axo01560-f_at	c4orf23	-0.0585963	0.00997488	-0.478983	-0.188118	-0.82612	-0.218528	-0.523705	0.294405	0.821272	0.975726	0.00321724	0.21324	0.000360364	0.0648077	0.00757169	0.148998	cluster1
axo12192-r_at	tusc4	-0.0582055	-0.0276051	-0.349286	-0.0874514	-0.533528	-0.208684	-0.768414	-0.0931216	0.821398	0.948984	0.0162261	0.623405	0.0143218	0.156159	0.00244191	0.832211	cluster1
axo28302-f_at	phactr2	-0.0580611	-0.0875538	-0.425937	-0.553809	-0.646676	-0.648697	-0.457417	-0.518314	0.697063	0.596527	0.000933774	6.96e-05	5.85e-05	1.01e-05	0.00220285	0.00054175	cluster1
axo29720-f_at	fndc3b	-0.0576307	-0.0701677	0.0250733	-0.329705	-0.425455	-0.599877	-0.740213	-0.818059	0.708442	0.686107	0.809996	0.000921836	0.00166508	8.13e-05	3.01e-05	0.00229139	cluster1
axo12570-f_at	ptrh1	-0.0574349	-0.0839429	-0.469789	-0.48128	-0.679786	-0.581318	-0.533384	-0.31424	0.815716	0.761903	0.00728818	0.00339142	0.0020716	0.000219913	0.00157336	0.0748021	cluster1
axo29428-f_at	mark2	-0.0571823	-0.115498	-0.366794	-0.389903	-0.863223	-0.737276	-0.578222	-0.231006	0.848752	0.72924	0.031447	0.0216583	0.00180004	0.00093541	0.00174143	0.167573	cluster1
axo23903-f_at	fel	-0.0570667	-0.227352	-0.306878	-0.377903	-0.426648	-0.650837	-0.334074	-0.559529	0.697109	0.0778747	0.00253426	0.000301212	2.62e-05	0.000446536	0.00282499	0.00329389	cluster1
axo25530-f_at	paxi	-0.0561255	-0.224965	-0.637625	-0.210695	-1.03739	-0.214842	-0.879843	-0.246129	0.663382	0.0568281	3.89e-06	0.00662412	2.61e-07	0.00555411	7.93e-06	0.0121917	cluster1
axo05878-r_at	styx	-0.0560671	0.0278083	-0.476465	-0.355233	-0.684118	-0.459184	-0.508165	-0.0929876	0.838994	0.941066	0.00641356	0.0627955	0.00270352	0.0157208	0.0118982	0.754782	cluster1
axo09492-r_at	klkb1	-0.0554101	-0.256109	-0.206505	-0.366229	-0.159813	-0.456085	-0.87165	-1.06377	0.832426	0.360331	0.157189	0.0313481	0.517906	0.0582541	0.000223633	0.00183057	cluster1
axo05001-f_at	pth	-0.0549906	-0.187895	-0.669698	-0.542101	-0.0223381	-0.06059	-0.119386	-0.0232789	0.782926	0.341665	0.00113032	0.00491943	0.90055	0.676581	0.533926	0.889838	cluster1
axo10694-f_at	pggt1b	-0.0549605	-0.0451792	-0.40606	-0.3509	-0.406223	-0.586097	-0.535965	-0.477388	0.856335	0.924768	0.0200499	0.0321198	0.0297806	0.00217608	0.0021379	0.0105008	cluster1
axo05519-f_at	csk	-0.0547701	0.00227101	-0.34045	-0.240343	-0.619542	-0.415084	-0.546797	-0.186498	0.720742	0.992832	0.0007595	0.00412397	1.27e-05	0.000141693	8.78e-05	0.0887821	cluster1
axo05257-f_at	dgkz	-0.0546367	0.055702	-0.0874715	-0.276122	-0.607296	-0.955176	-0.730027	-0.917875	0.81776	0.873343	0.650752	0.11856	0.002682	0.000105616	0.000336487	0.000366228	cluster1
axo14738-f_at	kiaa0922	-0.0544248	-0.0191367	-0.679122	-0.615233	-0.515884	-0.136506	-0.271348	0.00394865	0.792472	0.94466	7.23e-05	0.000240878	0.00448373	0.362118	0.035526	0.987205	cluster1
axo15469-f_at	exosc1	-0.052862	0.0431059	-0.394329	-0.184926	-0.771145	-0.228273	-0.947289	-0.107891	0.806571	0.883881	0.00265492	0.157241	0.000108137	0.048629	0.000228657	0.5377	cluster1
axo19540-r_at	dkk3	-0.0528332	-0.148061	-0.0206878	-0.394872	-0.00847789	-0.817424	0.475136	-0.649037	0.81863	0.591559	0.936423	0.0144953	0.969283	0.000127073	0.0259159	0.00823742	cluster1
axo15828-f_at	rnf181	-0.0528117	0.00934771	-0.437824	-0.48448	-0.737205	-0.495871	-0.815328	-0.141409	0.784457	0.971819	0.0192955	0.006404	0.00116176	0.000441085	0.000111579	0.296766	cluster1
axo00641-r_at	dcn	-0.0528096	-0.0448234	-0.0489123	-0.0604758	-0.576435	-0.277802	-0.662716	-0.0168691	0.812129	0.888129	0.838415	0.766524	0.0298364	0.129011	0.00250169	0.948804	cluster1
axo03185-f_at	ube2cbp	-0.0526387	0.200964	-0.273556	-0.195655	-0.820124	-0.246372	-0.852354	-0.0722421	0.868179	0.427615	0.0811596	0.218323	0.00520391	0.14503	0.00216119	0.841703	cluster1
axo01734-r_at	aga	-0.052559	-0.111356	-0.501022	-0.507796	-0.707969	-0.495822	-0.908381	-0.354658	0.713842	0.523617	0.00242766	0.00111018	0.000335635	0.00183046	1.26e-06	0.00445428	cluster1
axo17655-f_at	dlg3	-0.0524451	-0.201694	-0.214224	-0.201826	-0.779771	-0.402015	-0.507545	-0.280616	0.846277	0.363289	0.24547	0.24408	0.000481114	0.0104722	0.0113128	0.105873	cluster1
axo10830-f_at	anxa3	-0.0523765	-0.0711274	-0.238106	-0.254583	-0.47565	-0.412984	-0.634687	-0.367345	0.594061	0.573972	0.0488188	0.00202415	8.23e-05	0.000145789	4.2e-05	0.000432904	cluster1
axo30030-f_at	no hit	-0.0523711	-0.0903864	-0.229034	0.011751	-0.296938	0.116837	-0.807278	0.0332223	0.669284	0.559427	0.0778357	0.87234	0.00397251	0.232341	4.1e-07	0.692207	cluster1
axo29150-f_at	loc103429246	-0.0519877	0.025626	-0.5084	-0.327402	-0.801706	-0.316599	-0.729484	-0.114409	0.771749	0.916678	0.00252972	0.0123184	0.000277666	0.00831043	0.000289339	0.430372	cluster1
axo10421-f_at	itgb1bp1	-0.0516172	-0.167312	-0.912895	-0.265668	-0.331979	-0.185481	-0.0641842	0.239169	0.884108	0.698358	0.002957	0.245536	0.220576	0.151776	0.752361	0.23837	cluster1
axo25341-f_at	nad5	-0.0513416	-0.187091	-0.228462	-0.0884072	-0.627937	-0.0703631	-0.432955	-0.0662433	0.863472	0.646546	0.300889	0.705629	0.00495223	0.820682	0.0426779	0.779473	cluster1
axo00790-r_at	cttn	-0.0511435	-0.0616054	-0.146149	-0.261747	-0.440036	-0.566967	-0.613254	-0.385072	0.631764	0.692289	0.0856229	0.00489521	0.000463845	7.34e-05	1.36e-05	0.00186418	cluster1
axo15319-f_at	umod	-0.0503668	-0.310003	-0.455846	-0.264771	-0.714285	-0.264721	-1.0705	-0.63903	0.826046	0.0846448	0.0394912	0.203662	0.000130579	0.16057	0.00047518	0.011002	cluster1
axo13663-f_at	amacr	-0.0499757	0.142272	0.0495819	-0.526469	0.123701	-0.862114	0.15146	-0.230051	0.891166	0.75753	0.816641	0.00674195	0.595256	0.00240309	0.439219	0.368317	cluster1
axo31293-f_at	urom	-0.0499014	0.0310289	-0.309127	-0.225258	-0.581224	-0.379032	-0.766229	-0.331823	0.866057	0.936897	0.113974	0.0955249	0.000647281	0.00563885	0.000121973	0.0495056	cluster1
axo05164-f_at	hcg_1642624	-0.0497819	-0.208556	-0.412189	-0.544619	-0.32911	-0.636394	-0.358213	-0.308447	0.739363	0.227462	0.000659108	0.000349427	0.0222634	0.000123818	0.0562244	0.0158257	cluster1
axo28822-f_at	tsn9	-0.0491156	-0.216139	-0.0436782	-0.190745	-0.498786	-0.683029	-0.488834	-0.658033	0.865337	0.363385	0.75823	0.202179	0.00400025	0.00190981	0.00356483	0.00210116	cluster1
axo25681-f_at	tia1	-0.0490994	-0.105983	-0.703008	-0.196749	-0.835236	-0.00630197	-0.50374	0.184548	0.785067	0.651819	0.000227458	0.0949992	0.000502387	0.971561	0.00413496	0.342971	cluster1
axo08214-f_at	muc2	-0.04878	-0.151868	-0.29206	-0.354311	-0.690931	-0.677709	-0.96054	-0.458935	0.839883	0.582938	0.0452108	0.0116913	0.000180476	0.000471561	6.8e-06	0.00188556	cluster1
axo19384-f_at	rai1	-0.0486683	0.083291	-0.259023	-0.239458	-0.76388	-0.228553	-0.929901	-0.213795	0.846533	0.775588	0.125037	0.136249	0.000705756	0.0715429	0.000332579	0.240926	cluster1
axo18867-f_at	sfrs14	-0.0479174	-0.010299	-0.256189	0.164403	-0.427706	0.257361	-0.691474	0.0543041	0.62368	0.956654	0.00186332	0.0154833	6.4e-05	0.00222222	2.99e-06	0.560813	cluster1
axo14787-f_at	arap2	-0.0476642	-0.0526846	-0.155338	-0.180512	-0.485833	-0.738592	-0.827141	-0.5333	0.84178	0.872163	0.341064	0.157474	0.00787766	7.49e-05	0.000178768	0.00660521	cluster1
axo09121-f_at	xpo1	-0.0476214	0.162302	-0.689876	-0.528454	-0.874466	-0.416179	-0.433764	-0.0390672	0.783244	0.427943	3.93e-05	8.88e-05	2.15e-05	0.00124845	0.000147953	0.749933	cluster1
axo29817-f_at	loc733735	-0.0475708	0.387025	-0.399143	0.159392	-0.623646	-0.013225	-0.71984	-0.151272	0.751493	0.0206723	0.00240061	0.102285	0.000172382	0.914317	6.64e-05	0.212757	cluster1
axo01197-r_at	zufsp	-0.0475459	-0.0387038	-0.14083	-0.245031	-0.470764	0.0611703	-0.018336	0.640869	0.875419	0.918667	0.49909	0.197517	0.016197	0.80986	0.938788	0.0276073	cluster1
axo05699-f_at	sparcl1	-0.0466219	-0.0100237	-0.083928	-0.218526	-0.278243	-0.350397	-0.67254	-0.46333	0.834054	0.975726	0.659262	0.185524	0.0730668	0.0390618	0.000322206	0.00857667	cluster1
axo10474-r_at	tjp2	-0.0466195	-0.159209	-0.182699	-0.271161	-0.515758	-0.495249	-0.761333	-0.48002	0.73132	0.303565	0.121447	0.0168118	0.000984388	0.00023449	2.16e-06	0.00130397	cluster1
axo18250-f_at	itm2b	-0.0463036	-0.0665632	-0.186839	-0.241928	-0.359559	-0.439878	-0.63261	-0.493792	0.722965	0.600561	0.0500865	0.031056	0.000154588	0.000314943	1.14e-06	0.000138713	cluster1
axo13893-f_at	cyfip1	-0.0460136	-0.0149027	0.00684281	-0.0895808	-0.407969	-0.158659	-0.858226	-0.150755	0.7696	0.941378	0.965755	0.412505	0.00179433	0.059561	6.41e-06	0.205131	cluster1
axo17651-r_at	nln	-0.046006	0.265551	-0.116009	-0.138316	-0.539782	-0.675546	-0.79169	-0.596943	0.834054	0.22996	0.441752	0.336892	0.00841648	0.0004201	0.00149877	0.00279576	cluster1
axo12790-f_at	polg2	-0.0458335	0.0290001	-0.219409	-0.140527	-0.52926	-0.212729	-0.657236	0.13575	0.817521	0.929454	0.191959	0.407295	0.00112748	0.104866	0.00081607	0.541302	cluster1
axo19968-f_at	phf6	-0.0454395	-0.228657	-0.697308	-0.568965	-0.447787	-0.165423	-0.214861	-0.157934	0.845973	0.376428	0.000375884	0.00166419	0.0183802	0.215396	0.166524	0.486201	cluster1
axo10913-f_at	ewsr1	-0.0449878	0.0737616	-0.127814	-0.0874182	-0.493181	-0.134027	-0.78291	-0.282561	0.656483	0.562644	0.0892753	0.201495	8.85e-05	0.042585	6.1e-07	0.00153677	cluster1
axo02341-f_at	ptpmt1	-0.0448033	-0.154058	-0.385989	-0.383363	-0.745705	-0.748561	-0.678794	-0.378715	0.892813	0.703195	0.0302749	0.0189124	0.000713479	0.000149992	0.00412838	0.0490486	cluster1
axo13756-f_at	nfkbiz	-0.0447559	0.0049235	-0.914442	-0.79855	-0.165026	-0.0448244	-0.799141	-0.57943	0.861146	0.986914	0.000115734	0.000459121	0.303546	0.774767	0.00921025	0.193958	cluster1
axo17919-f_at	ncoa5	-0.0444439	0.133549	-0.24794	0.015166	-0.359206	0.140889	-0.720443	-0.0915387	0.641674	0.18482	0.00520609	0.886981	0.00132612	0.0471995	5.99e-06	0.229027	cluster1
axo01424-f_at	ncaph2	-0.0443788	-0.207988	-0.673979	-0.425091	-0.517362	-0.341948	-0.480685	-0.192018	0.880289	0.452399	0.000209251	0.00682254	0.00467135	0.0261842	0.00140819	0.295716	cluster1
axo20281-r_at	lgals12	-0.0443547	0.0728024	-0.35967	-0.387611	-0.743413	-0.304303	-0.763997	-0.104215	0.894807	0.851507	0.0363722	0.023662	0.00323514	0.0844208	0.00402615	0.757292	cluster1
axo05232-f_at	lama4	-0.0439851	-0.193516	-0.534453	-0.559724	-0.521542	-0.596609	-0.58589	-0.516589	0.891769	0.531166	0.0065943	0.00312305	0.00304006	0.00229178	0.00674677	0.010906	cluster1
axo19559-f_at	hnrnpd	-0.0439758	-0.0240636	-0.263852	-0.1066	-0.574953	-0.203577	-0.938112	-0.1779	0.662399	0.873679	0.00499681	0.194691	1.36e-05	0.00478125	2.87e-07	0.0308189	cluster1
axo06128-f_at	fermt2	-0.0436341	-0.124398	-0.136194	-0.144733	-0.869112	-0.319906	-1.62533	-0.212524	0.713503	0.274551	0.139372	0.0805082	1.04e-06	0.000520172	3.3e-08	0.0393609	cluster1
axo16779-f_at	qrsl1	-0.04282	-0.345583	-0.523994	-0.362777	-0.634486	-0.22249	-0.189364	0.31919	0.878644	0.139361	0.00203397	0.0169424	0.013326	0.144543	0.21607	0.0533745	cluster1
axo10397-f_at	col3a1	-0.0427054	-0.40802	-0.178925	-0.275315	-0.793693	-0.608374	-1.06591	-0.368703	0.8211	0.0137896	0.219018	0.0176613	1.39e-05	4.15e-05	1.52e-06	0.00114224	cluster1
axo01174-f_at	cyb5rl	-0.0420872	0.017024	-0.145776	0.0748497	-0.257213	0.220158	-0.623243	0.21811	0.887853	0.964055	0.397506	0.694669	0.183386	0.175425	0.00343429	0.265221	cluster1
axo11332-f_at	kif20a	-0.0413674	0.205777	-0.275476	0.24238	-0.649903	-0.231724	-0.954141	-0.260936	0.839176	0.323418	0.0248763	0.019021	0.000464403	0.139489	6.91e-05	0.154562	cluster1
axo10812-f_at	nup153	-0.041122	-0.185726	-0.490757	-0.131633	-0.661802	0.037596	-0.581798	-0.0599819	0.811629	0.293889	0.00477311	0.233382	0.000252721	0.779576	0.000204097	0.647502	cluster1
axo08119-f_at	lum	-0.0409363	0.127399	-0.144102	-0.0899088	-0.22919	-0.166822	-0.655506	0.00815301	0.707202	0.250726	0.165445	0.353147	0.00328954	0.0192382	5.33e-07	0.938703	cluster1
axo30825-f_at	dock8	-0.0406023	-0.116938	-0.239863	-0.123916	-0.611559	-0.358101	-0.671016	-0.19835	0.856963	0.658334	0.0999557	0.354588	0.00132304	0.0147033	0.000581865	0.331035	cluster1
axo14399-f_at	znf292	-0.039999	0.00464384	-0.545733	-0.302607	-0.510467	-0.118294	-0.688099	-0.0639442	0.936284	0.992382	0.0166854	0.172552	0.0281459	0.434744	0.00138903	0.767199	cluster1
axo08588-f_at	ptprj	-0.0397052	0.0554573	-0.118147	-0.18624	-0.518092	-0.846405	-0.997647	-1.00299	0.881823	0.871409	0.529592	0.1925	0.00743479	0.000148171	0.000310359	0.00409108	cluster1
axo27335-f_at	rb27a	-0.03958	0.0389074	-0.325136	-0.300397	-0.812316	-0.564756	-1.08587	-0.659642	0.765627	0.806185	0.00059481	0.000301212	1.51e-06	1.92e-05	1.2e-06	9.63e-05	cluster1
axo17053-f_at	lect1	-0.0395726	-0.0724094	-0.249235	-0.210482	-0.462821	-0.374241	-0.904339	-0.375484	0.789889	0.596527	0.00745651	0.00620968	0.0010178	0.000774065	2.17e-06	0.00103323	cluster1
axo08960-f_at	tgfb2	-0.0392735	0.10455	-0.385286	-0.31038	-0.657855	-0.211957	-0.678281	-0.274525	0.875652	0.721808	0.112361	0.339126	0.00188645	0.54255	0.0307323	0.579406	cluster1
axo27713-f_at	mfsd1	-0.0391005	-0.176454	-0.23405	-0.246218	-0.0441651	0.012766	-0.671927	-0.701002	0.905695	0.577644	0.168305	0.132139	0.796768	0.942745	0.00058218	0.00371689	cluster1
axo19441-f_at	txndc5	-0.0389433	0.0447357	-0.245123	-0.200288	-0.424307	-0.24168	-0.582172	-0.194136	0.601097	0.648736	0.00132069	0.00127508	4.82e-06	0.000272898	1.12e-06	0.00255425	cluster1
axo18463-r_at	gigyf1	-0.0383372	-0.0408304	-0.497334	-0.380955	-0.869279	-0.442031	-0.426409	-0.313183	0.894605	0.924768	0.0155185	0.0359503	6.13e-05	0.00667714	0.0307017	0.177135	cluster1
axo09569-f_at	iqgap1	-0.0370186	-0.045473	-0.0427805	-0.116623	-0.277722	-0.247212	-0.591576	-0.35559	0.735115	0.767173	0.605708	0.116218	0.000616717	0.00608884	6e-06	0.000310252	cluster1
axo15478-f_at	nupl1	-0.0369893	0.530395	-0.229043	-0.105243	-0.350378	0.220998	-0.728352	-0.0837255	0.867547	0.0200432	0.158805	0.609475	0.104225	0.0917158	0.000988544	0.695604	cluster1
axo20688-f_at	hsp90b1	-0.0365861	-0.248026	-0.174085	-0.315391	-0.246626	-0.492461	-0.792941	-0.783328	0.86781	0.22133	0.122344	0.00462274	0.0101544	9.72e-05	1.69e-05	4.19e-05	cluster1
axo04597-f_at	glb1	-0.0350214	0.176239	-0.0826444	-0.167332	-0.366895	-0.379746	-0.744618	-0.595063	0.881424	0.484785	0.662515	0.340927	0.0458004	0.0220961	0.000215912	0.00660805	cluster1
axo06314-f_at	fzr1	-0.0348412	0.188621	-0.385531	-0.0948063	-0.756273	-0.0303738	-0.629044	-0.0297108	0.913824	0.465031	0.0185393	0.599028	0.000979165	0.836362	0.000956216	0.88826	cluster1
axo15775-r_at	ufc1	-0.0344693	-0.0141972	-0.280129	-0.329284	-0.547191	-0.502779	-0.680315	-0.532132	0.806816	0.942583	0.0084972	0.000617373	4.5e-05	4.22e-05	1.16e-05	0.000433351	cluster1
axo20118-r_s_at	atad1	-0.03416	0.0357042	-0.317177	-0.223218	-0.62795	-0.0977164	-0.747191	-0.242188	0.906445	0.890569	0.0250587	0.0800731	0.00524907	0.603984	0.00346936	0.2746	cluster1
axo03207-f_at	tgm6	-0.0335866	-0.0732811	-0.174108	-0.300525	-0.510941	-0.855744	-0.979541	-0.913818	0.924315	0.864754	0.367389	0.177133	0.00174709	3.58e-05	1.12e-05	0.00154744	cluster1
axo15683-f_at	dcxr	-0.0335379	0.10671	-0.260997	-0.176829	-0.376453	0.349935	-0.717968	0.423288	0.931376	0.753038	0.282066	0.479004	0.153618	0.0399657	0.00243316	0.0469682	cluster1
axo19107-r_at	ermap	-0.0334855	-0.410516	-0.311334	-0.387854	-0.323805	-0.701647	-0.182125	-0.32288	0.937906	0.0937778	0.0858435	0.0647416	0.145907	0.00837319	0.173795	0.0534834	cluster1
axo06790-f_at	lss	-0.0325036	0.298947	-0.376283	-0.250698	-0.574349	-0.14174	-0.641372	0.425407	0.900663	0.253463	0.0428518	0.166219	0.021981	0.561179	0.0118825	0.180026	cluster1
axo05764-f_at	sytl4	-0.031922	0.00360996	-0.584249	-0.491528	-0.825566	-0.599962	-0.605844	-0.286847	0.906611	0.991923	0.000884326	0.00462452	0.00124024	0.000113611	0.000286206	0.0215832	cluster1
axo00770-f_at	cthrc1	-0.0314162	-0.0345144	-0.0188368	-0.0841065	-0.492219	-0.335779	-0.782045	-0.661381	0.914835	0.937499	0.883569	0.510816	0.000596578	0.00188296	3.38e-05	4.12e-05	cluster1
axo16220-f_at	no hit	-0.0306158	-0.0614296	-0.418297	-0.412858	-0.519534	-0.68205	-0.331864	-0.343035	0.878235	0.808535	0.00530968	0.00623073	0.00329984	5.34e-05	0.0196316	0.0901479	cluster1
axo07783-f_at	evpl	-0.030374	-0.0655617	-0.408427	-0.309631	-0.553693	-0.264367	-0.65678	0.00446448	0.828481	0.721978	0.0017129	0.00197002	0.000119375	0.0131177	4.51e-05	0.970775	cluster1
axo27291-f_at	rgl2	-0.0299052	-0.256564	-0.499022	-0.0355227	-0.554342	0.0379844	-0.649571	-0.16442	0.910011	0.499953	0.0242202	0.839263	0.0192379	0.869062	0.00100617	0.437935	cluster1
axo01883-r_at	kdelc2	-0.0298327	1.21041	-0.445434	-0.407575	-0.87491	-0.934482	-1.04965	-0.663631	0.898656	0.000273236	0.00280345	0.00414639	3.84e-05	0.000127898	3.17e-06	0.000913417	cluster1
axo21339-f_at	tuba1b	-0.0298081	0.00917966	-0.186482	-0.100759	-0.557083	-0.0815045	-0.64594	0.0518658	0.719005	0.955295	0.0505785	0.237655	7.01e-05	0.290206	2.11e-05	0.575655	cluster1
axo05835-r_at	myo1b	-0.0294574	-0.0208642	-0.44974	-0.502295	-0.685743	-0.353176	-0.797049	-0.28458	0.8862	0.937499	0.0111896	0.00734052	0.000192815	0.0164757	8.64e-06	0.0331639	cluster1
axo10319-f_at	rab11a	-0.0279104	-0.0252219	-0.276037	-0.27793	-0.517625	-0.480834	-0.699044	-0.553982	0.891913	0.915345	0.0304794	0.0131369	0.00144802	0.000614458	3.58e-05	0.00164448	cluster1
axo24524-f_at	mllt6	-0.0278659	0.0190418	-0.69887	-0.233561	-1.1164	-0.154092	-0.840057	-0.0507045	0.868075	0.93899	2.2e-05	0.0333254	7.62e-05	0.1746	0.000269961	0.760003	cluster1
axo06125-f_at	fip1l1	-0.0275406	0.00347394	-0.327428	-0.245345	-0.854553	-0.336097	-1.01847	-0.235826	0.865789	0.988206	0.000906532	0.00711759	1.68e-06	0.00104054	1.89e-06	0.0162411	cluster1
axo25027-f_at	trdn	-0.0274384	-0.206014	-0.352234	-0.461996	-0.603238	-0.556078	-0.803577	-0.568785	0.905355	0.279407	0.00265913	0.000202452	0.000638853	7.24e-05	2.76e-05	0.000362385	cluster1
axo00118-f_at	wdr34	-0.0273203	-0.113172	-0.37664	-0.407015	-0.964378	-0.723431	-0.790948	-0.364853	0.933519	0.791315	0.0287064	0.0217139	0.000432808	0.000190868	0.00113411	0.098164	cluster1
axo15667-r_at	plekho1	-0.0267375	-0.0773267	-0.715875	-0.418836	-0.654625	-0.20402	-0.558336	-0.229537	0.934296	0.809437	0.000193643	0.00620799	0.000571569	0.165635	0.0112329	0.32607	cluster1
axo03120-f_at	phyh	-0.0266895	0.0284671	-0.11622	-0.192216	-0.350598	-0.465418	-0.393123	-0.649072	0.890975	0.90298	0.354865	0.0676837	0.0173597	0.00360697	0.00397138	0.000689561	cluster1
axo19749-f_at	cep192	-0.0265401	0.166716	0.131315	-0.106868	-0.662774	-0.469605	-0.670969	0.102518	0.921269	0.571168	0.53463	0.588244	0.00172778	0.00899043	0.00450498	0.705285	cluster1
axo31698-f_at	no hit	-0.0263292	0.0310659	-0.00962285	-0.259382	0.0434931	-0.428664	-0.120227	-0.781558	0.933008	0.939429	0.967592	0.122408	0.885128	0.0273661	0.694808	0.0440036	cluster1
axo30225-f_at	ese3	-0.0259709	0.341402	-1.02137	-2.07378	0.68015	-0.0894796	0.143318	-0.415952	0.960436	0.43908	1.07e-05	6.08e-07	0.00543822	0.778959	0.425525	0.108882	cluster1
axo05685-f_at	psip1	-0.0259314	0.0579094	-0.0422124	-0.0416781	-0.287642	-0.00933581	-0.603207	-0.118136	0.889226	0.78974	0.810883	0.807781	0.0827424	0.951577	0.000163516	0.587484	cluster1
axo29991-f_at	asap2	-0.0257689	0.0719071	-0.245149	-0.202694	-0.83741	-0.601345	-0.948547	-0.327624	0.913667	0.791796	0.0904586	0.076625	0.000250554	0.000432194	5.88e-06	0.0119147	cluster1
axo11353-f_at	ebi3	-0.0253913	-0.0603145	-0.00340529	-0.185251	-0.402651	-0.488187	-0.697224	-0.513262	0.914057	0.839978	0.987332	0.173703	0.0067705	0.00122939	0.000488962	0.0600957	cluster1
axo23135-f_at	syn1l	-0.0248076	0.170471	0.061862	0.150296	-0.857745	-0.937641	-0.786291	-0.753751	0.926786	0.518938	0.734437	0.574398	0.000985206	0.000426509	0.0485947	0.106661	cluster1
axo15255-f_at	coq2	-0.0243638	-0.0126244	-0.31447	-0.260488	-0.844461	-0.359208	-0.876429	0.241872	0.918673	0.971152	0.0221914	0.0750198	0.000298811	0.0106045	0.00056454	0.270965	cluster1
axo14279-f_at	ankrd6	-0.0241542	-0.402817	-0.267103	-0.26611	-0.412737	0.0614974	-0.629103	-0.0801086	0.94468	0.128703	0.151492	0.181768	0.0134392	0.700414	0.00212881	0.757341	cluster1
axo19929-f_at	c2orf40	-0.0241479	0.0731347	-0.27527	-0.246971	-0.492932	-0.265315	-0.850401	-0.16972	0.892245	0.624277	0.0312994	0.0011141	2.05e-05	0.00297836	3.07e-07	0.0312226	cluster1
axo10972-r_at	h3f3b	-0.0240962	0.11302	-0.177819	-0.197819	-0.441458	-0.387912	-0.803419	-0.512474	0.77652	0.231106	0.00950189	0.00263147	9.27e-06	0.000122587	9.06e-07	0.000158656	cluster1
axo11273-r_at	rnf103	-0.0236331	0.0302598	-0.26871	0.16916	-0.185801	0.047981	-1.25314	-1.12882	0.90752	0.906456	0.0933809	0.268868	0.283642	0.756886	1.56e-06	7.1e-05	cluster1
axo21610-r_at	pol2	-0.0236009	0.0268523	-0.348971	-0.489436	-0.422124	-0.459384	-0.477231	-0.666289	0.945216	0.955007	0.0120416	0.00297666	0.0312588	0.0242258	0.177046	0.0019091	cluster1
axo02018-f_at	c14orf50	-0.0227649	-0.420075	-0.215589	-0.393492	-0.443139	-0.402119	-0.628519	-0.353699	0.942712	0.213495	0.176311	0.0229139	0.0138313	0.0207399	0.0036325	0.0516305	cluster1
axo25935-f_at	hagh	-0.0221965	-0.274093	-0.456763	-0.684125	-0.778751	-0.779474	-0.575016	-0.333716	0.924025	0.242357	0.00607626	0.000172674	0.00116176	6.43e-05	0.00124805	0.103777	cluster1
axo09629-f_at	nqo1	-0.0220351	-0.137469	-0.548232	-0.360559	-0.834822	-0.344966	-1.20587	-0.105445	0.891373	0.419317	0.00222328	0.00251911	6.27e-06	0.00189614	1.42e-05	0.55492	cluster1
axo15549-f_at	cops4	-0.0219247	-0.102039	-0.210024	-0.233573	-0.462696	-0.649176	-0.580591	-0.596624	0.867102	0.474889	0.0382837	0.0161077	0.000410314	1.41e-05	2.6e-05	0.000257836	cluster1
axo18824-f_at	rnaseh2b	-0.0208252	0.0212523	-0.315746	-0.322147	-0.45072	-0.679619	-0.586777	-0.688749	0.892245	0.92109	0.00207777	0.00317594	0.000398388	1.17e-05	5.17e-05	0.00041737	cluster1
axo09166-r_at	znf143	-0.0206137	0.16961	-0.350741	-0.635543	0.0217774	-0.670096	0.196006	-0.0105003	0.953015	0.532624	0.115985	0.00359777	0.919201	0.000180979	0.221011	0.960006	cluster1
axo16702-f_at	lrrc1	-0.0201996	0.0597074	-0.383062	-0.341413	-0.811382	-0.512284	-0.558253	-0.307045	0.901081	0.722667	0.000270981	0.00173699	3.1e-05	6.16e-05	0.000183725	0.00555752	cluster1
axo07327-r_at	gmds	-0.020084	0.16504	-0.224109	-0.0322578	-0.642433	-0.438019	-0.735998	-0.277342	0.883685	0.259714	0.0195585	0.687027	4.85e-06	1.68e-05	6.09e-06	0.0114368	cluster1
axo07611-r_at	cenpc1	-0.019928	-0.000304972	-0.676771	-0.409508	-0.625213	-0.273484	-0.114516	0.0178033	0.961801	0.999375	0.000960018	0.0506783	0.00654729	0.133122	0.499471	0.949863	cluster1
axo06575-r_at	ppp1r12a	-0.0195053	-0.0801699	-0.0534293	-0.00894628	-0.457802	-0.212129	-0.693323	-0.344559	0.93671	0.791315	0.777501	0.961746	0.0129935	0.0967956	0.000600944	0.11985	cluster1
axo10250-r_at	sco1	-0.0192964	-0.114422	-0.324566	-0.258843	-0.482365	-0.231458	-0.711193	-0.378837	0.953118	0.741956	0.0656317	0.0406979	0.0302341	0.093506	0.000763376	0.0678764	cluster1
axo13374-f_at	cnot7	-0.0186859	-0.169251	-0.702683	-0.545785	-0.769942	-0.427186	-0.532728	-0.143461	0.922795	0.476941	0.000464739	0.00169213	0.00128122	0.00422234	0.000692345	0.294341	cluster1
axo08863-f_at	sqle	-0.0185003	0.157372	-0.154832	-0.71705	-0.953267	-0.647151	-0.222267	0.0304809	0.96022	0.628054	0.432793	0.00284325	0.000136303	0.00983889	0.139726	0.919947	cluster1
axo09616-f_at	mcm3ap	-0.0182107	0.048007	0.152889	-0.0187913	-0.47116	-0.246635	-0.898009	-0.0931175	0.935814	0.85542	0.302359	0.923189	0.0021009	0.0401403	0.000206627	0.521126	cluster1
axo12571-r_at	sos2	-0.0180951	-0.160096	-0.679623	-0.485789	-0.810251	-0.207551	-0.399002	-0.0230088	0.95504	0.620447	0.00192018	0.0257542	0.00181216	0.081454	0.019137	0.921405	cluster1
axo15105-f_at	gorasp2	-0.0180012	0.0178804	-0.220468	-0.085102	-0.398896	-0.104204	-0.583023	-0.0216504	0.916918	0.920446	0.089106	0.499363	0.00800126	0.389263	2.04e-05	0.84694	cluster1
axo06900-r_at	pms1	-0.0178219	0.175898	0.0601536	-0.130982	-0.48572	-0.534928	-0.646863	-0.33535	0.933167	0.457878	0.770923	0.543279	0.0272523	0.0133329	0.00497997	0.163873	cluster1
axo02470-f_at	atg4c	-0.0163283	-0.178428	-0.316925	-0.389428	-0.652894	-0.333384	-0.367391	0.0886154	0.947698	0.441472	0.0407005	0.00752914	0.00361153	0.0503426	0.011133	0.590731	cluster1
axo04945-r_at	znf207	-0.0155996	-0.0679439	-0.390197	-0.17674	-0.565494	-0.176221	-0.78694	-0.249051	0.949147	0.779911	0.00120557	0.0514415	0.000835431	0.0969269	0.000141562	0.0254208	cluster1
axo09540-f_at	dlk1	-0.0153404	0.0358074	-0.305526	-0.238608	-0.605013	-0.130667	-1.02053	-0.430212	0.955191	0.912744	0.0363331	0.115189	0.00701507	0.598942	0.00200119	0.190619	cluster1
axo00523-f_at	whsc1	-0.0146868	0.0408428	-0.282522	-0.225832	-0.555909	0.0528365	-1.0003	-0.215447	0.958664	0.906113	0.113692	0.301773	0.00370153	0.782106	0.000147953	0.262941	cluster1
axo01294-f_at	atpaf2	-0.014614	-0.23325	-0.205886	-0.084131	-0.4803	-0.250124	-0.66036	-0.216427	0.938327	0.196652	0.0470535	0.375611	0.00246691	0.0144267	9.25e-05	0.058659	cluster1
axo20306-f_at	cald1	-0.0145522	-0.0975685	-0.164011	-0.319972	-0.629839	-0.491072	-1.00568	-0.565559	0.880019	0.332273	0.0200647	5.49e-05	7e-07	4.67e-06	1.68e-07	0.000150431	cluster1
axo20083-r_at	txndc17	-0.0130794	0.10103	-0.173445	-0.143527	-0.501815	-0.277337	-0.92147	-0.2321	0.934569	0.438078	0.24488	0.204877	0.00559983	0.0799795	4.73e-06	0.0258096	cluster1
axo16808-f_at	pi4k2b	-0.0129643	0.212557	-0.14281	-0.0398955	-0.345377	-0.0411145	-0.722645	-0.312735	0.961353	0.415373	0.52041	0.875328	0.0157218	0.783516	0.000811944	0.0436687	cluster1
axo02902-r_at	rbpms2	-0.0128548	0.716726	-0.00169057	0.356667	-0.33077	0.194314	-0.249759	-0.198985	0.977867	0.0425805	0.994421	0.0127294	0.0573598	0.0710201	0.102954	0.291109	cluster1
axo11655-f_at	mrc2	-0.012601	-0.160693	-0.155986	-0.104621	-0.492918	-0.238239	-1.03181	-0.283704	0.96751	0.578926	0.288454	0.442491	0.00951896	0.13207	1.73e-05	0.0554258	cluster1
axo27227-f_at	no hit	-0.0125305	-0.126677	-0.58515	-0.339111	-0.670894	-0.580663	-0.735403	-0.567855	0.971242	0.535727	0.00141136	0.011901	0.0823806	0.000577381	0.00193078	0.00200621	cluster1
axo00779-f_at	mdp1	-0.0123241	0.0182196	-0.159441	-0.154788	-0.665512	-0.26946	-0.96469	-0.0763148	0.946739	0.938013	0.138128	0.12792	0.000151112	0.0263967	3.55e-06	0.539973	cluster1
axo10429-f_at	gpr37l1	-0.0119921	-0.373082	-0.139436	0.0996431	-0.901501	0.20121	-0.962395	0.00770516	0.963343	0.13374	0.656694	0.662357	0.00226512	0.246802	0.00182238	0.98378	cluster1
axo17036-f_at	lancl2	-0.0118251	-0.0432415	-0.10088	-0.210785	-0.281602	-0.42303	-0.586295	-0.470745	0.956489	0.848724	0.501618	0.110252	0.0379257	0.0010499	0.00100839	0.00652901	cluster1
axo11011-f_at	mettl1	-0.0113638	0.152336	-0.409672	-0.374834	-0.763989	-0.535638	-0.67337	-0.145607	0.958252	0.463749	0.000733106	0.000954263	1.26e-05	0.000198439	0.000490359	0.270045	cluster1
axo28400-f_at	thsd4	-0.0113592	-0.0451155	-0.128631	-0.448239	-0.890247	-0.431092	-1.32231	-0.258326	0.95828	0.853854	0.335765	0.000188361	0.000115985	0.0104446	2.19e-06	0.0345934	cluster1
axo08703-r_at	rpa2	-0.011344	0.108281	-0.176898	-0.000580649	-0.415355	0.0277784	-0.605024	0.161341	0.938327	0.440759	0.103246	0.996922	0.00194604	0.780079	9.92e-05	0.251519	cluster1
axo17064-f_at	mkks	-0.011298	-0.26128	-0.291065	-0.614376	-0.596167	-0.943599	-0.649771	-0.698957	0.958252	0.0792227	0.0382402	0.000496585	0.00108966	6.79e-06	0.000672911	0.000316478	cluster1
axo19485-f_at	isca1	-0.0108407	0.365628	-0.196459	0.0519456	-0.679955	-0.0748484	-0.566404	-0.0934107	0.977705	0.218228	0.3141	0.819515	0.0111225	0.696022	0.0193346	0.786819	cluster1
axo09244-f_at	bcar3	-0.0102751	-0.129653	-0.403533	-0.291186	-1.01028	-0.599654	-0.587355	-0.604321	0.968154	0.570225	0.00400128	0.0188314	3.01e-05	0.000248739	0.00169144	0.000991512	cluster1
axo15685-r_at	hp1bp3	-0.00940924	-0.0118324	0.011076	-0.100571	-0.379253	-0.358049	-0.837208	-0.512191	0.95504	0.947835	0.913255	0.162144	0.000653278	0.000426241	2.29e-06	0.00041559	cluster1
axo05832-r_at	g6pd	-0.00876618	-0.0375888	-0.403602	-0.397855	-0.596738	-0.358117	-0.916491	-0.35023	0.958252	0.836642	0.00129242	0.000445691	3.52e-05	0.00242882	1.9e-06	0.00240097	cluster1
axo06340-f_at	serpine2	-0.00869935	0.187448	0.00295585	-0.0399248	-0.358423	-0.164645	-0.623661	-0.184518	0.970231	0.261817	0.985916	0.724679	0.00394085	0.144977	3.08e-05	0.103655	cluster1
axo05294-f_at	flna	-0.00731089	-0.258035	-0.0773043	0.0723884	-0.193942	0.079143	-0.722528	-0.220267	0.985923	0.348591	0.836748	0.840755	0.485678	0.751297	0.0194174	0.413245	cluster1
axo17947-f_at	ppm1a	-0.0066454	-0.0862957	-0.374612	-0.172355	-0.816188	-0.290124	-0.642499	0.131603	0.976618	0.661726	0.00512143	0.213214	0.000385444	0.0332063	0.00216254	0.371319	cluster1
axo15195-f_at	no hit	-0.00652785	-0.19791	-0.437794	-0.193231	-0.820981	-0.0259683	-1.31867	-0.17301	0.983683	0.51295	0.0940518	0.381366	0.0019607	0.920259	2.3e-05	0.517303	cluster1
axo10922-f_at	fat1	-0.00609592	0.169739	-0.57556	-0.59106	-0.798787	-0.328377	-0.637764	-0.373194	0.981899	0.486839	0.00138449	0.00237543	0.000157395	0.0833662	0.00159066	0.0925621	cluster1
axo17258-r_at	alg1	-0.00598886	0.0977968	-0.0381252	-0.113666	-0.230472	-0.533467	-0.414668	-0.62012	0.985436	0.748043	0.830552	0.367007	0.112304	0.00360688	0.00857423	0.00188556	cluster1
axo05486-r_at	tp53	-0.00552802	0.127434	-0.746599	-0.251123	-1.27135	-0.199683	-0.928271	0.098587	0.980335	0.49181	2.9e-05	0.0561344	3.4e-06	0.375478	7.52e-05	0.674395	cluster1
axo09911-f_at	chd1l	-0.00549812	-0.274029	-0.474376	-0.289319	-0.844974	-0.545927	-0.862368	-0.104963	0.987384	0.342245	0.0671163	0.139979	0.000314644	0.0157427	0.00168477	0.716362	cluster1
axo20117-f_at	atad1	-0.00535842	-0.049677	-0.412423	-0.369178	-0.822916	-0.356892	-1.2056	-0.387576	0.980709	0.830048	0.0215678	0.020822	6.74e-05	0.00710773	2.03e-07	0.00130673	cluster1
axo23892-f_at	foxm1	-0.00525474	-0.103	-0.692079	-0.315129	-0.690437	-0.1217	-0.55124	0.0442741	0.98698	0.735717	0.000354093	0.053317	0.00140747	0.36606	0.00445517	0.819443	cluster1
axo07567-f_at	cat	-0.00515634	0.123304	-0.349444	-0.322902	-0.214611	-0.111388	-0.651116	-0.402344	0.983234	0.603074	0.0179431	0.0287503	0.327174	0.626211	0.00853887	0.329474	cluster1
axo26950-f_at	shsa5	-0.00509279	-0.12293	-0.243373	-0.377712	-0.652215	-0.565832	-0.759828	-0.291434	0.983234	0.532624	0.0886406	0.00238187	5.37e-05	0.00028925	9.3e-06	0.0126153	cluster1
axo20115-f_at	lingo1	-0.00443511	-0.284729	-0.245686	-0.860138	-0.309721	-0.666698	-0.278001	-0.625052	0.987575	0.364371	0.259274	0.000612231	0.0543985	0.000772562	0.0788471	0.00416384	cluster1
axo15075-f_at	kiaa1429	-0.00437797	0.012231	-0.148488	-0.190019	-1.03547	-0.283299	-0.723992	0.238159	0.987263	0.967534	0.406721	0.216989	0.000131421	0.0527847	0.000744739	0.139715	cluster1
axo18086-f_at	ovol2	-0.00430661	-0.661566	-0.577229	-0.0687623	-0.609035	0.0753507	-0.12723	0.265169	0.990358	0.0626647	0.0371214	0.72331	0.00875868	0.646318	0.41326	0.246196	cluster1
axo12191-f_at	tusc4	-0.00410236	-0.0535371	-0.387711	-0.367335	-0.615695	-0.264862	-0.723379	-0.0314903	0.98782	0.874966	0.0316664	0.0329723	0.0011875	0.115091	0.00562952	0.938942	cluster1
axo11718-f_at	wfdc2	-0.00405371	-0.00615909	-0.250253	-0.210531	-0.787811	-0.877234	-0.872042	-0.908713	0.988376	0.985764	0.0263119	0.0152944	0.000190816	2.92e-05	6.57e-06	4.28e-05	cluster1
axo11067-f_at	tecta	-0.00397498	-0.146113	-0.365039	-0.375051	-0.518016	-0.420721	-0.826255	-0.473768	0.9789	0.21469	0.001898	0.000188361	3.19e-05	6.32e-05	9.01e-07	4.81e-05	cluster1
axo00382-f_at	col12a1	-0.00395255	-0.0416959	-0.484696	-0.286367	-0.927039	-0.238901	-0.791667	-0.358772	0.995096	0.932635	0.0142471	0.239341	0.00151268	0.455056	0.00475817	0.257493	cluster1
axo05473-f_at	loc440957	-0.00369771	-0.415352	-0.118509	-0.47102	-0.212443	-0.602161	0.162371	-0.16224	0.9935	0.210386	0.657747	0.0322913	0.183935	0.000329437	0.305611	0.364624	cluster1
axo04996-f_at	rpp14	-0.00354227	0.603457	-0.969852	-0.39208	-0.741956	0.105416	-0.272247	0.46604	0.995235	0.0389374	0.000273115	0.158406	0.000685584	0.64462	0.414512	0.152625	cluster1
axo18103-f_at	dnase2b	-0.0034624	-0.31804	-0.281332	-0.141061	-0.40615	0.0969559	-0.604675	0.0825082	0.992098	0.294326	0.0906492	0.511618	0.0160521	0.586458	0.00143308	0.703362	cluster1
axo16736-r_at	c9orf135	-0.0034374	-0.267861	-0.0830736	-0.196592	-0.2338	-0.118745	-0.589497	-0.0837724	0.990834	0.271118	0.772774	0.416194	0.187847	0.433822	0.00421517	0.68659	cluster1
axo15322-f_at	umod	-0.00333602	-0.00321078	-0.268414	-0.235715	-0.620779	-0.277056	-0.881251	-0.429081	0.992171	0.993199	0.249658	0.0763599	0.00319676	0.151055	0.000389483	0.0300255	cluster1
axo11965-r_at	basp1	-0.00317693	0.125884	-0.350333	-0.272044	-0.752684	-0.400388	-0.990031	-0.349422	0.983234	0.33331	0.000336983	0.00076354	1.89e-06	0.000489607	5.91e-07	0.00197342	cluster1
axo16239-r_at	ncapg2	-0.0022724	0.181133	-0.250805	0.00679285	-0.869799	0.0132225	-1.20734	0.00381375	0.995949	0.491575	0.186048	0.973367	0.000390191	0.926771	4.1e-05	0.982883	cluster1
axo12387-r_at	upk2	-0.00218641	-0.240209	-0.43756	-0.201286	-0.58472	-0.278551	-0.783358	-0.75527	0.995618	0.444522	0.025493	0.292588	0.0570989	0.450926	0.00850917	0.0498368	cluster1
axo17028-f_at	cmas	-0.00207361	0.124247	0.0129368	-0.209513	-0.620924	-0.467435	-0.98344	-0.830425	0.994778	0.661726	0.948412	0.146019	0.00614882	0.00224553	4.02e-05	0.00394466	cluster1
axo01848-f_at	spint1	-0.00206175	-0.155381	-0.183482	-0.142493	-0.444138	-0.147912	-0.629806	-0.192087	0.993856	0.456091	0.268598	0.341782	0.00917186	0.198466	6.9e-05	0.139786	cluster1
axo13048-f_at	sephs2	-0.0020129	0.11328	-0.261406	-0.184423	-0.557111	-0.264554	-0.698171	-0.170742	0.990358	0.488893	0.0067923	0.0256011	4.71e-05	0.00419129	1.75e-05	0.064688	cluster1
axo15173-r_at	ldlrap1	-0.00170416	0.218833	-0.296842	-0.0392417	-0.500548	0.225903	0.112764	0.742686	0.99692	0.471143	0.0346687	0.886378	0.00846808	0.155832	0.473824	0.00672228	cluster1
axo25970-f_at	yipf6	-0.00163956	-0.0238537	-0.536556	-0.338212	-0.6176	-0.367775	-0.878473	-0.485868	0.995235	0.942298	0.00221843	0.00392032	0.000429053	0.00393786	9.93e-06	0.00274131	cluster1
axo06334-f_at	tek	-0.00136945	-0.190224	-0.162213	-0.0613779	-0.644215	-0.295617	-0.497092	-0.154795	0.99611	0.378092	0.488254	0.747923	0.000969613	0.248937	0.00527635	0.545298	cluster1
axo09589-f_at	fcgbp	-0.001205	0.00321264	0.0359647	-0.158583	0.172979	-0.369655	0.0523012	-0.914832	0.998359	0.995568	0.898374	0.520165	0.541274	0.117788	0.883739	0.0239535	cluster1
axo14587-f_at	plxnd1	-0.00075954	-0.141908	-0.328988	-0.174482	-0.539779	-0.146939	-0.720525	-0.371021	0.998191	0.643721	0.0348061	0.26866	0.0072722	0.49216	0.000949371	0.126225	cluster1
axo26386-f_at	no hit	-0.000547347	0.0404557	-0.512325	-0.201259	-0.793217	-0.253728	-0.503301	-0.126996	0.998812	0.902821	0.00221574	0.0669688	9.07e-05	0.0171705	0.000489633	0.229556	cluster1
axo02267-r_at	clcn3	-0.000490848	-0.0121494	-0.283727	-0.189493	-0.563717	-0.375511	-0.581785	-0.336229	0.999077	0.975722	0.150271	0.304291	0.00203741	0.0668801	0.0026512	0.095974	cluster1
axo26121-f_at	ymel1	-0.00026878	-0.162824	-0.244193	-0.324736	-0.677063	-0.714571	-1.01157	-0.717309	0.999077	0.237441	0.0468764	0.00387957	4.26e-05	3.98e-06	3.05e-07	5.99e-05	cluster1
axo24086-f_at	hexdc	0.000102709	0.12123	-0.227807	-0.213543	-0.689052	-0.877553	-0.531694	-0.846156	0.999852	0.708772	0.161245	0.253563	0.00532474	0.00112328	0.00647166	0.00159609	cluster1
axo17441-f_at	cdc42se1	0.000719627	0.14878	-0.356558	-0.220536	-0.539537	-0.284332	-0.617338	-0.162536	0.997873	0.417302	0.0145848	0.0396452	0.00167318	0.010038	8.49e-05	0.1596	cluster1
axo11876-f_at	dnajc3	0.00112633	0.107073	-0.100007	-0.118126	-0.176415	-0.301292	-0.211741	-0.733132	0.996629	0.66983	0.501031	0.397095	0.175688	0.0253444	0.0377591	0.00019349	cluster1
axo25911-f_at	anr52	0.00186262	-0.444475	-0.400005	-0.274274	-0.834347	-0.222051	-0.584469	-0.0227963	0.996188	0.137884	0.0651436	0.105196	0.00657957	0.309004	0.0131804	0.948029	cluster1
axo17598-f_at	tmem9b	0.00188378	-0.106769	-0.379455	-0.521319	-0.559225	-0.577475	-0.596398	-0.249282	0.992161	0.493969	0.00521211	0.00034544	0.000500864	5.11e-05	0.000308716	0.0821911	cluster1
axo16871-f_at	wdr33	0.00190825	-0.201186	-0.483722	-0.184373	-0.809033	-0.102132	-0.34999	0.109165	0.995235	0.420293	0.00799292	0.2333	0.000120158	0.454441	0.0216855	0.483123	cluster1
axo00388-f_at	acy3	0.00280192	-0.0298225	-0.277454	-0.0580404	-0.55623	-0.115986	-1.06577	-0.471311	0.993668	0.942288	0.15255	0.845056	0.00446466	0.670335	0.0045141	0.269506	cluster1
axo02528-f_at	mtdh	0.00325897	-0.0428584	-0.165962	-0.105834	-0.345071	-0.191566	-0.590059	-0.301431	0.983234	0.757811	0.101653	0.270188	0.00179933	0.0345432	1.88e-05	0.00301649	cluster1
axo01800-f_at	ube2v1	0.00492417	-0.600125	-0.338127	-0.320594	-0.426832	-0.582925	-0.708584	-0.678635	0.982708	0.00678728	0.00568458	0.00289191	0.00653111	0.000704138	0.000182477	0.00197523	cluster1
axo16916-r_at	pecr	0.00507564	-0.151602	-0.506482	-0.483563	-0.710149	-0.594651	-0.627675	-0.571523	0.986807	0.597614	0.032589	0.0345262	0.00533474	0.0107699	0.00272697	0.034661	cluster1
axo14607-f_at	f5	0.00516563	-0.199076	-0.0553161	-0.245237	-0.224556	-0.383047	-0.247852	-0.640287	0.981899	0.356003	0.798266	0.128596	0.143002	0.00821718	0.0724684	0.00374133	cluster1
axo08681-r_at	rfc1	0.00551783	-0.0256145	-0.402613	-0.230836	-0.807003	-0.192136	-0.822192	0.0419272	0.981376	0.921005	0.00496143	0.0491033	0.000274536	0.1282	0.000136224	0.836682	cluster1
axo08312-f_at	ogdh	0.0058777	0.0142876	0.0548197	0.0355089	-0.307883	-0.407055	-0.699792	-0.576057	0.985826	0.972709	0.815926	0.879594	0.0752923	0.0188781	0.00170241	0.00293669	cluster1
axo15586-f_at	hemk1	0.00641798	-0.0765747	-0.308652	-0.205519	-0.529116	-0.320141	-0.696441	-0.355616	0.979638	0.810047	0.107653	0.119639	0.00390984	0.00823242	6.99e-05	0.0203284	cluster1
axo14741-f_at	pds5a	0.00665575	-0.140358	-0.694366	-0.448702	-0.755567	-0.160002	-0.340458	0.169366	0.982415	0.633736	0.00521519	0.0488488	0.000941073	0.476444	0.0531732	0.484139	cluster1
axo17672-r_at	mta3	0.00732784	0.122617	-0.722836	-0.557687	-1.00423	-0.376564	-0.656691	0.00310708	0.973668	0.520363	1.35e-05	0.00011662	1.46e-05	0.00110679	0.000346974	0.984796	cluster1
axo27340-f_at	no hit	0.00776147	-0.449825	-0.203598	-0.290065	-0.0943381	-0.479866	-1.1805	-1.46094	0.987611	0.365251	0.463082	0.292122	0.747641	0.111639	8.05e-05	0.0127674	cluster1
axo14172-f_at	fig4	0.00778373	0.491009	-0.0466516	0.649613	-0.096418	0.587122	-0.721349	-0.0428788	0.981486	0.140351	0.845873	0.0031594	0.570342	0.00129609	0.00015518	0.840277	cluster1
axo30098-f_at	bicc1	0.00780629	0.102376	-0.297292	-0.342398	-0.737658	0.0302353	-0.82516	-0.151093	0.978471	0.73074	0.160864	0.0826408	0.00750596	0.884164	0.00231766	0.569204	cluster1
axo12107-f_at	sc65	0.00790792	0.161686	-0.543361	0.347877	-1.08669	0.0660681	-1.53732	-0.451081	0.964589	0.316258	0.000166192	0.00114631	2.05e-05	0.5952	9.66e-07	0.00327306	cluster1
axo05318-f_at	scin	0.0085374	0.183449	-0.198557	-0.14903	-0.877198	-0.671737	-0.976026	-0.859036	0.973976	0.461988	0.209533	0.397404	0.00227537	0.0142861	0.000213872	0.00130673	cluster1
axo17981-f_at	hist1h2bj	0.00856395	0.117865	-0.520223	-0.116414	-0.614152	-0.0403639	-0.307836	0.245973	0.960662	0.41879	0.000152645	0.333859	0.00146653	0.805003	0.0926516	0.25956	cluster1
axo13848-f_at	senp1	0.00873851	0.163665	-0.768582	-0.402693	-0.855921	-0.129009	-0.56175	0.249175	0.980258	0.546589	0.0084126	0.0350418	0.00870508	0.485617	0.00991001	0.159058	cluster1
axo26164-f_at	ma2a1	0.00875813	-0.128216	-0.08129	-0.184841	-0.326597	-0.43612	-0.658281	-0.494971	0.961059	0.433084	0.485186	0.0312254	0.0024047	0.000205481	0.000205451	0.000271418	cluster1
axo11395-r_at	tshz1	0.00936773	0.156764	-0.550505	0.0720759	-0.67556	-0.166443	-0.427155	-0.00844738	0.980258	0.63702	0.025556	0.814046	0.00543459	0.288059	0.0967637	0.981742	cluster1
axo13259-r_at	acan	0.0099473	-0.0410418	0.0507231	-0.256758	-0.738315	-1.04043	-0.897791	-1.27598	0.979377	0.882739	0.835892	0.129739	0.0565161	0.0119791	0.0541704	0.0264807	cluster1
axo16956-r_at	asap1	0.00997769	0.0550762	0.00011395	-0.110509	-0.35967	-0.582649	-0.0219675	-0.199392	0.970729	0.863489	0.999547	0.440962	0.0200398	0.00160769	0.86644	0.110777	cluster1
axo14929-r_at	ncaph	0.0100022	0.215665	-0.10162	0.0692454	-0.480765	-0.0884126	-0.82579	-0.128361	0.962138	0.25574	0.350982	0.506522	0.00246938	0.414882	0.000311516	0.288453	cluster1
axo09428-f_at	eif4ebp3	0.0104538	0.265185	-0.364272	-0.171161	-0.637789	-0.130191	-0.494588	0.167844	0.953015	0.0953174	0.00164904	0.0743706	0.000165149	0.119238	0.000485983	0.157016	cluster1
axo15231-r_at	cpamd8	0.0114049	-0.0665672	-0.0524841	-0.24668	-0.222214	-0.52314	-1.11182	-0.808378	0.938327	0.603785	0.674375	0.00377067	0.0159212	3.03e-05	5.19e-07	3.16e-05	cluster1
axo12531-f_at	zfp36l2	0.0116359	0.570348	0.165711	0.584133	-0.16026	0.0898574	-0.35053	-0.10437	0.963982	0.0129205	0.310465	0.00127088	0.335966	0.614628	0.0905208	0.707335	cluster1
axo18083-f_at	c9orf80	0.0117121	0.0870576	-0.568904	-0.369966	-0.805935	-0.36013	-0.839566	-0.0999639	0.95504	0.688288	0.000955802	0.00892497	4.44e-05	0.00290942	9.19e-06	0.446679	cluster1
axo14412-f_at	lrrc18	0.0121643	-0.048503	-0.114669	0.113854	-0.314989	0.0905501	-0.587171	-0.107396	0.956569	0.864352	0.522565	0.513256	0.00406935	0.392935	0.00142412	0.601872	cluster1
axo24842-f_at	rapgef5	0.0125887	0.013031	-0.227289	-0.0998683	-1.02786	-0.613224	-0.808952	-0.339024	0.979005	0.981098	0.124225	0.630169	0.000112368	0.00305304	0.000303944	0.0836469	cluster1
axo19802-r_at	fam188b	0.013486	-0.0675533	-0.154201	-0.155278	-0.642203	-0.578111	-0.457157	-0.425694	0.976717	0.876111	0.447985	0.507435	0.00225594	0.0048031	0.0026971	0.0687143	cluster1
axo25730-f_at	loc101798912	0.0135359	-0.0330404	-0.578132	-0.532347	-0.805678	-0.566219	-0.630303	-0.373821	0.96022	0.932315	0.00124731	0.00540667	0.0019994	0.00547016	0.00443944	0.108859	cluster1
axo18600-r_at	slc30a5	0.0136253	0.20231	-0.646997	-0.246395	-0.810284	-0.127544	-0.847799	-0.241495	0.958252	0.299796	0.0016084	0.0296048	0.000100858	0.303489	0.000442583	0.294565	cluster1
axo06506-r_at	kctd1	0.0142423	0.135996	-0.709376	-0.22991	-0.921785	-0.294575	-0.516519	-0.312547	0.96022	0.62044	0.000592223	0.0857999	0.000935171	0.0521638	0.00240289	0.139069	cluster1
axo09585-f_at	asap2	0.0143963	0.280505	-0.226375	-0.134006	-0.771769	-0.417146	-0.999155	-0.385437	0.960662	0.228277	0.193775	0.367403	0.00109137	0.027015	0.000601833	0.0851265	cluster1
axo19244-r_at	spg11	0.0144424	0.086582	-0.269907	-0.440208	-0.83313	-0.481227	-1.10377	-0.385981	0.969386	0.810998	0.0843619	0.00607916	6.39e-05	0.00889708	3.81e-05	0.0528182	cluster1
axo08999-f_at	gpr137b	0.0144458	-0.0264824	-0.128717	-0.150105	-0.885236	-0.701848	-1.22008	-0.766119	0.958221	0.924743	0.551947	0.320938	4.71e-05	0.000107155	3.56e-05	0.00755993	cluster1
axo15951-f_at	hoxc10	0.0144515	0.340865	-0.738401	0.158767	-1.12566	0.158016	-0.863048	-0.0112707	0.946454	0.0692015	2.26e-05	0.107706	5.77e-07	0.0790951	2.94e-06	0.947818	cluster1
axo05298-f_at	flna	0.014699	0.0902597	-0.351801	-0.335556	-0.40315	-0.455719	-0.721009	-0.587068	0.957521	0.759473	0.19935	0.0821387	0.037126	0.0574658	0.0237755	0.153943	cluster1
axo19060-f_at	tgs1	0.0147156	-0.0662095	0.0357486	0.00583389	-0.42227	-0.234773	-0.717897	-0.450884	0.979626	0.877623	0.90195	0.985963	0.120641	0.261711	0.0101837	0.244041	cluster1
axo02660-f_at	aasdh	0.0155685	0.264931	-0.444858	-0.372514	-0.93758	-0.393249	-0.680335	0.290365	0.973038	0.427898	0.00810387	0.149533	0.00616093	0.129201	0.0058505	0.20579	cluster1
axo03168-f_at	phldb3	0.0158646	0.0940251	-0.502568	-0.442956	-0.704381	-0.38377	-0.965049	-0.123007	0.961353	0.769755	0.037754	0.0140686	0.00159868	0.0141831	0.000125218	0.563901	cluster1
axo24795-f_at	no hit	0.0159193	0.0333919	-0.229861	-0.335993	-0.391989	-0.521487	-0.593495	-0.477819	0.923731	0.882739	0.00460946	0.000688222	0.000758226	8.18e-05	1.96e-05	0.00175122	cluster1
axo05032-f_at	ccnk	0.0160322	-0.0641866	-0.446663	-0.0285212	-0.593459	0.00117957	-0.500042	-0.0902821	0.950786	0.868084	0.00473267	0.859868	0.00126735	0.994641	0.00220172	0.586121	cluster1
axo01768-f_at	tmpo	0.0163157	0.261462	-0.456715	-0.278995	-0.630771	-0.226803	-0.565732	-0.160852	0.91619	0.0973465	0.000162446	0.0410526	9.94e-05	0.0531231	2.8e-05	0.13497	cluster1
axo13766-r_at	naaa	0.0168336	0.10533	-0.13552	-0.0983564	-0.448452	-0.325951	-0.746803	-0.555087	0.955191	0.760812	0.472553	0.665679	0.0201445	0.0593793	0.000675113	0.010185	cluster1
axo06248-r_at	tmem2	0.0176222	-0.422827	0.0097467	-0.482826	0.145293	-1.11479	0.671071	-0.862679	0.95504	0.0795887	0.961604	0.00558451	0.447189	7.42e-06	0.000311465	0.00152672	cluster1
axo16800-f_at	saps3	0.0184304	-0.00640482	0.082176	-0.159505	-0.521044	-0.650425	-0.616414	-0.45629	0.935368	0.981098	0.581318	0.282546	0.00183917	0.000164086	0.00120875	0.009121	cluster1
axo18085-f_at	jam2	0.0189048	0.0723409	-0.0741733	-0.0182929	-0.372385	-0.0440387	-0.749489	-0.300792	0.957095	0.863471	0.741992	0.927883	0.106389	0.832246	0.00608106	0.317281	cluster1
axo14153-f_at	ddx46	0.0190488	0.207852	-0.30135	-0.191637	-0.996521	-0.372998	-1.36279	-0.219836	0.926948	0.217436	0.00906073	0.0837614	3.8e-05	0.00457186	8.75e-07	0.0277626	cluster1
axo12451-f_at	anxa2	0.0190555	0.0239499	-0.207536	-0.185719	-0.466039	-0.538166	-0.62148	-0.155522	0.930446	0.92909	0.0182089	0.0284858	0.00077082	0.00011479	8.95e-05	0.133127	cluster1
axo01320-f_at	asb3	0.0192409	0.186976	-0.637989	-0.524625	-0.833935	-0.727009	-0.763625	-0.0268299	0.966702	0.615353	0.002341	0.0111824	0.000234811	0.000419102	0.000145865	0.901242	cluster1
axo08012-f_at	jak1	0.0196938	-0.0941389	-0.411585	-0.242657	-0.688287	0.0389815	-0.513686	0.122432	0.892128	0.572983	0.000632351	0.00745201	1.59e-06	0.707432	9.4e-05	0.28611	cluster1
axo04788-f_at	thoc2	0.0200422	-0.0444107	-0.0815141	-0.126058	-0.72804	-0.511323	-1.62751	-0.457411	0.917613	0.837063	0.565086	0.257632	0.000331794	0.00222231	6.85e-06	0.00720877	cluster1
axo00364-f_at	osbpl1a	0.0201441	-0.472566	-0.212473	-0.284509	-0.631145	-0.632885	-0.802347	-0.838426	0.962291	0.0842824	0.327402	0.164391	0.0129422	0.00494667	0.00176259	0.00277559	cluster1
axo04944-f_at	ddx17	0.0205264	0.588351	-0.90397	-8.9e-05	-0.430166	0.187292	-0.231484	0.0753946	0.947579	0.0255305	0.000151524	0.999852	0.0338258	0.380117	0.136265	0.763401	cluster1
axo08778-f_at	slc2a5	0.0209696	0.0897038	-0.335829	-0.453592	-0.306767	-0.242483	-0.897036	-0.452189	0.954479	0.790762	0.308072	0.070996	0.0992794	0.260375	0.00661188	0.131301	cluster1
axo15450-f_at	lactb2	0.0210282	0.00256146	-0.195707	-0.318028	-0.443375	-0.515555	-0.715078	-0.686694	0.91617	0.992832	0.0844271	0.0106417	0.0117754	0.000625067	4.94e-05	0.000991512	cluster1
axo24024-r_at	coca1	0.0214655	-0.248492	-0.316152	-0.307138	-0.899535	-0.37634	-0.701102	-0.140632	0.890888	0.103175	0.00148631	0.000640527	7.03e-07	0.000138104	1.87e-05	0.0293457	cluster1
axo17023-f_at	anln	0.0226821	0.10486	-0.137702	0.00720102	-0.402938	0.0059441	-0.639465	-0.0780161	0.875553	0.531592	0.111093	0.952145	0.000769693	0.959557	5.91e-05	0.463207	cluster1
axo03306-f_at	cnn2	0.0226914	-0.109305	-0.404115	-0.391836	-0.613099	-0.215567	-0.35498	-0.147762	0.956548	0.786801	0.0242341	0.0351517	0.00323593	0.368575	0.0792756	0.631724	cluster1
axo17310-f_at	mettl3	0.0227643	0.0783362	-0.598875	-0.198197	-0.242087	0.0740038	-0.419575	0.0634319	0.92789	0.795905	0.00390837	0.124573	0.197563	0.58807	0.00247841	0.772896	cluster1
axo00376-f_at	col11a1	0.0230019	-0.0050811	-0.147932	-0.12344	-0.621882	-0.110525	-1.03067	-0.281525	0.889066	0.968946	0.219295	0.259904	4.21e-07	0.326833	1.8e-05	0.025293	cluster1
axo18442-f_at	actr6	0.0230592	-0.367073	-0.346861	-0.475432	-0.958204	-0.165321	-0.789819	-0.120721	0.901535	0.0470335	0.00575935	0.000284129	0.000173858	0.207039	4.1e-05	0.381009	cluster1
axo17462-f_at	coq9	0.0234233	-0.193406	-0.148738	-0.185732	-0.553516	-0.591681	-0.743266	-0.72433	0.90904	0.248213	0.246984	0.0776603	0.00794573	7.51e-05	0.000765131	0.00125754	cluster1
axo09687-f_at	sema5a	0.0241763	0.100742	0.128364	0.0224443	-0.261489	-0.481037	-0.743304	-0.508597	0.933167	0.727359	0.49663	0.91884	0.129767	0.0367164	0.000277644	0.00414334	cluster1
axo31346-f_at	qki	0.0244543	-0.13908	-0.330801	-0.0396043	-0.776842	-0.152105	-0.39698	-0.249182	0.889066	0.58298	0.0100354	0.822879	3.1e-05	0.179374	0.00332942	0.03593	cluster1
axo30281-f_at	sorl	0.0245989	-0.436036	-0.256976	-0.308756	-0.455066	-0.831643	-0.502405	-0.698842	0.906323	0.0291894	0.154275	0.208103	0.00747556	0.000117168	0.00888957	0.000645728	cluster1
axo08865-r_at	srm	0.0250248	-0.0652172	-0.338972	-0.363647	-0.620608	-0.538817	-0.730744	-0.434577	0.836179	0.669103	0.00226845	0.000326755	2.34e-05	6.62e-05	1.51e-05	0.00133728	cluster1
axo10513-r_at	rock2	0.0256194	0.0205444	-0.294665	-0.31526	-0.889369	-0.545975	-0.783288	-0.447525	0.877812	0.938378	0.00938905	0.00690902	5.99e-05	0.000494124	4.43e-06	0.00135709	cluster1
axo24468-f_at	rarg	0.0256512	0.122003	-0.109157	0.0541824	-0.306186	0.0012684	-0.665193	-0.408686	0.922188	0.627323	0.494109	0.853045	0.0397414	0.994641	0.00981763	0.294304	cluster1
axo10815-f_at	ccs	0.0259835	0.283711	-0.329871	-0.270937	-0.673261	-0.485659	-0.775347	-0.278939	0.931016	0.264953	0.0411632	0.0474138	0.00260394	0.00277966	0.000273202	0.109686	cluster1
axo19063-f_at	ggnbp2	0.026015	0.31492	-0.372364	0.211019	-0.38185	-0.0960754	-0.70035	-0.119229	0.917488	0.0766542	0.0127832	0.105259	0.00569728	0.40654	0.000442982	0.513875	cluster1
axo20287-r_at	pnpt1	0.0260494	-0.0510884	-0.428501	-0.178182	-0.916879	-0.264953	-0.895228	0.19124	0.938327	0.898578	0.0297392	0.243161	0.00772216	0.031518	7.14e-05	0.24584	cluster1
axo13031-r_at	nubp2	0.0261915	0.092046	-0.284102	-0.0556303	-0.596228	-0.200259	-0.740226	-0.147724	0.883816	0.625027	0.0197492	0.730612	0.000212802	0.0645924	1.77e-05	0.239129	cluster1
axo12794-r_at	ca5b	0.0267285	0.213077	-0.257868	-0.271366	-0.775922	-0.601488	-1.2168	-0.503159	0.855014	0.142227	0.038779	0.0052695	4.48e-05	9.37e-05	5.78e-07	0.000711049	cluster1
axo18325-f_at	rbks	0.0268607	-0.047757	-0.520075	-0.583171	-0.552218	-0.797401	-0.262792	-0.559821	0.923731	0.906635	0.00495842	0.0056914	0.00226404	4.79e-05	0.161196	0.0182506	cluster1
axo30169-f_at	no hit	0.0271957	0.0644218	-0.170151	-0.145908	-0.582993	-0.463954	-0.422779	-0.317056	0.891913	0.802453	0.0793282	0.216133	0.00487793	0.015937	0.00197292	0.0679631	cluster1
axo10507-f_at	eif4e2	0.0272259	-0.00234578	-0.143944	-0.401154	-0.138036	-0.835321	0.148056	-0.336162	0.918118	0.994053	0.46215	0.0144267	0.433837	0.000621557	0.299382	0.0449743	cluster1
axo08568-r_at	ptpn9	0.0272657	-0.160377	-0.886323	-0.663249	-0.752719	-0.201332	-0.574188	5.11e-05	0.923378	0.617668	0.000325943	0.00208303	0.00112751	0.159179	0.0121342	0.99984	cluster1
axo11752-f_at	dync1li2	0.0273698	-0.0652105	-0.162068	-0.399944	-0.309715	-0.591699	-0.31151	-0.422498	0.836039	0.675306	0.0885055	0.000476708	0.00714972	4.83e-05	0.0024728	0.00116924	cluster1
axo16809-r_at	pi4k2b	0.0274267	0.102355	-0.161124	-0.167162	-0.381766	-0.279783	-0.715217	-0.316745	0.866069	0.553701	0.119949	0.094863	0.00498948	0.00499429	2.38e-05	0.00981649	cluster1
axo16923-f_at	ubap2	0.0274706	-0.00790032	-0.0841985	-0.134385	-0.442212	-0.297583	-0.888674	-0.299958	0.905195	0.983797	0.670148	0.455079	0.00523359	0.0639825	4.96e-05	0.0356514	cluster1
axo19656-f_at	pir	0.0280495	-0.230252	-0.0197882	0.115512	-0.411706	-0.0855268	-1.04793	-0.340755	0.938327	0.442797	0.940789	0.411675	0.0376262	0.584362	0.00013938	0.0670779	cluster1
axo17442-r_at	kif15	0.0288091	0.126927	0.0780277	-0.123049	-0.326603	-0.399135	-0.766857	-0.404906	0.931016	0.594435	0.646248	0.408248	0.129095	0.0195171	0.000233903	0.0110892	cluster1
axo04694-f_at	pex7	0.0290756	0.186057	-0.368521	-0.28386	-0.885327	-0.790162	-0.706808	-0.494059	0.950665	0.652011	0.0758431	0.0894637	0.000662559	0.000257553	0.00109982	0.022456	cluster1
axo01041-f_at	letm2	0.0294581	0.397131	-0.488882	-0.373121	-0.645327	0.0430326	-0.718916	0.385669	0.926397	0.104318	0.00282604	0.0238443	0.00263708	0.840078	0.00243502	0.0267029	cluster1
axo06262-f_at	myot	0.0300538	-0.761992	-0.0651975	-0.0330221	-0.531192	-0.00337901	-0.1034	0.401913	0.918403	0.00207213	0.812666	0.905094	0.0417267	0.989547	0.73806	0.167573	cluster1
axo12770-f_at	wif1	0.0301051	0.235066	-0.00598304	0.135279	-0.305626	-0.0444025	-1.02316	-0.418635	0.878744	0.198845	0.979789	0.350071	0.0518648	0.78161	1.85e-05	0.0471969	cluster1
axo31418-f_at	loc104746100	0.0303276	0.0251929	-0.38354	-0.128947	-0.751889	-0.146351	-1.34894	0.278311	0.946739	0.96093	0.200771	0.70838	0.00686745	0.704218	0.000116152	0.409805	cluster1
axo12579-f_at	upk1b	0.0308772	0.0575473	-0.500173	-0.50193	-0.923524	-0.815221	-0.669968	-0.528946	0.809876	0.661659	9.72e-07	5.13e-06	1.61e-06	2.11e-06	5.02e-06	5.06e-05	cluster1
axo24743-f_at	vip1	0.0315236	-0.111556	-0.523188	-0.549221	-0.550883	-0.850196	-0.404904	-0.565181	0.887897	0.581527	0.00150593	0.000590102	0.000542605	1.02e-05	0.00365484	0.00151232	cluster1
axo00008-f_at	adsl	0.0320978	-0.107734	-0.217925	-0.261818	-0.515542	-0.508007	-0.941009	-0.552879	0.873156	0.501464	0.0695163	0.00858069	0.000265524	0.00111264	4.21e-05	0.00103833	cluster1
axo25933-f_at	no hit	0.0324458	0.262189	0.199812	-0.131318	-0.922238	-0.868357	-0.263048	-0.377515	0.935854	0.400861	0.335325	0.50491	8.98e-05	0.000139316	0.190954	0.052012	cluster1
axo19670-r_at	gusb	0.032882	0.100678	-0.150037	-0.106248	-0.492904	-0.157961	-1.04228	-0.138822	0.875087	0.577279	0.251753	0.342526	0.000868594	0.10794	2.86e-06	0.159956	cluster1
axo16105-f_at	dnajb12	0.0329407	-0.112185	-0.857693	-0.622283	-0.791287	-0.286314	-0.480135	-0.102953	0.865105	0.62945	2.02e-05	0.000204932	0.0008932	0.0216491	0.00096612	0.492354	cluster1
axo31364-f_at	col12a1	0.0339154	-0.128016	-0.45823	-0.44528	-0.994299	-0.424862	-0.791885	-0.423464	0.902641	0.696408	0.011968	0.028918	4.18e-05	0.0131177	0.00024935	0.00602412	cluster1
axo06759-r_at	cdk6	0.0342956	-0.0939834	-0.387071	-0.249751	-0.753528	-0.415534	-0.883634	-0.265132	0.852367	0.694676	0.0106564	0.0725649	9.5e-05	0.00104951	6.43e-06	0.0399904	cluster1
axo30156-f_at	adsv	0.0345583	0.0135407	-0.193422	-0.26752	-0.367134	-0.459162	-0.834764	-0.684277	0.919616	0.976121	0.202338	0.0925433	0.087338	0.0367431	0.000242492	0.00578598	cluster1
axo25437-f_at	exoc3	0.0351749	0.156727	-0.276753	-0.195168	-0.792929	-0.230362	-0.882806	-0.144047	0.829228	0.315044	0.00944401	0.0570482	2.03e-05	0.0150467	2.5e-06	0.104216	cluster1
axo31375-f_at	no hit	0.0353636	-0.182808	0.0105363	-0.0873054	-0.247924	-0.356714	-0.598866	-0.443983	0.902751	0.611532	0.965626	0.703924	0.357736	0.0430235	0.00113758	0.0266293	cluster1
axo09631-f_at	ap1s2	0.0355763	-0.239869	-0.226591	-0.268092	-0.591848	-0.548548	-0.877462	-0.498872	0.870279	0.145411	0.151089	0.01024	0.000919948	0.000893572	8.8e-05	0.00506026	cluster1
axo09496-f_at	tradd	0.0367886	0.18147	-0.746142	0.0669186	-1.10055	-0.294761	-1.12294	-0.164767	0.891033	0.493434	0.00127313	0.727287	0.000551697	0.0220708	2.73e-05	0.366325	cluster1
axo07320-r_at	c7	0.0372191	0.0889124	-0.107801	-0.214887	-0.191201	-0.449787	-0.671318	-0.534405	0.821147	0.505302	0.351278	0.00751438	0.164534	0.00323871	3.45e-06	0.00143621	cluster1
axo11452-r_at	stag1	0.0374099	0.092632	-0.114988	-0.189432	-1.01979	-0.703149	-0.856852	-0.558862	0.84658	0.703079	0.477533	0.173149	9.43e-06	0.000131748	3.16e-05	0.00335534	cluster1
axo06717-r_at	skil	0.0374795	-0.310578	-0.513337	-0.774929	-0.633278	-0.427501	-0.798441	-0.522892	0.881823	0.132783	0.00548869	0.000139007	0.00102881	0.00585402	8.34e-05	0.00653983	cluster1
axo07079-r_at	tbcb	0.0380079	-0.0236052	-0.31174	-0.194953	-0.496398	-0.173158	-0.602774	-0.109673	0.814787	0.91946	0.0519841	0.171526	0.00515416	0.138585	0.000191233	0.305542	cluster1
axo24608-f_at	epb41l5	0.0380801	0.0166588	-0.263742	-0.335855	-0.701678	-0.267852	-0.771229	0.02485	0.866031	0.959088	0.254452	0.0618723	0.00276504	0.0726039	0.00247504	0.935584	cluster1
axo18704-f_at	aspscr1	0.0390683	-0.0247755	-0.232223	-0.272108	-0.653038	-0.89145	-1.02872	-1.12177	0.852761	0.931408	0.0690647	0.0124003	0.000369837	1.59e-05	8.21e-06	8.1e-05	cluster1
axo30731-f_at	tor1b	0.0395524	0.169288	-0.400047	-0.307963	-0.422988	-0.614203	-0.492118	-0.361634	0.894807	0.502279	0.0332766	0.0970162	0.014252	0.000412717	0.0197711	0.124327	cluster1
axo15216-f_at	sh3yl1	0.0396061	0.130915	-0.208635	-0.206953	-0.644758	-0.625089	-0.965928	-0.608728	0.870793	0.638168	0.224535	0.194542	0.00243021	0.000423588	8.04e-06	0.00109876	cluster1
axo16912-f_at	fbxo6	0.0401591	-0.100514	-0.378615	-0.421631	-0.78918	-0.682104	-0.801661	-0.4503	0.842169	0.650368	0.00173073	0.000439002	1.46e-05	3.57e-05	4.62e-06	0.000897271	cluster1
axo19681-f_at	gsg2	0.0406575	-0.0836744	-0.480017	-0.250002	-0.72168	-0.425502	-0.84309	-0.268359	0.885938	0.802557	0.0210568	0.201774	0.00167639	0.0250189	0.000141024	0.162108	cluster1
axo29248-f_at	loc104880408	0.0408372	0.0798078	-0.114418	-0.257835	-0.33963	-0.370439	-0.76019	-0.472882	0.812641	0.716876	0.360645	0.0122497	0.0105541	0.00315569	0.000673272	0.00284982	cluster1
axo24244-f_at	lsr	0.0413289	-0.0293681	-0.258785	-0.341291	-0.166335	-0.561724	-0.707134	-0.619655	0.917444	0.964352	0.301121	0.173893	0.588169	0.0200416	0.0271428	0.180822	cluster1
axo03572-f_at	fhl2	0.0417266	-0.0955218	-0.114141	-0.214918	-0.347661	-0.933753	-0.625436	-0.863298	0.776956	0.671494	0.507204	0.0719031	0.00286245	1.54e-05	0.000242036	0.000601612	cluster1
axo11767-r_at	c14orf37	0.0424119	-0.16108	-0.221138	-0.571929	-0.592624	-1.251	-0.421455	-1.32403	0.82828	0.475098	0.122367	0.00109054	0.00139609	5.92e-06	0.0265348	7.85e-05	cluster1
axo07843-r_at	kdsr	0.0428105	0.107809	-0.39014	-0.34278	-0.784973	-0.511286	-0.798624	-0.207838	0.809876	0.582632	0.0107853	0.00417012	3.63e-05	0.000463701	0.000106497	0.126017	cluster1
axo14207-r_at	helz	0.0428911	0.157847	-0.112361	-0.0685407	-0.760653	-0.474784	-0.711797	-0.27143	0.814541	0.412345	0.380547	0.668473	7.22e-05	0.000336285	0.000335869	0.0392885	cluster1
axo18036-f_at	kdm6a	0.0436516	0.0330476	-0.669506	-0.592544	-0.888893	-0.242801	-0.543275	-0.260364	0.837683	0.92902	0.00993057	0.00682254	0.000759375	0.160157	0.00183533	0.184277	cluster1
axo19036-r_at	tmem180	0.043888	0.0458375	-0.788108	-0.681672	-0.928443	-0.31265	-0.399245	0.396854	0.906996	0.912744	0.00232818	0.00394475	0.00152078	0.0488251	0.0277167	0.102831	cluster1
axo12311-f_at	cyp46a1	0.0441359	-0.0793565	-0.0807785	-0.414932	-0.388165	-0.756213	-0.477984	-0.526083	0.919594	0.876825	0.661924	0.012451	0.0318594	0.000546371	0.0160703	0.0126038	cluster1
axo11068-f_at	tecta	0.0442327	0.168098	-0.492252	-0.565524	-0.82312	-0.582018	-0.97806	-0.306294	0.704607	0.133794	0.000287152	7.08e-05	8.22e-06	0.000145563	6.57e-06	0.0142721	cluster1
axo15452-f_at	mxra7	0.0448422	-0.319614	-0.168824	-0.237194	-0.431959	-0.315438	-0.625574	-0.159663	0.888274	0.252699	0.242455	0.0533925	0.00531236	0.0146325	0.00155637	0.355052	cluster1
axo13654-f_at	klhdc2	0.0452047	-0.153601	-0.312102	-0.408881	-0.924337	-0.875071	-0.715925	-0.404903	0.873239	0.639796	0.0912629	0.0262427	0.000481114	0.000195663	0.00542873	0.107019	cluster1
axo07278-r_at	gc	0.0454785	-0.870111	-0.0568084	-0.0940281	-0.154934	-0.293878	0.342392	-0.194374	0.903737	0.0306244	0.763873	0.68158	0.489681	0.164224	0.0863373	0.466545	cluster1
axo20834-f_at	h3f3b	0.0459529	0.28005	-0.256127	-0.149112	-0.419769	-0.293322	-0.842348	-0.488653	0.836007	0.164067	0.0794162	0.2129	0.0138061	0.100208	0.000107866	0.0008654	cluster1
axo16256-f_at	chd7	0.0465602	-0.0278176	-0.530175	-0.51382	-0.858584	-0.348577	-0.548706	-0.119393	0.851328	0.938508	0.0160295	0.0290727	0.0019164	0.0757982	0.0048532	0.534532	cluster1
axo27716-f_at	kcd21	0.0469207	-0.202285	-0.279174	0.188746	-0.623103	0.421882	-0.875899	0.741128	0.846873	0.212066	0.180691	0.291235	0.0106306	0.048438	0.0516476	0.0225883	cluster1
axo05815-r_at	hspbp1	0.0476684	-0.0893615	-0.418063	-0.383787	-0.613063	-0.382069	-0.528869	-0.0782333	0.849544	0.764879	0.0106739	0.00975135	0.00215386	0.0257503	0.00253772	0.678652	cluster1
axo15922-r_at	crnkl1	0.0478278	0.119221	-0.421392	-0.131549	-0.60771	-0.0832657	-0.615845	0.247403	0.840733	0.66769	0.00446541	0.295055	0.000779888	0.400739	0.000115839	0.0414466	cluster1
axo22655-r_at	anr27	0.0480264	0.119313	-0.311763	-0.298759	-0.659394	0.0593388	-0.577834	0.132757	0.865553	0.696408	0.0675389	0.114196	0.0307843	0.824507	0.0180163	0.573939	cluster1
axo14269-f_at	enpp4	0.04818	0.0801316	-0.082332	-0.158291	-0.539146	-0.284089	-0.608557	-0.635829	0.882965	0.852168	0.703894	0.364676	0.00162043	0.0371175	0.00069683	0.00194112	cluster1
axo15324-f_at	umod	0.0482305	0.35087	-0.114514	-0.193868	-0.239049	-0.213927	-0.688808	-0.25536	0.866031	0.146986	0.39603	0.0537385	0.215507	0.0551636	0.000359856	0.0837617	cluster1
axo04956-r_at	htatip2	0.0484108	0.374789	-0.364358	-0.652392	-0.618376	-0.800547	-0.503594	-0.166308	0.888982	0.239552	0.108154	0.00781767	0.00235731	0.000575798	0.0158138	0.550638	cluster1
axo16578-f_at	cdca8	0.0484914	-0.0521496	-0.377854	-0.000600176	-0.826646	-0.193912	-0.964095	-0.0380605	0.861993	0.867716	0.0117825	0.997464	4.18e-05	0.141084	1.14e-05	0.850932	cluster1
axo24427-f_at	fbln1	0.0486389	0.283747	-0.0218599	-0.103322	-0.105898	-0.379749	-0.66189	-0.488698	0.878235	0.292168	0.920147	0.580338	0.623842	0.0160765	0.000998873	0.0623902	cluster1
axo29859-f_at	no hit	0.0486753	-0.0715293	-0.615435	-0.36095	-0.906018	-0.318142	-0.923313	-0.479512	0.779846	0.79948	0.00298661	0.0517039	0.000575544	0.0902277	0.000150718	0.0376233	cluster1
axo08414-r_at	plaur	0.048962	0.255467	-0.522079	-0.385518	-0.58925	-0.641729	-0.724144	-0.699142	0.832887	0.31079	0.00552763	0.0321472	0.0093921	0.000614231	0.000963907	0.00175299	cluster1
axo05404-r_at	papd4	0.0490167	0.134649	-0.319193	-0.203916	-0.749842	-0.145747	-0.827436	-0.14542	0.786404	0.519588	0.0108117	0.0610568	4.45e-05	0.0924863	2.73e-06	0.264036	cluster1
axo08566-f_at	ptpn6	0.0490782	-0.266359	-0.26558	-0.157427	-0.543401	-0.592255	-0.907869	-0.803223	0.812737	0.261994	0.0547549	0.384706	0.00350596	0.00552117	5.23e-05	0.00191412	cluster1
axo24157-f_at	no hit	0.0503797	0.0118549	-0.355934	-0.244076	-0.605224	-0.379916	-0.495823	-0.229107	0.878671	0.969678	0.055596	0.259465	0.00324903	0.0601051	0.0454583	0.458819	cluster1
axo09087-f_at	usp4	0.0505314	0.19645	-0.0292819	-0.090965	-0.674431	-0.820438	-1.01147	-0.69249	0.785067	0.265816	0.836639	0.487568	0.000911332	0.000244051	3.27e-06	0.000190452	cluster1
axo29432-f_at	no hit	0.0507536	-0.177878	-0.170099	-0.616125	-0.321108	-0.715171	-0.140612	-0.414121	0.799563	0.520144	0.284786	0.0014025	0.0530512	0.000275864	0.361205	0.0490486	cluster1
axo06200-f_at	tgfb2	0.0510613	0.200348	-0.161288	-0.32585	-0.776858	-0.468587	-0.502868	-0.116585	0.862648	0.497291	0.411696	0.153297	0.00216801	0.0865377	0.0770537	0.765109	cluster1
axo14708-f_at	syne2	0.051623	-0.019943	-0.379538	-0.497866	-0.954469	-0.524574	-0.82874	-0.158937	0.739082	0.932241	0.00395711	0.000318082	5.27e-05	0.000184062	2.27e-05	0.145718	cluster1
axo17377-r_at	dhx33	0.051876	-0.723489	-0.22261	0.0633166	-0.13345	0.161752	-0.600332	0.110732	0.847932	0.0108639	0.292222	0.766176	0.681692	0.470449	0.024247	0.715547	cluster1
axo14290-r_at	f13a1	0.05193	-0.308656	-0.238986	-0.247723	-0.584109	-0.276585	-1.05023	-0.230655	0.708542	0.0292838	0.0499759	0.0184595	9.9e-06	0.0112636	7.16e-07	0.0546746	cluster1
axo25042-f_at	col18a1	0.0521081	-0.0859302	-0.0846543	-0.128608	-0.427337	-0.208678	-0.878615	-0.444821	0.558072	0.479085	0.221166	0.0512319	0.000339621	0.026866	4.7e-07	0.000351361	cluster1
axo05935-f_at	satb1	0.0524793	0.123195	-0.377151	-0.500498	-0.663737	-0.458517	-0.330451	0.127957	0.846446	0.671735	0.0313845	0.0101125	0.00426363	0.018047	0.0816467	0.665863	cluster1
axo18730-r_at	c20orf7	0.0525479	-0.192687	-0.254689	-0.321018	-0.271838	0.218805	-0.0734223	0.586939	0.814787	0.377936	0.130491	0.0750198	0.206331	0.103849	0.722547	0.0123628	cluster1
axo09526-f_at	cds2	0.052883	0.162825	-0.0757736	-0.284129	-0.169061	-0.58396	-0.238953	-0.16232	0.759938	0.425451	0.606193	0.0266803	0.193958	0.000101763	0.0248891	0.182324	cluster1
axo10588-r_at	calb1	0.0533296	-0.130947	-0.485502	-0.321176	-0.612572	-0.326018	-1.5183	-0.0263913	0.881424	0.78967	0.0390086	0.0614408	0.00335069	0.0647339	8.62e-07	0.898678	cluster1
axo22605-f_at	gp2	0.0535348	0.233862	-0.6407	-0.172414	-0.629074	-0.180298	-1.05185	-0.717045	0.902641	0.141408	0.0440131	0.566458	0.00133984	0.401541	0.000317794	0.00950182	cluster1
axo16972-r_at	pbk	0.0538558	0.322789	-0.0337242	0.133606	-0.470405	0.0476041	-0.707493	0.0322183	0.789456	0.0926284	0.826286	0.255479	0.00911025	0.683346	0.000436625	0.847178	cluster1
axo23267-f_at	no hit	0.0541642	0.0715671	-0.214953	-0.327297	-0.53948	-0.452116	-0.764619	-0.361905	0.819362	0.811453	0.0727482	0.00685003	0.00198246	0.00245292	7.52e-05	0.0369973	cluster1
axo14465-f_at	uhrf1bp1l	0.0542464	0.210992	-0.224512	-0.0307429	-0.864882	-0.248263	-1.07878	-0.338896	0.862856	0.542115	0.272323	0.920132	0.000336574	0.278991	5.3e-05	0.173446	cluster1
axo11109-r_at	pigk	0.0544876	-0.0181725	-0.176598	-0.286667	-0.554581	-0.452476	-0.654734	-0.261105	0.776061	0.945823	0.211555	0.00975135	0.00130264	0.00315569	0.000396783	0.0836022	cluster1
axo19868-f_at	nicn1	0.0547553	-0.0379005	-0.357055	-0.151773	-0.663947	-0.0669952	-0.515532	0.179034	0.751238	0.896806	0.00375443	0.222724	0.000898629	0.548527	0.000811944	0.271954	cluster1
axo18842-r_at	osbpl9	0.0550286	0.217606	-0.367	-0.353409	-0.890785	-0.371387	-0.731669	0.109843	0.763919	0.246256	0.0104641	0.00662299	4.98e-05	0.00187152	6.39e-06	0.257022	cluster1
axo19332-r_at	ndfip1	0.0553427	0.00974171	-0.142429	-0.226801	-0.537091	-0.415474	-0.790277	-0.405776	0.596515	0.95907	0.122674	0.0102051	6.09e-05	0.000161341	7.66e-06	0.00389785	cluster1
axo28527-f_at	no hit	0.0557568	-0.173989	-0.0983052	-0.29825	-0.212463	-0.572858	-0.284504	-0.662283	0.660079	0.193854	0.228722	0.00305175	0.0141876	2.97e-05	0.00621354	8.45e-05	cluster1
axo26914-f_at	no hit	0.0564635	-0.0423144	-0.550332	-0.0342529	-0.409777	0.233937	-0.593346	0.307783	0.821364	0.915765	0.0274373	0.922849	0.0506378	0.163633	0.0182627	0.1611	cluster1
axo11310-f_at	arpc3	0.0565878	-0.547925	-0.432581	-0.113609	-0.485067	-0.102362	-0.665579	0.155143	0.759504	0.0202611	0.015907	0.487696	0.0960474	0.741697	0.000717305	0.374897	cluster1
axo18720-f_at	c16orf68	0.0575507	-0.0249421	-0.0939234	0.100938	-0.429422	-0.0589819	-0.646917	0.174861	0.818848	0.939789	0.578765	0.632859	0.0463013	0.760424	0.00200271	0.328347	cluster1
axo15972-f_at	prkag3	0.0578591	-0.201366	-0.272986	-0.0887655	-0.593766	-0.354599	-0.370057	0.00730262	0.808161	0.463863	0.135842	0.65521	0.00230825	0.020637	0.0104444	0.967627	cluster1
axo00277-f_at	col6a3	0.0579496	-0.142854	-0.128264	-0.182982	-0.388305	-0.229565	-0.757174	0.116483	0.69109	0.349245	0.12025	0.0263839	0.000128656	0.0131661	3.29e-06	0.219	cluster1
axo08266-f_at	ndufa2	0.058029	-0.0216058	-0.127524	-0.179032	-0.357568	-0.430972	-0.625258	-0.475011	0.696631	0.924768	0.266859	0.0974953	0.00420276	0.000110206	0.000103415	0.00160119	cluster1
axo13117-f_at	kif4a	0.0582366	-0.332959	-0.171916	0.122859	-0.560855	-0.268119	-0.803907	-0.18	0.741257	0.104347	0.152694	0.280759	0.00164252	0.103714	0.000885082	0.227468	cluster1
axo00072-r_at	klhl13	0.058328	0.0340445	-0.248568	-0.21195	-0.673786	-0.468223	-0.178855	-0.120705	0.811979	0.928965	0.213857	0.200308	0.00324903	0.0201336	0.239352	0.557716	cluster1
axo01162-f_at	susd3	0.0589541	-0.0225832	-0.346359	-0.63485	0.327437	-0.236318	-0.164151	-0.991775	0.880591	0.964429	0.155549	0.00409845	0.0497719	0.189646	0.717908	0.042959	cluster1
axo03575-f_at	fam177b	0.0589912	-0.0450364	-0.276345	-0.385128	-0.687151	-0.965021	-0.73555	-0.889705	0.830297	0.901298	0.08388	0.0219551	0.00108936	0.000336314	0.000352742	0.00110381	cluster1
axo27191-f_at	no hit	0.0601003	-0.0961943	-0.524566	-0.476783	-0.692478	-0.528521	-0.968254	-0.740987	0.807001	0.711096	0.0152804	0.00411496	0.00105497	0.00580471	0.000126602	0.00316979	cluster1
axo15679-r_at	cnot1	0.0601819	-0.0827052	-0.161962	-0.291962	-0.635709	-0.295767	-0.628923	-0.170844	0.799673	0.808394	0.282066	0.0208279	0.00105497	0.0285884	0.00107122	0.24	cluster1
axo04898-r_at	c5orf44	0.0603202	0.301681	-0.254257	0.014088	-0.385451	0.224707	-0.593836	0.169855	0.869805	0.313632	0.214152	0.95828	0.11139	0.103849	0.00635733	0.469056	cluster1
axo30421-f_at	il17c	0.0608887	-0.0749188	-0.508771	-0.62015	-0.0179131	-0.00493546	-0.190485	-0.29034	0.677727	0.678778	0.000279856	0.000200439	0.888861	0.981232	0.097654	0.0341522	cluster1
axo25076-f_at	no hit	0.0609606	0.472508	-0.383153	-0.388391	-0.773796	-0.709815	-0.652801	-0.399022	0.695677	0.0105022	0.0088209	0.00496097	0.000551162	6.84e-05	0.000559474	0.0326928	cluster1
axo11533-f_at	mipep	0.0610467	-0.155831	0.0622714	0.0366719	-0.36181	-0.368503	-0.271701	-0.634153	0.759004	0.533467	0.673348	0.866453	0.0866127	0.0236419	0.0861286	0.0072641	cluster1
axo03777-f_at	hcg_1773238	0.0611625	-0.537818	-0.0315455	-0.376563	-0.0454448	-0.498407	-0.0757803	-0.616811	0.856851	0.0781387	0.859709	0.0246837	0.774976	0.0565605	0.855753	0.000991512	cluster1
axo19735-f_at	hdhd2	0.0614638	-0.222072	-0.285414	-0.259682	-0.560652	-0.581274	-0.796939	-0.412332	0.825298	0.418297	0.154096	0.188554	0.0142538	0.00101922	0.000623078	0.0403599	cluster1
axo21584-f_at	loc564860	0.0615565	-0.685256	-0.395974	-0.494053	-0.466416	-0.530275	-0.360483	-0.427346	0.819984	0.0399772	0.0143706	0.00173871	0.0121232	0.000945689	0.0158409	0.0032659	cluster1
axo16699-f_at	carkd	0.0617994	0.173148	-0.422542	-0.175195	-0.647324	-0.297135	-0.634173	0.0963235	0.787595	0.519736	0.00447232	0.394786	0.00165161	0.0817181	0.0037399	0.60874	cluster1
axo18775-f_at	cep70	0.0633132	-0.0116305	-0.344994	-0.282944	-0.636054	-0.232606	-0.752362	0.0153373	0.81481	0.976382	0.0413584	0.045049	0.000818894	0.129519	0.000292296	0.948056	cluster1
axo19273-f_at	ninl	0.0642849	-0.132384	-0.331875	-0.153745	-0.84667	-0.58113	-1.06174	-0.500318	0.92342	0.743359	0.297335	0.699583	0.0192252	0.071726	0.0239133	0.425796	cluster1
axo01119-r_at	apoa1bp	0.0647621	0.114753	-0.185624	-0.240441	-0.468054	-0.433853	-0.649195	-0.398494	0.796314	0.650075	0.225433	0.0323464	0.000666055	0.00137243	2.75e-05	0.00382086	cluster1
axo06317-f_at	ass1	0.0653187	-0.158981	0.376541	-0.190582	0.0222209	-0.679508	-0.227359	-0.730491	0.732724	0.512305	0.0108758	0.0836152	0.86598	5.31e-05	0.0687964	0.00487687	cluster1
axo06594-f_at	f10	0.0664315	0.253911	-0.0932618	-0.0847552	-0.383932	-0.242709	-0.905012	-0.433946	0.761628	0.256668	0.663864	0.586109	0.0188452	0.101252	0.000412135	0.0490486	cluster1
axo06771-r_at	znf652	0.0664753	0.113485	0.121225	0.695848	0.148183	0.0379279	-0.299394	-0.642008	0.829021	0.799627	0.644319	0.00395418	0.463122	0.863959	0.0671111	0.0257254	cluster1
axo25972-f_at	no hit	0.0665323	0.196602	-0.477909	-0.213497	-0.932382	-0.012506	-0.850539	0.122805	0.855014	0.529307	0.00619455	0.302532	0.000185954	0.974888	0.000813083	0.702913	cluster1
axo09532-f_at	napg	0.0670795	0.0918301	-0.452393	-0.397957	-0.645295	-0.29492	-0.648677	0.204622	0.83461	0.76028	0.0220477	0.0295428	0.00109152	0.0252029	0.0016842	0.255234	cluster1
axo14800-r_at	kiaa1107	0.0674407	0.184673	-0.326644	-0.469263	-0.642764	-0.521975	-0.737776	-0.154953	0.801519	0.549721	0.0680782	0.0115143	0.0126111	0.00735731	0.000291657	0.432552	cluster1
axo00243-r_at	snap47	0.068201	0.277954	-0.56485	-0.32245	-0.812634	-0.240429	-0.336855	0.635208	0.800137	0.261713	0.00322732	0.0495092	0.000394304	0.184973	0.205444	0.0358866	cluster1
axo07251-f_at	gpx1	0.0682061	0.0979089	-0.10647	-0.0285016	-0.359964	-0.0139482	-0.606768	-0.374641	0.593243	0.592422	0.295359	0.82206	0.00521029	0.925404	0.0016605	0.0430505	cluster1
axo29769-f_at	loc102209585	0.0688992	-0.402178	-0.176877	-0.309284	-0.280252	-0.689164	-0.348883	-0.209851	0.783554	0.127421	0.395038	0.0773762	0.159772	0.000202203	0.0332091	0.434625	cluster1
axo13542-r_at	hspc159	0.0692314	-0.266826	-0.0634922	-0.0787453	-0.388632	-0.373113	-0.762262	-0.694251	0.820758	0.470469	0.74265	0.627168	0.0271696	0.023552	0.000749488	0.00710497	cluster1
axo29333-f_at	no hit	0.0693309	0.00273675	-0.458507	-0.410686	-0.788539	-0.62135	-0.834874	-0.545803	0.567617	0.989256	0.0001178	6.41e-05	1.26e-05	2.08e-06	2.15e-06	7.07e-05	cluster1
axo12845-f_at	oip5	0.0694585	0.121063	-0.106992	0.308883	-0.675091	0.120041	-1.10071	-0.0630317	0.795037	0.664377	0.522103	0.0403463	0.00211151	0.516249	0.000225297	0.869751	cluster1
axo01567-r_at	wbscr27	0.0696346	-0.588717	0.000814236	0.0124383	0.0629432	-0.170319	-0.0973721	-0.0647855	0.802334	0.0313185	0.996136	0.950826	0.709241	0.21452	0.692979	0.793819	cluster1
axo25333-f_at	mbd1	0.0698237	-0.0832779	-0.0576222	-0.135204	-0.679735	-0.685574	-1.20781	-0.798514	0.758264	0.768141	0.710055	0.306301	0.00245942	0.000146204	1.35e-05	0.000259454	cluster1
axo07867-f_at	gfpt1	0.070936	0.0187988	0.262566	0.47039	0.297331	0.0102721	-0.988677	-1.12893	0.819316	0.96851	0.238503	0.025484	0.155324	0.96725	0.00505794	0.00770721	cluster1
axo20320-f_at	lmf2	0.0710471	0.158483	-0.192503	-0.171735	-0.427287	-0.216556	-0.732918	-0.36419	0.70044	0.398718	0.238835	0.269521	0.00240133	0.0647339	9.02e-05	0.00885608	cluster1
axo11826-r_at	enpp1	0.0712049	0.317381	0.0610172	-0.476171	-0.321516	-0.917454	-0.438077	-1.00153	0.792746	0.179192	0.728057	0.00504675	0.0348618	8.15e-05	0.016738	0.00216627	cluster1
axo12839-r_at	exoc3	0.0713899	-0.0873912	-0.189065	-0.219754	-0.669735	-0.444054	-0.642591	-0.328393	0.738169	0.736339	0.181898	0.0852434	0.00150999	0.0033396	0.000632289	0.0917159	cluster1
axo14549-f_at	atn1	0.071932	-0.122148	-0.388099	-0.141892	-0.622271	-0.145605	-0.443802	0.113768	0.742893	0.639553	0.00430624	0.353224	8.47e-05	0.242022	0.00850132	0.571609	cluster1
axo09194-f_at	hmga2	0.0720302	0.0456136	-0.0927216	-0.0601769	-0.33354	-0.115082	-0.682122	-0.106817	0.217236	0.612574	0.168404	0.200517	5.7e-05	0.0536286	3.84e-07	0.0516956	cluster1
axo22981-r_at	no hit	0.0720407	0.0759786	-0.362918	-0.198282	-0.714765	0.609746	-0.16125	1.15766	0.773867	0.839926	0.190645	0.46355	0.0144316	0.00341837	0.465066	0.00022512	cluster1
axo06019-f_at	dek	0.072093	0.199214	-0.33265	-0.271013	-0.72452	-0.396544	-0.634446	-0.159786	0.591626	0.168899	0.00102078	0.00501725	0.00014241	0.00155653	0.000127813	0.206327	cluster1
axo01147-r_at	zfc3h1	0.0723738	0.0305215	-0.436884	-0.233314	-0.861797	-0.247603	-0.850753	-0.267139	0.817285	0.94635	0.00801329	0.120674	0.000635215	0.14903	0.00194587	0.182703	cluster1
axo03718-f_at	no hit	0.0727724	-0.0549961	0.0827943	-0.149143	-0.0188973	-0.449939	-0.0164319	-0.599281	0.556361	0.746484	0.382975	0.0332204	0.876478	0.000235156	0.872448	0.000437826	cluster1
axo07724-f_at	cfd	0.0734079	-0.684064	-0.078484	-0.450348	-0.0966	-1.01715	0.426576	0.0386098	0.865337	0.143923	0.869753	0.169548	0.795681	0.0137148	0.320814	0.937484	cluster1
axo28142-f_at	no hit	0.07357	-0.268113	-0.0781701	-0.244284	0.0350923	-0.636892	0.0198696	-0.502423	0.755592	0.290029	0.730633	0.224169	0.833847	0.000295472	0.91562	0.0398438	cluster1
axo14987-f_at	armc8	0.0736704	0.17876	-0.693883	-0.566884	-1.03558	-0.5496	-0.726411	-0.123198	0.720832	0.530504	0.000326168	0.000899354	0.000506396	0.00280258	0.000239424	0.464502	cluster1
axo00381-f_at	col12a1	0.0741107	-0.123873	-0.246238	-0.26378	-0.886702	-0.280691	-1.03622	-0.240224	0.840605	0.707876	0.192148	0.190587	4.5e-05	0.151406	0.000188755	0.356087	cluster1
axo04416-r_at	csnk1g3	0.0743887	-0.0282562	-0.271099	-0.46741	-0.590038	-0.353474	-0.343432	0.119141	0.736379	0.932192	0.0617927	0.00784388	0.00186284	0.00674398	0.0776749	0.613208	cluster1
axo09752-r_at	ctss	0.0754665	-0.217416	0.00901906	-0.195464	0.024359	-0.371954	0.0736429	-0.667643	0.789766	0.473107	0.977319	0.422663	0.917164	0.0403409	0.786931	0.0147703	cluster1
axo05057-f_at	higd1a	0.0761529	0.210209	0.0895711	0.122578	-0.276952	-0.0337767	-0.686057	-0.643868	0.409624	0.0569971	0.364014	0.188194	0.0123077	0.742379	2.31e-05	0.000158531	cluster1
axo15989-f_at	cyp3a4	0.0767044	-0.383239	-0.24727	-0.303988	-0.57696	-0.711124	-0.61554	-0.447162	0.833543	0.244605	0.334112	0.152374	0.0136088	0.00157513	0.00442685	0.0810305	cluster1
axo07603-f_at	cdk7	0.077782	-0.116029	-0.485279	-0.062708	-0.510153	-0.298522	-0.62827	-0.0726808	0.842692	0.807629	0.0211897	0.769219	0.0159401	0.145402	0.00155938	0.708932	cluster1
axo00066-f_at	abcc10	0.0779645	0.0176163	-0.486553	-0.538325	-0.499679	-0.323693	-0.731011	-0.480064	0.715238	0.961712	0.00830403	0.00297551	0.00517793	0.0499279	0.000284197	0.0109777	cluster1
axo15789-f_at	phf20	0.0780574	0.0188837	-0.000741462	0.0723958	-0.505217	-0.266657	-0.877088	-0.176008	0.696277	0.952918	0.997165	0.656431	0.0258967	0.112205	0.00174343	0.435789	cluster1
axo12018-r_at	appbp2	0.0783537	0.00801459	-0.278683	-0.303397	-0.7831	-0.165312	-0.436996	-0.0166983	0.675718	0.975918	0.0712837	0.0323665	0.00300079	0.206215	0.00324781	0.932134	cluster1
axo15910-f_at	fam49b	0.0786442	0.360301	-0.426653	-0.267763	-0.75769	-0.258531	-0.83327	-0.321927	0.584353	0.0294239	0.00343871	0.0282389	0.000118541	0.0371871	3.24e-06	0.0133444	cluster1
axo25848-f_at	no hit	0.0797911	-0.268243	-0.483527	-0.295467	-0.840411	-0.396202	-0.656904	-0.292636	0.881424	0.324447	0.0302694	0.243031	0.000121095	0.029	0.000523298	0.175141	cluster1
axo30198-f_at	prc2a	0.0806443	-0.366626	0.0336547	-0.155596	-0.459314	-0.492649	-0.814617	-0.259202	0.679234	0.106413	0.849698	0.279524	0.0275242	0.00622568	0.000684938	0.278622	cluster1
axo30124-f_at	no hit	0.0809827	-0.187349	0.293748	-0.522089	-0.089278	-0.825969	-1.0751	-0.910123	0.710651	0.517606	0.0274373	0.00290118	0.597379	0.000688717	1.64e-05	0.000562703	cluster1
axo30871-f_at	no hit	0.081806	-0.0348413	-0.342204	-0.0536826	-0.807652	-0.32529	-0.633508	-0.233735	0.755437	0.938508	0.136869	0.807352	0.00895217	0.230772	0.0177132	0.257884	cluster1
axo16688-f_at	dnajc11	0.0822834	0.337965	-0.0779561	-0.35089	-0.446345	-0.740624	-0.565353	-0.71965	0.678569	0.125697	0.579777	0.00674614	0.00829925	0.000719611	0.000540313	0.000898493	cluster1
axo24411-r_at	aldh16a1	0.0824933	0.0183679	-0.087054	-0.200719	-0.32691	-0.527719	-0.928483	-0.675906	0.73374	0.963511	0.554932	0.0998843	0.0100691	0.000786733	3.85e-05	0.0012292	cluster1
axo23044-f_at	no hit	0.0825338	0.120041	-0.405913	-0.255823	-0.364409	-0.0663481	-0.612106	-0.359517	0.652956	0.633377	0.0499379	0.142081	0.0915625	0.820862	0.00205123	0.18629	cluster1
axo11910-f_at	stk4	0.0831267	0.085997	-0.208252	-0.0657565	-0.343295	-0.227924	-0.675677	-0.434733	0.794392	0.842497	0.121724	0.691698	0.0208265	0.0966673	0.00143413	0.0547837	cluster1
axo04959-f_at	pros1	0.0832313	0.0164195	-0.0844374	-0.0558941	-0.326875	-0.236135	-0.656691	-0.345121	0.718426	0.967603	0.603881	0.761277	0.076385	0.104828	0.00646404	0.145727	cluster1
axo02494-r_at	march3	0.0843235	-0.576298	0.0438613	-0.798781	-0.267199	-0.466368	-0.396675	-0.268255	0.743198	0.0238157	0.84097	0.000101304	0.129181	0.0057774	0.0451045	0.233365	cluster1
axo26952-f_at	gga1	0.0844881	0.104124	-0.664027	-0.397714	-0.767413	-0.396103	-0.57124	-0.231647	0.710367	0.720057	0.00410115	0.0339371	0.000360425	0.00114859	0.0054312	0.178003	cluster1
axo25151-f_at	gapr1	0.0850341	-0.0122573	-0.0559239	-0.391993	-0.0222178	-0.488602	-0.153841	-0.700263	0.759514	0.975726	0.777397	0.0475016	0.937867	0.028156	0.376032	0.0145647	cluster1
axo15599-f_at	kif20b	0.0854082	0.167551	-0.0493514	0.134207	-0.573966	-0.211775	-0.733251	-0.0274397	0.736772	0.560636	0.806951	0.449626	0.00160137	0.158507	0.0017332	0.925333	cluster1
axo10418-f_at	crlf1	0.0856481	0.0169437	-0.229952	-0.0996119	-0.958325	-0.277508	-0.5199	-0.261456	0.636105	0.950327	0.120231	0.534727	3.4e-05	0.024977	0.00857423	0.118615	cluster1
axo03597-r_at	bola3	0.085818	0.176343	-0.0441995	-0.0230403	-0.229188	-0.0217599	-0.667063	-0.126582	0.565086	0.338755	0.786814	0.8894	0.123451	0.87586	0.000119443	0.57061	cluster1
axo16643-f_at	pbrm1	0.0861361	0.091735	-0.0942337	-0.092655	-0.579667	-0.154937	-0.668158	-0.187032	0.614158	0.68228	0.417278	0.353071	0.000210287	0.0889098	3.5e-05	0.0687143	cluster1
axo08910-r_at	supv3l1	0.0862885	-0.0267586	-0.214599	-0.272898	-0.870305	-0.493236	-0.915364	-0.0324276	0.733735	0.938378	0.264098	0.123857	0.00073336	0.00883352	5.16e-05	0.865579	cluster1
axo10845-f_at	adrbk2	0.0863645	-0.153267	-0.366329	-0.241051	-0.763555	-0.373332	-0.593797	-0.355459	0.525441	0.363573	0.00919292	0.0301922	0.000359379	0.00617883	0.000317191	0.0123873	cluster1
axo10646-f_at	lims1	0.0871408	-0.0108366	-0.330889	0.00389347	-0.223793	-0.174113	-0.712846	-0.299021	0.565607	0.973043	0.0430494	0.989619	0.237728	0.363617	0.0033013	0.305917	cluster1
axo09966-f_at	bub1	0.0871723	0.239668	-0.0713202	-0.0512288	-0.517476	-0.0937725	-0.819907	0.0360865	0.659597	0.296041	0.601628	0.703454	0.00309443	0.452767	0.000310626	0.838553	cluster1
axo07806-r_at	fbn2	0.0871967	-0.208229	-0.168946	-0.282533	-0.544953	-0.427303	-1.05008	-0.183541	0.553651	0.184973	0.32697	0.0125313	0.000185591	0.00167497	1.04e-06	0.156664	cluster1
axo16925-r_at	ubap2	0.0876454	-0.0235501	-0.0390837	-0.167234	-0.552169	-0.431854	-0.824376	-0.279606	0.459368	0.890719	0.719173	0.0370896	3.64e-05	0.000178282	3.49e-06	0.00423914	cluster1
axo18371-f_at	ncapg	0.0878951	0.0468841	0.350255	0.407322	-0.199632	0.270473	-0.653455	0.0241529	0.544124	0.84185	0.00117505	0.00337431	0.147918	0.00907982	0.00219543	0.89367	cluster1
axo06842-f_at	prom1	0.0887294	0.0765634	0.128644	-0.178446	-0.20862	-0.283648	-0.638712	-0.351037	0.806055	0.842072	0.49444	0.336489	0.182921	0.0600502	0.01034	0.0655025	cluster1
axo19643-f_at	mrps21	0.0890068	0.088226	-0.125206	-0.0796017	-0.328446	-0.102687	-0.635611	-0.0668886	0.459484	0.598823	0.363875	0.539686	0.0195478	0.31085	0.000260499	0.537533	cluster1
axo03584-r_at	sgcg	0.0895741	0.0976665	0.0610607	0.0241071	0.0039205	-0.33004	-0.070371	-0.600336	0.567407	0.640857	0.658528	0.87017	0.983766	0.00666817	0.769348	0.0146684	cluster1
axo01004-r_at	lrrc28	0.0897619	-0.320967	-0.472993	-0.363103	-0.873019	-0.430057	-0.565635	-0.253	0.653968	0.17802	0.00434654	0.015276	0.000103845	0.00297836	0.00259785	0.173919	cluster1
axo09304-f_at	cilp	0.0916945	0.0540632	0.260295	0.0955929	-0.262927	0.0768957	-1.2042	-0.0328617	0.594172	0.81895	0.0722523	0.42216	0.0526938	0.680768	8.12e-05	0.894915	cluster1
axo04190-f_at	arl16	0.0919437	0.0700675	-0.38947	-0.268254	-0.701593	-0.16536	-0.30786	0.160593	0.660079	0.823728	0.00542612	0.0217617	0.000616589	0.171336	0.0527777	0.380346	cluster1
axo06015-f_at	rg9mtd2	0.0923388	0.261797	-0.481215	-0.422862	-0.604803	-0.434812	-0.634871	-0.0981053	0.675434	0.3138	0.00315098	0.00610851	0.00124268	0.00436598	0.00742489	0.670373	cluster1
axo00957-f_at	ap1g1	0.092368	-0.00202648	-0.266224	-0.283566	-0.648329	-0.661958	-0.443185	-0.245311	0.409236	0.992064	0.0122622	0.00552469	8.13e-05	2.01e-05	0.00129014	0.063805	cluster1
axo18042-f_at	cotl1	0.0925742	0.140803	-0.325188	-0.132188	-0.545344	-0.153423	-0.588842	-0.0509058	0.219069	0.105634	9.73e-05	0.0188651	5.18e-06	0.0304654	3.58e-05	0.686224	cluster1
axo00180-f_at	hk2	0.0930949	0.0737335	0.431462	0.0216776	-0.0907999	-0.640324	-0.885491	-0.882346	0.533584	0.692647	0.000213463	0.859742	0.44762	0.00067046	2.77e-05	0.00163476	cluster1
axo12635-f_at	ube2c	0.0941658	0.566122	-0.426922	0.252148	-0.996884	-0.0917173	-0.957747	0.0578801	0.40356	0.00167663	8.43e-05	0.0104455	1.06e-06	0.297506	8.37e-06	0.742446	cluster1
axo27539-f_at	arrb2	0.0944782	0.22647	-0.0860335	0.118364	-0.111453	-0.276219	-0.580454	-0.453125	0.685823	0.367552	0.628009	0.513316	0.481982	0.109292	0.00293065	0.0222025	cluster1
axo07174-f_at	dync1h1	0.0945161	-0.0513216	0.0995987	-0.162203	-0.207108	-0.690904	-0.286851	-0.699153	0.358932	0.730611	0.257371	0.0253181	0.0266062	2.88e-05	0.00113196	4.04e-05	cluster1
axo01703-f_at	sp7	0.0949119	0.0930379	0.0970071	-0.204573	-0.0713003	-0.627229	-0.417065	-0.861711	0.841219	0.840181	0.78783	0.608186	0.868992	0.0194449	0.166147	0.0135691	cluster1
axo01853-f_at	lpcat4	0.0949344	-0.0729784	-0.232064	-0.0816189	-0.381403	-0.38679	-0.630833	-0.501799	0.789766	0.871574	0.306924	0.726031	0.0581413	0.0596143	0.000490359	0.00585635	cluster1
axo06952-f_at	pla2g4c	0.0956869	-0.856886	0.12097	0.0367196	-0.417556	-0.958749	-0.600442	-0.61183	0.745852	0.0048582	0.731358	0.92897	0.242094	0.0143224	0.144116	0.237067	cluster1
axo12960-f_at	tpx2	0.0962791	0.597105	-0.292289	0.23028	-0.481985	-0.0945514	-0.425005	-0.0195633	0.444726	0.00308796	0.0156939	0.0114056	0.000405419	0.354043	0.00157157	0.904218	cluster1
axo02620-f_at	ogt	0.0964213	0.0465632	0.12276	0.440625	0.0893216	-0.205581	-0.185342	-0.80054	0.678942	0.916575	0.616473	0.0318296	0.576431	0.192317	0.311308	0.00913142	cluster1
axo07546-f_at	btg1	0.0967848	0.635731	-0.318405	0.277726	-0.541081	0.140328	-0.338842	0.234243	0.386937	0.000834684	0.00251827	0.00563434	5.11e-05	0.0953591	0.000607722	0.0179661	cluster1
axo02708-f_at	c9orf85	0.0972852	0.073337	-0.334748	-0.413998	-0.589034	-0.664254	-0.700563	-0.578751	0.575086	0.769911	0.0111262	0.00110581	0.000630234	0.00014164	0.000832331	0.00126244	cluster1
axo18999-f_at	lrrc31	0.0974816	-0.361817	-0.0280522	-0.636767	-0.00938388	-1.02673	0.350183	-0.500834	0.740658	0.229973	0.924194	0.000585929	0.973096	8.85e-05	0.201286	0.0147351	cluster1
axo07683-f_at	hapln1	0.0975587	-0.0106198	-0.227762	-0.237192	-0.394477	-0.456703	-0.658553	-0.456706	0.57449	0.967924	0.093174	0.0548047	0.00601943	0.00130028	0.00028951	0.00966366	cluster1
axo08211-f_at	muc2	0.0981069	-0.308307	-0.470285	-0.412381	-0.502169	-0.445876	-0.703513	-0.238206	0.433835	0.0301448	0.00259047	8.86e-05	0.000144945	0.00146862	3.89e-05	0.0606552	cluster1
axo18209-f_at	fkbp10	0.0985304	0.124155	-0.29341	0.0448347	-0.390095	0.0136408	-0.788754	-0.149033	0.299077	0.294093	0.015505	0.632184	0.000104	0.913122	5.52e-06	0.189432	cluster1
axo20245-f_at	casp3	0.09868	0.056898	-0.329453	-0.251802	-0.637339	-0.445524	-0.760927	-0.353248	0.63889	0.851457	0.0481052	0.0998843	0.000786123	0.000802065	2.31e-05	0.010012	cluster1
axo02243-f_at	c3orf38	0.0989419	0.365435	-0.606847	0.130206	0.157592	0.390916	-0.17332	0.0182333	0.736943	0.132783	0.000424866	0.336317	0.301822	0.0105203	0.280944	0.931164	cluster1
axo17421-f_at	ctbp1	0.0989614	0.106564	0.0249898	-0.0574384	-0.305896	-0.0625664	-0.599317	-0.0400992	0.449683	0.569719	0.820331	0.554297	0.00306743	0.47981	8.29e-05	0.787507	cluster1
axo06163-f_at	aspa	0.0990396	0.120496	-0.179815	-0.225112	-0.326161	-0.274607	-0.648927	-0.303218	0.65094	0.671897	0.394064	0.0821361	0.063261	0.0881708	0.00801314	0.200785	cluster1
axo13040-r_at	sirt1	0.100346	0.213749	-0.158513	-0.263619	-0.614523	-0.299783	-0.807251	-0.157356	0.620285	0.339459	0.355909	0.0470654	0.00121138	0.0146771	5.82e-05	0.187555	cluster1
axo20082-f_at	txndc17	0.100995	0.0495599	-0.3087	-0.228898	-0.651497	-0.478608	-0.770765	-0.200926	0.517456	0.803145	0.0192451	0.0264727	6.06e-05	7.88e-05	3.17e-05	0.0769114	cluster1
axo15598-f_at	kif20b	0.100997	0.372622	-0.207911	-0.164098	-1.14423	-0.418037	-0.928362	-0.0416393	0.709207	0.125302	0.133275	0.222147	0.000108681	0.0031822	0.0050828	0.866033	cluster1
axo28378-f_at	no hit	0.10173	0.330377	-0.299653	-0.400043	-0.777899	-0.853314	-0.855916	-0.592205	0.682888	0.18197	0.157898	0.0378777	0.000751535	0.00010469	0.000107089	0.00133641	cluster1
axo11658-f_at	hs3st3b1	0.101735	-0.00507242	-0.112345	-0.0448737	-0.787501	-0.282563	-1.0244	-0.301153	0.662229	0.991672	0.577094	0.85073	0.00259111	0.146431	6.87e-05	0.0578779	cluster1
axo25048-f_at	no hit	0.102361	-0.0919867	-0.13067	-0.285792	-0.704347	-0.774645	-0.426439	-0.477718	0.526603	0.67714	0.389158	0.0250164	0.000404796	1.74e-05	0.00830689	0.00882254	cluster1
axo08388-f_at	pgd	0.10342	0.141443	-0.125034	-0.0557674	-0.29904	-0.209991	-0.7493	-0.446402	0.183174	0.157548	0.079423	0.409882	0.00143175	0.00887202	5.28e-06	0.00111732	cluster1
axo03501-r_at	fam45a	0.10438	-0.0885035	-0.289414	-0.331331	-0.558902	-0.552808	-0.783013	-0.543409	0.595816	0.687135	0.0816401	0.0282489	0.00114648	0.000475249	0.00019842	0.00263239	cluster1
axo07005-r_at	bmpr2	0.104917	0.106993	0.137678	-0.0805382	-0.414774	-0.371178	-0.678131	-0.640851	0.699777	0.764352	0.394546	0.644874	0.022649	0.0246981	0.000853753	0.00295968	cluster1
axo15788-f_at	phf20	0.105035	-0.0955363	-0.179838	-0.173454	-0.98809	-0.496867	-0.908473	-0.375444	0.459175	0.680972	0.154697	0.218462	5.7e-05	0.00132056	0.000334013	0.0150901	cluster1
axo02994-f_at	no hit	0.105648	0.063018	-0.338014	-0.630288	-0.409492	-0.517487	-0.378214	-0.214019	0.584465	0.86423	0.0434167	6.33e-05	0.00724938	0.001581	0.0158553	0.131779	cluster1
axo05345-f_at	ldb1	0.10586	-0.017089	-0.556289	-0.333273	-0.690521	-0.228668	-0.663776	-0.205835	0.445675	0.952456	0.00144633	0.00978964	0.00400025	0.072848	0.000623078	0.154701	cluster1
axo08199-f_at	mrc1	0.1069	0.0554467	-0.258206	-0.164612	-0.916741	-0.263868	-1.37555	-0.293177	0.720742	0.893069	0.134656	0.329507	4.18e-05	0.0908054	2.86e-06	0.0811219	cluster1
axo12725-r_at	rnf112	0.107501	0.177131	-0.414222	-0.0602608	-0.590798	-0.0142351	-0.45427	0.0535983	0.586252	0.362702	0.00296355	0.695699	0.000772412	0.922323	0.00048689	0.801307	cluster1
axo30263-f_at	no hit	0.107605	0.0237133	-0.538565	-0.0514874	-0.736407	-0.146735	-0.602778	-0.174151	0.616046	0.952602	0.00797794	0.727234	0.000178922	0.283239	0.000460603	0.256927	cluster1
axo14410-f_at	pdxdc1	0.109077	0.00219562	-0.34928	-0.366109	-0.721757	-0.656635	-1.03844	-0.677785	0.471073	0.992975	0.00418091	0.000509476	3e-05	3.7e-05	1.65e-06	8.61e-05	cluster1
axo27832-f_at	smc6	0.109261	0.0446221	0.0680337	-0.596413	-0.167778	-0.983006	0.100202	-0.0736596	0.699519	0.914732	0.824698	0.00874589	0.353179	6.09e-05	0.699101	0.695393	cluster1
axo01009-f_at	zc3h18	0.109364	0.0252542	-0.383557	-0.111695	-0.618946	-0.0481549	-0.560558	-0.0219899	0.6802	0.945747	0.198076	0.709737	0.0202476	0.858085	0.0451045	0.951899	cluster1
axo06221-r_at	msra	0.11014	-0.112415	0.00993682	-0.0690961	-0.239218	-0.390942	-0.437291	-0.6198	0.389178	0.549512	0.941575	0.520996	0.0516292	0.00237099	0.00373245	0.00394466	cluster1
axo28323-f_at	ppal	0.110411	-0.0643807	-0.40555	-0.322965	-0.744293	-0.301034	-0.794372	-0.151251	0.627463	0.844927	0.0170555	0.0342336	0.00027008	0.0221121	0.00022229	0.179502	cluster1
axo29344-f_at	loc100492777	0.111094	0.00478945	0.0815793	-0.0831367	-0.00839172	-0.185906	-0.602204	-0.355642	0.377603	0.983174	0.509884	0.48805	0.94757	0.045103	0.00038777	0.00712271	cluster1
axo13260-r_at	acan	0.111408	0.168166	0.107552	0.0599762	-0.565896	-0.0842201	-0.597663	-0.159533	0.784457	0.569719	0.595126	0.798878	0.018495	0.771936	0.00149592	0.598768	cluster1
axo18907-f_at	maea	0.112544	0.0158976	-0.278945	-0.15272	-0.614363	-0.0384424	-0.481857	0.197815	0.407595	0.951678	0.0232382	0.165642	0.00400025	0.773844	0.000447622	0.111924	cluster1
axo24910-f_at	klrb1a	0.113527	-0.257251	-0.505254	-0.586818	-0.898498	-0.648371	-0.481329	-0.275531	0.708468	0.328635	0.00988888	0.00366222	0.000784532	0.00042833	0.0284019	0.182531	cluster1
axo19466-f_at	acsbg2	0.113704	-0.13431	-0.0114083	-0.198145	-0.33633	-0.711986	-0.673855	-0.809166	0.621016	0.684936	0.955385	0.241256	0.0418172	0.000647828	0.00049891	0.000632962	cluster1
axo27671-f_at	golm1	0.114333	-0.112884	-0.260273	-0.0876641	-0.64666	-0.359268	-1.15879	-0.585795	0.662175	0.684816	0.163047	0.696255	0.00246691	0.0268038	2.25e-05	0.000453812	cluster1
axo30244-f_at	odf3a	0.114344	-0.297999	-0.125711	-0.189107	-0.47837	-0.0759594	-1.12274	-0.376189	0.596688	0.246256	0.29814	0.138388	0.0072426	0.638805	6.55e-05	0.0937603	cluster1
axo31256-f_at	hsp90aa	0.114604	-1.24684	0.0038724	0.192795	-0.171271	0.205835	-0.235297	0.417535	0.615914	0.0011837	0.986788	0.402247	0.314376	0.347779	0.152256	0.0186013	cluster1
axo09598-f_at	fcgbp	0.11565	0.232272	0.0526306	-0.0301006	-0.00668551	-0.504665	0.010005	-0.944342	0.722087	0.49283	0.803812	0.904584	0.978836	0.00405911	0.97015	0.0085252	cluster1
axo02633-f_at	cenpv	0.115795	-0.0148523	0.0297083	0.0200224	-0.230759	0.0796436	-0.726952	-0.255727	0.440721	0.944752	0.794143	0.841195	0.00710287	0.458355	2.6e-05	0.0624192	cluster1
axo23953-f_at	prio	0.115796	-0.0479421	-0.177406	-0.741336	-0.558243	-0.853432	-0.531427	-0.779062	0.560479	0.87182	0.0585415	8.39e-05	0.00133399	0.000189806	0.000197844	0.000984803	cluster1
axo08170-f_at	mgat5	0.116539	0.037571	0.304537	0.146545	-0.19454	-0.787445	-0.399077	-0.594997	0.776701	0.938777	0.382521	0.659901	0.684661	0.00395258	0.516203	0.525712	cluster1
axo12917-f_at	commd3	0.116567	-0.0293644	-0.00530033	-0.314589	-0.0613458	-0.690109	-0.0241741	-0.690443	0.347233	0.901845	0.972542	0.00672915	0.648871	6.38e-05	0.879765	0.0020745	cluster1
axo06250-f_at	tmem2	0.116807	0.0542643	0.176495	-0.313995	-0.217398	-0.669561	-0.383667	-0.574688	0.613138	0.877913	0.39968	0.0630653	0.291384	0.000583442	0.0113702	0.0401282	cluster1
axo09697-f_at	btaf1	0.116862	0.11472	-0.0161247	-0.0751822	-0.474775	-0.264435	-1.05269	-0.0643267	0.629174	0.680696	0.947743	0.684169	0.0529554	0.0340911	0.000624333	0.765005	cluster1
axo02144-f_at	no hit	0.116981	0.356191	0.539378	-0.0424548	0.0920806	-0.641517	-0.0286357	-0.674571	0.693049	0.153687	0.0143432	0.850308	0.782776	0.0131368	0.932354	0.171118	cluster1
axo22747-r_at	no hit	0.117213	0.275599	-0.531191	-0.0438543	-0.851413	0.156108	-0.689125	0.119484	0.656664	0.367805	0.0330168	0.859131	0.0111073	0.360166	0.00181999	0.742109	cluster1
axo23752-r_at	gfra2	0.117801	-0.273947	-0.422992	-0.688289	-0.464901	-0.45699	-0.4539	-0.0630422	0.594146	0.333597	0.0169981	0.00126658	0.0256295	0.0129786	0.0413383	0.82918	cluster1
axo07179-f_at	dock1	0.117971	-0.0471014	0.00486854	-0.179668	-0.698049	-0.639664	-1.52598	-0.633434	0.508063	0.863748	0.980274	0.159253	7.74e-05	0.00010771	3.46e-07	0.00103283	cluster1
axo27359-f_at	sms	0.11805	0.175273	-0.0825438	-0.260656	-0.432719	-0.480089	-0.533381	-0.645266	0.602502	0.504208	0.559288	0.026031	0.00424578	0.000604827	0.000155778	0.000138104	cluster1
axo28308-f_at	fndc3a	0.118407	0.0735758	-0.305443	-0.299984	-0.338034	-0.406045	-0.34127	-0.695952	0.580357	0.824015	0.184745	0.173071	0.141402	0.0511473	0.169651	0.0345676	cluster1
axo12998-r_at	fbxo4	0.119136	-0.374328	-0.121176	-0.280331	-0.0729666	-0.194936	-0.601334	-0.39115	0.755031	0.308701	0.404584	0.10616	0.745932	0.226678	0.00224465	0.0422244	cluster1
axo27913-f_at	no hit	0.119224	0.0563057	-0.399117	0.182007	-0.334314	0.186094	-0.243141	0.78712	0.698051	0.906456	0.051145	0.513256	0.0771332	0.39274	0.137099	0.00147807	cluster1
axo05296-f_at	flna	0.11941	-0.587393	-0.0918582	0.0460724	-0.249453	-0.00144353	-0.592296	-0.22198	0.103607	0.0243939	0.37934	0.695253	0.142502	0.994077	0.00020095	0.118537	cluster1
axo06726-r_at	ints9	0.120813	0.025578	-0.274326	-0.300512	-0.618739	-0.285217	-0.63967	-0.181133	0.47048	0.932348	0.0332812	0.0277403	0.000570633	0.0202269	0.000571009	0.270531	cluster1
axo26008-f_at	thsd4	0.120839	-0.0503146	-0.265812	-0.322791	-0.761521	-0.550033	-0.939065	-0.736724	0.628805	0.896551	0.100569	0.0353569	0.000185009	0.000950147	0.00132263	0.0135123	cluster1
axo14792-f_at	nup160	0.121175	0.18209	-0.00563642	-0.143375	-0.460693	-0.117369	-0.688014	0.0619173	0.418416	0.390826	0.967182	0.0908406	0.000502356	0.191621	4.37e-05	0.664279	cluster1
axo24238-f_at	no hit	0.121256	0.049937	-0.00787107	0.0353742	-0.457885	-0.140871	-0.701643	-0.0195552	0.455821	0.830839	0.966273	0.828331	0.00566579	0.280873	3.37e-05	0.898678	cluster1
axo06897-r_at	tbc1d15	0.122321	0.113509	0.0137353	-0.207589	-0.592347	-0.777854	-0.638199	-0.547544	0.539496	0.705478	0.944994	0.162295	0.00813899	0.000438316	0.0022419	0.0164883	cluster1
axo15049-f_at	gemin5	0.123085	0.00771827	-0.464052	-0.348824	-0.725685	-0.459238	-0.45655	0.00790817	0.540496	0.984242	0.0110991	0.051698	0.00125584	0.0208973	0.0454904	0.981753	cluster1
axo08686-r_at	rgs2	0.123105	-0.296129	0.00770987	-1.3284	-0.0178978	-0.547033	-0.36615	-0.888294	0.335893	0.0513255	0.948284	1.34e-07	0.889999	0.00533464	0.000843802	0.000558005	cluster1
axo12257-f_at	masp2	0.12412	-0.378044	0.210584	0.435287	-0.330211	-0.380762	-0.211876	-1.04061	0.601432	0.245307	0.433466	0.0143188	0.121396	0.0368937	0.33707	0.00292957	cluster1
axo10781-f_at	exog	0.124224	-0.177699	-0.384787	-0.39402	-0.760019	-0.571096	-0.509037	-0.0338157	0.675104	0.510686	0.0262653	0.015435	0.000446371	0.00458398	0.0326683	0.915202	cluster1
axo28596-f_at	cul4a	0.124597	0.111716	0.0181015	-0.140707	-0.485149	-0.542771	-0.694044	-0.257952	0.542323	0.699397	0.952439	0.57134	0.0277058	0.00986672	0.00563195	0.200506	cluster1
axo05118-r_at	c19orf60	0.125141	-0.0759219	-0.486192	-0.412294	-0.945252	-0.515467	-1.04099	-0.0807777	0.47586	0.76475	0.0235099	0.0173906	7.98e-05	0.000713473	2.98e-05	0.698385	cluster1
axo28765-f_at	fat3	0.125565	0.101023	-0.105257	-0.193137	-1.01379	-0.58628	-1.03058	-0.495017	0.574949	0.717566	0.573014	0.171473	6.4e-06	0.000264085	2.74e-05	0.00425622	cluster1
axo23639-f_at	pigb	0.12659	0.204805	-0.125563	-0.167261	-0.433275	-0.257192	-0.615232	-0.0145544	0.50913	0.399724	0.343637	0.355754	0.0178664	0.0545547	0.00097711	0.947749	cluster1
axo02942-f_at	krit1	0.126939	0.100513	-0.164015	-0.0883114	-0.408732	0.125773	-0.613829	0.220131	0.555559	0.810998	0.257291	0.536543	0.0228989	0.58241	0.000675864	0.182328	cluster1
axo02021-r_at	c1qc	0.127034	0.331561	-0.162241	0.100466	-0.385523	0.0758703	-1.29401	-0.372545	0.537397	0.224883	0.401288	0.699515	0.0334817	0.843111	0.00101519	0.560077	cluster1
axo02409-r_at	nudt14	0.127848	0.0653012	-0.0708861	-0.33662	0.13015	-0.609533	0.270919	-0.400903	0.515842	0.844804	0.655591	0.0104926	0.357102	0.00248828	0.0645937	0.0239355	cluster1
axo06031-f_at	krt5	0.127997	-0.568031	-0.177161	-0.147008	-0.298327	0.452735	-0.200933	0.803108	0.662771	0.119911	0.35778	0.331607	0.231291	0.0215811	0.197847	0.000548809	cluster1
axo31652-f_at	odo1	0.128072	-0.111438	-0.0443198	-0.0867931	-0.248336	-0.308019	-0.84298	-0.634657	0.486996	0.629742	0.782344	0.568803	0.0924148	0.06409	0.000116223	0.0059801	cluster1
axo10610-r_at	dnm2	0.128192	-0.0462137	-0.102167	-0.312972	-0.638482	-0.677298	-0.849323	-0.670019	0.46084	0.851507	0.401909	0.00290374	5.02e-05	1.01e-05	1.76e-05	0.000154705	cluster1
axo09849-f_at	pigq	0.128375	0.0674531	-0.607357	-0.132396	-0.221031	0.016304	-0.56745	-0.26114	0.713049	0.863748	0.0378843	0.720808	0.415133	0.963341	0.00539963	0.305419	cluster1
axo06539-r_at	znf438	0.128469	0.169676	-0.279932	-0.0835851	-0.621211	-0.396702	-0.845662	-0.509667	0.686214	0.523684	0.115419	0.713711	0.025916	0.0286069	0.000715427	0.0212858	cluster1
axo10999-f_at	hmgb3	0.12866	0.369313	-0.259528	-0.112701	-0.538335	-0.362012	-0.702956	-0.077075	0.386937	0.023692	0.0224543	0.290015	0.00160081	0.00953053	0.00189869	0.720286	cluster1
axo04146-f_at	loc440335	0.128675	0.126281	-0.348156	-0.272182	-0.525283	-0.44782	-0.667396	-0.304976	0.575086	0.668684	0.0268066	0.0363839	0.00712543	0.00069207	7.05e-05	0.0297682	cluster1
axo05075-r_at	c4orf33	0.12874	0.2944	-0.318066	-0.320447	-0.415177	-0.599752	-0.38836	-0.249313	0.582329	0.3138	0.0736039	0.0374027	0.0587499	0.000464609	0.00398632	0.22222	cluster1
axo15924-r_at	gypc	0.12955	-0.225578	0.0693954	-0.137479	-0.00593841	-0.276656	-0.38672	-0.716796	0.765269	0.606477	0.730434	0.389821	0.981082	0.110906	0.242124	0.039901	cluster1
axo15390-r_at	thap4	0.129924	-0.205801	-0.285715	-0.260078	-0.483679	-0.581835	-0.78371	-0.231952	0.713842	0.480789	0.26522	0.347378	0.0173953	0.0021557	0.000400515	0.255997	cluster1
axo11297-f_at	scamp2	0.130103	-0.260235	-0.394236	-0.172807	-0.337589	-0.0186368	-0.58919	-0.0922669	0.328716	0.167058	0.0186858	0.188194	0.0050344	0.922324	0.00102502	0.5343	cluster1
axo26012-f_at	no hit	0.130265	-0.220136	-0.10949	-0.31654	-0.77411	-0.692949	-0.61583	-0.5091	0.507151	0.362702	0.34134	0.00734861	0.00125841	0.000102924	0.00131767	0.00201421	cluster1
axo01419-r_at	c1orf158	0.130594	-0.274865	-0.28612	-0.31509	-0.433306	-0.111881	-0.607008	-0.16586	0.636399	0.484608	0.153175	0.0769022	0.0596345	0.471649	0.00935873	0.433621	cluster1
axo14754-r_at	dennd5a	0.13073	0.0252513	-0.0122815	-0.0187565	-0.37662	-0.430872	-0.930819	-0.606547	0.634516	0.94529	0.969234	0.929244	0.0298394	0.020596	0.000762916	0.0105037	cluster1
axo27019-f_at	prsr1	0.132041	-0.203999	-0.0202102	-0.684564	-0.0929125	-0.170557	-0.0563731	0.00218504	0.429158	0.353727	0.904232	0.000141858	0.585368	0.134167	0.714951	0.990184	cluster1
axo27302-f_at	no hit	0.132357	-0.360669	-0.327769	-0.77649	-0.372089	-0.970225	-0.142836	-0.368745	0.6237	0.255344	0.046852	0.000648977	0.0232726	0.000127073	0.371881	0.0366468	cluster1
axo17508-f_at	cpa6	0.132692	0.117944	0.0685093	-0.148327	-0.0325248	-0.303093	-0.87407	-1.38799	0.553651	0.610418	0.74318	0.310009	0.865717	0.0444595	0.000968328	0.000989027	cluster1
axo18281-r_at	akt1	0.132714	0.0734979	-0.0440937	-0.0441371	-0.555238	-0.293463	-0.971244	-0.366187	0.234849	0.687938	0.684438	0.667158	4.91e-05	0.00363178	3.46e-07	0.00160482	cluster1
axo23351-f_at	loc103354935	0.132861	-0.137608	-0.304168	-0.0084988	-0.820528	0.0326339	-0.913419	0.225852	0.61371	0.626172	0.139701	0.973514	0.00278329	0.871461	0.00166993	0.378825	cluster1
axo18818-f_at	pgbd5	0.133101	-0.0469932	-0.430011	-0.610641	-0.264747	-0.997158	0.203594	-0.666856	0.643218	0.92546	0.0084152	0.000617823	0.30931	9.28e-05	0.591193	0.0265027	cluster1
axo15640-r_at	hsd17b14	0.133803	0.13885	-0.204338	-0.179799	-0.240263	-0.328883	-0.789853	-0.45503	0.63291	0.693903	0.215108	0.212939	0.266753	0.0549861	0.00106025	0.0673953	cluster1
axo15022-r_at	ahctf1	0.135063	0.209651	0.0685576	-0.0408489	-0.412011	-0.11165	-0.584834	-0.0399096	0.510663	0.323418	0.728057	0.847362	0.0179426	0.444069	0.000582878	0.792181	cluster1
axo09859-f_at	pttg1	0.135119	0.534357	-0.0576373	0.802213	-0.341834	0.415081	-0.424001	0.270864	0.497076	0.0155102	0.792951	0.000193613	0.112183	0.0278494	0.0087298	0.281336	cluster1
axo27407-f_at	fhod3	0.135348	-0.0391825	-0.0140749	-0.299295	-0.600164	-0.372163	-0.847667	-0.433677	0.597582	0.904106	0.958033	0.124751	0.00652634	0.0315832	0.000201722	0.0675567	cluster1
axo29692-f_at	no hit	0.135791	0.0652802	-0.546121	-0.513988	-1.0622	-0.445865	-0.79427	-0.0122643	0.544961	0.79158	0.00296355	0.00258755	0.000101021	0.010768	0.000114028	0.947818	cluster1
axo30307-f_at	no hit	0.136088	-0.132176	-0.0836127	-0.37549	-0.57699	-0.571711	-0.998208	-0.628116	0.314166	0.381055	0.449373	0.000899201	3.21e-05	0.00032291	4.88e-07	8.61e-05	cluster1
axo13216-r_at	sema3e	0.136186	0.417376	-0.219014	-0.16332	-0.849723	-0.534319	-0.87924	-0.441305	0.543611	0.173567	0.106242	0.146029	0.00231379	0.0069722	0.000221042	0.0763127	cluster1
axo00865-r_at	cmbl	0.137404	0.261499	-0.291697	-0.369013	-0.46523	-0.635312	-1.02548	-0.637482	0.746366	0.584394	0.203821	0.0792887	0.0766562	0.00152371	2.85e-05	0.00128043	cluster1
axo06465-f_at	p4ha1	0.137446	0.187479	0.279276	0.414539	-0.068698	0.580623	-0.704073	0.0542284	0.286081	0.137003	0.0643401	0.00208917	0.661003	0.000824447	1.73e-05	0.622579	cluster1
axo13319-f_at	mat2b	0.137605	0.132676	-0.122825	-0.146284	-0.423424	-0.0575475	-0.628848	0.16467	0.427981	0.536618	0.513715	0.307644	0.00492244	0.690968	0.000115451	0.259352	cluster1
axo30508-f_at	muc1	0.137714	0.185298	-0.216518	-0.0746974	-0.593218	-0.311993	-0.0621647	0.137709	0.381556	0.37101	0.095574	0.571946	0.00150397	0.045226	0.629047	0.428656	cluster1
axo31597-f_s_at	no hit	0.138756	-0.559353	-0.0330589	-0.639476	-0.366082	-0.675924	-0.558116	-0.778556	0.422865	0.0347245	0.848084	0.000899354	0.00986042	0.000165411	0.00526705	0.000689561	cluster1
axo28004-f_at	nfia	0.138963	0.107112	-0.686144	-0.230586	-1.07777	0.10642	-0.595298	0.0942214	0.663508	0.782228	0.0102341	0.29149	0.00351309	0.648834	0.0221964	0.705698	cluster1
axo02922-r_at	b3galtl	0.139642	-0.0117873	-0.181438	-0.114313	-0.586515	-0.359862	-0.570865	0.076662	0.565607	0.977806	0.257318	0.510816	0.0157023	0.0303346	0.0131864	0.783185	cluster1
axo15271-r_at	cd207	0.141069	0.0668657	-0.106997	-0.19444	-0.455432	-0.429631	-1.47622	-1.18413	0.499122	0.863465	0.562727	0.138466	0.0037395	0.00797155	2.62e-05	0.00117044	cluster1
axo21604-r_at	bmp2a	0.141569	0.222886	0.0232851	-0.133246	-0.403225	-0.306793	-0.526909	-0.779153	0.532057	0.601589	0.93439	0.582463	0.0465423	0.330253	0.127786	0.00388739	cluster1
axo19059-f_at	tgs1	0.143817	-0.0860254	0.0146546	-0.161555	-0.774395	-0.352558	-1.21229	-0.0787238	0.455673	0.751375	0.943266	0.255846	0.00260482	0.0276843	1.76e-05	0.690133	cluster1
axo18380-f_at	lepre1	0.144247	0.0977448	0.0728209	0.223555	-0.27923	0.163802	-0.604063	-0.220545	0.133386	0.456806	0.53524	0.0189074	0.00731553	0.0696336	9.31e-06	0.0580095	cluster1
axo07183-f_at	blm	0.145367	-0.233209	-0.936567	-0.614284	-0.637391	-0.0972863	-0.48284	0.0780492	0.684094	0.544122	0.00105448	0.0127294	0.00409691	0.636699	0.0839945	0.798847	cluster1
axo00864-r_s_at	cmbl	0.146741	0.135254	-0.282645	-0.422385	-0.422938	-0.553891	-0.86392	-0.616311	0.548483	0.694248	0.174652	0.0351149	0.0453176	0.00576144	9.11e-05	0.00263134	cluster1
axo10934-f_at	gak	0.146891	-0.00183786	-0.240186	-0.297035	-0.378076	-0.304669	-0.783215	-0.45791	0.601097	0.996465	0.354336	0.150829	0.0397141	0.0804791	0.000195367	0.0219606	cluster1
axo28103-f_at	no hit	0.147166	-0.388401	0.144809	-0.0310013	-0.0921013	-0.0998689	-0.0988129	-0.664445	0.497336	0.132783	0.383486	0.88121	0.689023	0.745336	0.772373	0.0062646	cluster1
axo14247-f_at	ankrd26	0.147233	-0.217028	0.467907	-0.0648471	0.0635441	-0.578254	-0.199693	-0.68147	0.449068	0.361522	0.00919196	0.734843	0.77501	0.00170208	0.335371	0.00171223	cluster1
axo17936-r_at	ank3	0.14731	0.0361331	-0.000646904	-0.101876	-0.645601	-0.32342	-0.414872	-0.0415459	0.377956	0.887887	0.996136	0.375317	0.000642525	0.0053489	0.0112337	0.787199	cluster1
axo07206-r_at	il1b	0.148297	0.178645	-0.259584	-0.585507	-0.274938	-0.349195	-0.124954	0.16998	0.627983	0.548725	0.268095	0.0061096	0.304715	0.0443262	0.541648	0.707984	cluster1
axo15559-f_at	dync1li1	0.149397	-0.0673342	-0.218054	-0.443867	-0.502908	-1.27801	-0.380659	-1.33773	0.252999	0.741891	0.0368375	0.000157985	0.000750965	3.37e-06	0.00217888	2.07e-05	cluster1
axo10827-f_at	ppp4r1	0.151012	0.0200924	-0.693059	-0.315925	-0.595202	-0.316178	-0.470446	-0.0298926	0.620523	0.963511	0.000182734	0.0986259	0.00157517	0.0628581	0.00433828	0.891584	cluster1
axo03089-f_at	kit	0.151342	0.0328982	0.105634	-0.0268379	-0.815835	-0.793925	-1.28914	-0.66143	0.568655	0.925794	0.637196	0.904095	0.000399984	0.000473217	7.98e-07	0.000894166	cluster1
axo26363-f_at	no hit	0.152313	0.0232655	-0.186419	-0.461672	-0.272057	-0.620105	-0.166151	-0.389429	0.416383	0.946769	0.426292	0.0216874	0.215985	0.000604827	0.375639	0.0935941	cluster1
axo27618-f_at	no hit	0.152943	0.0597402	-0.339201	-0.463104	-0.788389	-0.570243	-1.03347	-0.528922	0.302036	0.81895	0.0142928	0.000800523	5.64e-05	0.0022268	3.71e-06	0.003005	cluster1
axo05295-f_at	flna	0.153266	-0.140837	-0.345008	0.0793549	-0.186609	0.291641	-0.7839	-0.400541	0.481262	0.727157	0.079632	0.743615	0.323239	0.0487535	0.00197973	0.0443584	cluster1
axo15637-f_at	rbpms	0.153714	0.0212498	-0.385649	-0.237828	-0.704897	-0.471814	-1.16206	-0.525487	0.594086	0.956134	0.027952	0.270473	0.000599251	0.0082252	0.000106057	0.0101248	cluster1
axo03341-f_at	lgals8	0.154589	-0.286569	-0.350076	-0.622596	-0.68067	-0.884761	-0.572455	-0.524213	0.692691	0.417946	0.0837149	0.00278097	0.0039365	0.000905984	0.0214085	0.0288705	cluster1
axo07580-f_at	cd22	0.155716	-0.278722	-0.196828	-0.402661	-0.603059	-0.495348	-0.579756	-0.0539095	0.426093	0.308922	0.22864	0.0206121	0.000752765	0.00552747	0.00303328	0.84038	cluster1
axo05705-r_at	c4orf18	0.156591	-0.284051	-0.483644	-0.560556	-0.537744	-0.48807	-0.610572	-0.238629	0.440581	0.276064	0.0119694	0.00383417	0.0128765	0.0273003	0.00110682	0.261498	cluster1
axo09520-r_at	tnfsf12	0.156814	0.409989	-0.104988	-0.236018	-0.597524	-1.0171	-0.891277	-0.555824	0.664159	0.258718	0.698922	0.351571	0.00225446	3.54e-05	0.000493783	0.0260635	cluster1
axo27824-f_at	snot90	0.158184	0.136051	-0.208335	-0.472754	-0.595764	-0.550167	-0.231787	-0.0513696	0.610656	0.697085	0.418922	0.0165817	0.0315884	0.00278751	0.296368	0.811688	cluster1
axo05706-f_at	abcc2	0.159304	0.305064	-0.297723	-0.317699	-0.476475	-0.891499	-0.698067	-0.45408	0.613238	0.361883	0.350681	0.0850392	0.0106517	9.68e-05	0.00350061	0.0139742	cluster1
axo02414-f_at	asah1	0.160018	0.117392	-0.0543134	-0.128009	-0.115566	0.0305854	-0.580704	0.126589	0.349475	0.623609	0.815939	0.359432	0.366949	0.866905	0.000927088	0.483705	cluster1
axo04516-r_at	np	0.160122	0.77966	0.253737	-0.140263	0.0251777	-0.366232	0.0443977	-0.560652	0.414988	0.029445	0.348571	0.512873	0.899525	0.0471618	0.79713	0.0434784	cluster1
axo12238-r_at	sult1c4	0.160849	0.726912	-0.0919035	0.155396	-0.398337	0.270672	-0.675428	-0.133154	0.810723	0.0924492	0.597958	0.397198	0.00940242	0.223884	0.00137739	0.619199	cluster1
axo29388-f_at	ie2	0.161752	-0.151013	-0.393436	-0.25944	-0.545168	-0.370648	-0.740084	-0.215557	0.515842	0.71331	0.0238932	0.10584	0.0129601	0.136239	0.00167136	0.395903	cluster1
axo08172-f_at	mgst2	0.162232	0.075131	-0.228677	-0.388904	-0.750251	-0.721015	-0.908893	-0.512974	0.346495	0.719307	0.0403189	0.00126097	3.41e-05	2.07e-05	2.98e-06	0.00103783	cluster1
axo11250-f_at	tarbp1	0.163953	0.191694	0.0262535	-0.0446103	-0.622021	-0.711607	-1.33694	-0.909769	0.454631	0.401494	0.904011	0.809366	0.000735061	0.00115278	6.4e-06	0.000205814	cluster1
axo02541-f_at	iqub	0.164096	-0.000112466	-0.294596	-0.192469	-0.746613	-0.0980573	-1.0394	0.116956	0.582329	0.999736	0.173392	0.266105	0.00822404	0.649998	0.00870799	0.655251	cluster1
axo08460-f_at	ppp2r5c	0.164744	0.169566	-0.241797	-0.0618417	-0.643122	-0.0913738	-0.625181	0.020499	0.383326	0.419303	0.0658105	0.660466	0.00145012	0.45905	0.000725438	0.893651	cluster1
axo09769-f_at	stom	0.165568	0.212326	0.0842706	-0.147072	-0.42864	-0.833127	-0.542945	-0.574003	0.447809	0.420155	0.609789	0.200181	0.0307629	6.84e-05	0.00129531	0.00602949	cluster1
axo02731-f_at	bcl9l	0.165807	0.509383	0.329269	0.177423	-0.0468192	-0.393459	-0.145357	-0.720893	0.38653	0.0568281	0.0200715	0.225247	0.800862	0.0118212	0.370273	0.00660805	cluster1
axo05154-f_at	tmem176b	0.168194	0.236663	-0.166288	-0.442783	-0.543848	-0.943025	-0.739071	-0.97022	0.431124	0.29094	0.22592	0.00108929	0.00548971	2.97e-06	0.000186643	0.0012166	cluster1
axo19807-f_at	far1	0.168494	-0.00758827	-0.0899081	-0.23906	-0.5109	-0.760926	-0.510205	-0.626413	0.323935	0.975588	0.513514	0.0506569	0.000692242	1.94e-05	0.000283974	0.000510785	cluster1
axo12962-r_at	atp5s	0.169148	-0.265195	-0.276503	-0.265373	-0.592139	-0.838744	-0.893681	-0.980226	0.413453	0.287731	0.0599533	0.120967	0.0125419	0.000170197	0.000479107	0.00124142	cluster1
axo08066-f_at	lamc1	0.169364	-0.00312656	0.0375897	-0.268576	-0.38876	-0.637632	-0.479092	-0.816327	0.155827	0.986565	0.679852	0.00265631	8.81e-05	8.81e-06	2.65e-05	2.45e-05	cluster1
axo12695-r_at	thbs3	0.169997	-0.0299814	0.037244	0.0522039	-0.324481	-0.0880798	-0.885497	-0.205561	0.173969	0.903948	0.805768	0.673469	0.0325619	0.545086	5.14e-05	0.212572	cluster1
axo02539-f_at	wdr49	0.170096	-0.115945	-0.16556	-0.237794	-0.393037	-0.367641	-0.639809	-0.26772	0.484611	0.751151	0.36195	0.186369	0.0362497	0.0135508	0.000258468	0.0719449	cluster1
axo24428-f_at	zmynd8	0.170719	0.343115	-0.635321	-0.188456	-0.855394	0.0242484	-0.913995	0.101493	0.430086	0.239552	0.00391222	0.266854	0.00269745	0.888789	0.000167264	0.535085	cluster1
axo14558-f_at	cul9	0.171383	0.131285	0.0530681	-0.172811	-0.294769	-0.225815	-0.595198	-0.253163	0.283294	0.563603	0.755725	0.372646	0.0961306	0.234002	0.00679937	0.260933	cluster1
axo30078-f_at	no hit	0.172532	-0.162633	-0.31239	-0.374202	-0.960354	-0.544538	-0.729283	-0.26539	0.334147	0.536975	0.00725267	0.00157397	1.19e-05	9.57e-05	3.85e-05	0.0185457	cluster1
axo16931-r_at	nusap1	0.174307	0.358293	-0.0201539	0.456991	-0.647625	0.124347	-0.552359	0.100039	0.208049	0.0824293	0.829505	8.76e-05	0.00050868	0.289974	0.00110217	0.615437	cluster1
axo00649-f_at	helq	0.174664	0.584345	-0.315473	-0.00982763	-0.778333	0.306694	-0.592416	0.523857	0.465784	0.0313214	0.133512	0.967367	0.00196505	0.0888868	0.00760429	0.0167621	cluster1
axo21661-f_at	cc129	0.176164	-0.176762	-0.413069	-0.279314	-0.884757	-0.0905801	-0.509379	0.0690451	0.563711	0.619061	0.037754	0.233274	0.0186374	0.623263	0.0191035	0.756818	cluster1
axo23745-f_at	y8948	0.177744	-0.0250962	-0.179097	-0.306641	-0.350823	-0.649355	-0.64251	-0.710205	0.739568	0.964665	0.490492	0.127234	0.214554	0.00116907	0.0199916	0.0469282	cluster1
axo08955-r_at	tfap4	0.17785	0.315914	0.0183986	0.195783	-0.397494	-0.119814	-0.702016	-0.231534	0.17355	0.0583965	0.909234	0.0312758	0.0030528	0.240232	1.78e-05	0.0935539	cluster1
axo25500-f_at	prc2c	0.178423	-0.00656628	-0.155107	-0.216984	-0.687657	-0.250246	-0.710847	-0.22555	0.22285	0.981621	0.243074	0.0648783	0.00023409	0.020129	4.89e-05	0.0595185	cluster1
axo31665-f_s_at	kbrs1	0.178639	-0.0765219	0.0187935	-0.0971953	-0.0476563	-0.195594	-0.379696	-0.611775	0.170658	0.723601	0.95579	0.475193	0.846286	0.312927	0.0480928	0.00805976	cluster1
axo08148-r_at	matn2	0.182699	0.18141	0.317662	0.309032	-0.143929	0.182335	-1.341	-0.406787	0.401446	0.36043	0.027379	0.0124464	0.219817	0.365014	1.79e-05	0.0538025	cluster1
axo05437-f_at	ppox	0.182722	-0.346831	-0.470577	-0.595445	-0.669647	-0.789887	-0.734358	-0.648308	0.324474	0.115466	0.00368237	0.00111018	0.0135799	0.00118122	0.00877407	0.0202619	cluster1
axo30022-f_at	agrn	0.183045	0.001689	0.359553	0.0968306	0.145792	-0.114441	-0.159335	-0.642493	0.129686	0.993682	0.000692127	0.263168	0.0808587	0.256333	0.0207775	0.000169221	cluster1
axo13639-f_at	tram1	0.183256	-0.0056006	-0.160914	-0.0428287	-0.235237	0.0927374	-0.803691	-0.0532749	0.359152	0.989119	0.147141	0.727287	0.01081	0.317545	1.24e-05	0.750905	cluster1
axo29426-f_at	adamts3	0.183522	-0.137429	-0.184444	-0.213747	-0.356834	0.590187	-0.374906	0.782704	0.337371	0.510043	0.315742	0.053724	0.162679	0.00733786	0.163497	0.00193266	cluster1
axo06639-r_at	nsmaf	0.183843	0.290373	-0.0641797	-0.13027	-0.797338	-0.803129	-1.35614	-0.76601	0.599276	0.262945	0.794492	0.586562	0.00159154	0.00701056	1.18e-05	0.00236505	cluster1
axo13524-r_at	med4	0.185542	0.30191	-0.227224	0.19047	-0.676894	0.254636	-0.501372	0.37006	0.250334	0.120008	0.137814	0.146943	0.00205167	0.0110529	0.000326747	0.00451295	cluster1
axo04157-f_at	c4orf29	0.185896	0.176378	0.0186875	-0.179391	-0.290584	-0.220692	-0.694626	-0.136423	0.415835	0.417226	0.93326	0.303729	0.0967612	0.147228	0.00056467	0.534587	cluster1
axo25102-f_at	parp2	0.186078	0.13365	-0.0230789	-0.215249	-0.253299	-0.122974	-0.679504	-0.306196	0.353341	0.616421	0.93326	0.354524	0.121257	0.326744	0.000314722	0.0457031	cluster1
axo25276-f_at	no hit	0.186403	0.126393	-0.428654	-0.0159989	-0.699622	0.0595436	-0.174604	-0.111337	0.386354	0.718686	0.00687219	0.941872	0.000340106	0.633511	0.297862	0.524658	cluster1
axo09702-f_at	map7	0.187307	0.296283	-0.324316	-0.287713	-0.654318	-0.379605	-0.516586	-0.269547	0.346423	0.255218	0.120741	0.149332	0.00852552	0.0614604	0.0112721	0.117523	cluster1
axo04654-r_at	kiaa0368	0.189605	0.105551	0.119856	0.0384006	-0.0797544	-0.228893	-0.72074	-0.565575	0.299581	0.637539	0.431065	0.775839	0.635207	0.130867	0.00195443	0.00417882	cluster1
axo25558-f_at	nav3	0.190484	-0.13999	-0.104284	-0.551041	-0.351839	-0.686199	-0.283378	-0.260628	0.465265	0.734297	0.716125	0.020439	0.0406661	0.000617963	0.158919	0.231289	cluster1
axo11024-f_at	slc2a9	0.19134	0.440225	-0.272782	-0.160734	-0.345274	-0.0611478	-0.826455	-0.0380591	0.253204	0.0380468	0.29944	0.345532	0.00604351	0.705984	0.00649213	0.886028	cluster1
axo02870-r_at	c6orf145	0.191734	0.637781	-0.131177	0.481686	-0.541676	0.23016	-0.254301	0.0869993	0.257466	0.00512411	0.445931	0.00128046	0.0109333	0.204882	0.119704	0.707165	cluster1
axo29536-f_at	sp7	0.192374	0.304778	-0.121642	-0.314868	-0.0783199	-0.429206	-0.225372	-0.686522	0.40877	0.365445	0.514876	0.0507534	0.692938	0.0310867	0.200745	0.00524778	cluster1
axo19703-f_at	murc	0.192523	0.230628	0.0878775	0.903568	-0.564387	1.31365	-0.953046	0.821944	0.233985	0.17847	0.832783	0.000104096	0.0375053	0.00027073	0.000533842	0.00284982	cluster1
axo18343-f_at	slc39a8	0.193481	-0.385079	-0.22242	-0.650878	-0.227145	0.0596998	0.0742486	0.932997	0.23014	0.086422	0.20095	0.000762922	0.261779	0.735317	0.637362	0.000214242	cluster1
axo07013-r_at	bub1b	0.193505	0.243675	-0.0332554	0.0310604	-0.630095	-0.0411028	-0.849014	0.109827	0.258665	0.293889	0.838392	0.84856	0.000156367	0.743459	3.97e-05	0.478362	cluster1
axo12919-r_at	commd3	0.193581	0.0791473	0.0168299	-0.269516	-0.0274071	-0.633088	-0.021537	-0.647681	0.205933	0.759405	0.9174	0.0286899	0.864508	0.000263488	0.893316	0.00261691	cluster1
axo05361-f_at	mett5d1	0.193974	0.0623825	-0.00825074	-0.114888	-0.246086	-0.4232	-0.927873	-0.666333	0.426745	0.844703	0.979006	0.669562	0.26613	0.0665084	0.000848668	0.0142064	cluster1
axo26284-f_at	slc4a1	0.194669	-0.809685	-0.151074	-0.588554	0.297507	-0.227533	0.19805	-0.822176	0.69133	0.00471253	0.649216	0.0425377	0.303904	0.339126	0.559377	0.0212361	cluster1
axo07163-f_at	dnah8	0.194989	-0.454496	-0.0506057	-0.126467	-0.725791	-0.460447	-0.466278	-0.336282	0.449045	0.114998	0.866094	0.649266	0.00440902	0.00834008	0.0225032	0.128819	cluster1
axo02768-f_at	srpk2	0.196476	0.181903	-0.414517	-0.482451	-0.957387	-0.152689	-0.641587	0.100567	0.459409	0.636105	0.0439343	0.0073312	0.000919322	0.405025	0.000774425	0.6111	cluster1
axo01888-r_at	evc	0.197693	0.000184792	-0.270421	-0.121567	-0.996649	-0.260173	-1.14203	-0.180048	0.407164	0.999736	0.207717	0.513674	0.00297912	0.13607	0.000125214	0.403145	cluster1
axo17574-f_at	ttc7a	0.199064	0.642561	-0.0289005	0.0162827	-0.429289	-0.765606	-0.557501	-1.03298	0.355411	0.0164264	0.899222	0.943671	0.0465172	0.000224489	0.00917283	0.00429246	cluster1
axo29780-f_at	ssbp3	0.199562	0.138259	-0.0841651	-0.187848	-0.566654	-0.165585	-1.04032	-0.349492	0.212723	0.529617	0.627221	0.214236	0.000749791	0.20944	3.88e-05	0.0473513	cluster1
axo15605-f_at	eml1	0.200982	0.214946	0.257547	-0.319201	-0.134741	-0.724464	0.0823312	-0.496453	0.177888	0.289407	0.145518	0.0372705	0.496966	0.000551396	0.710242	0.0110701	cluster1
axo02384-r_at	ppa2	0.201159	0.149927	-0.0896896	-0.0649624	-0.126263	-0.488354	-0.364609	-0.684758	0.117944	0.446972	0.44843	0.580739	0.314918	0.000598546	0.00774664	0.000588209	cluster1
axo12997-f_at	fbxo3	0.201669	0.0672735	-0.0805132	-0.275498	-0.685374	-0.277599	-0.483055	-0.440633	0.261565	0.810949	0.701186	0.165639	0.00185486	0.124807	0.0890395	0.116775	cluster1
axo17237-f_at	no hit	0.201768	0.399293	-0.415322	-0.181376	-0.779508	0.0824132	-0.630074	0.164396	0.41304	0.202876	0.0970319	0.398025	0.00499671	0.656049	0.00180479	0.404358	cluster1
axo05353-r_at	sept9	0.202574	0.424493	-0.0798097	0.369852	-0.504599	0.186046	-0.805025	-0.511186	0.301675	0.0689992	0.743064	0.0750436	0.0279522	0.314843	0.00139505	0.0062646	cluster1
axo31579-f_at	rer1	0.203447	-0.302536	0.0461001	0.369672	-0.776652	-0.0543393	-0.352424	0.0351987	0.293728	0.234105	0.79625	0.0530948	0.00453791	0.900966	0.256613	0.920277	cluster1
axo24714-f_at	loc102150325	0.203721	0.0832409	0.456882	0.384155	0.318611	0.187771	-0.943901	-1.14836	0.0235907	0.528758	3.76e-05	0.000113144	0.000520253	0.0334621	4.21e-06	2.82e-05	cluster1
axo25035-f_at	slmap	0.206616	0.116053	0.0159548	-0.0527321	-0.73829	-0.529444	-0.961698	-0.278322	0.207013	0.519247	0.913661	0.714844	0.00010831	0.000263585	3.94e-06	0.0285785	cluster1
axo08831-f_at	snx1	0.207587	-0.0174072	-0.27182	-0.368799	-0.652466	-0.65518	-1.14294	-0.744603	0.0491588	0.939589	0.00989976	0.00248864	8.75e-05	3.14e-05	7.18e-07	6.46e-05	cluster1
axo27796-f_at	sta13	0.209388	-0.0925994	0.284712	-0.633139	0.0368188	-0.362124	0.209786	-0.230098	0.288619	0.793392	0.0965658	0.00158013	0.89741	0.0519327	0.132247	0.152917	cluster1
axo14944-r_at	nup188	0.212117	0.177018	-0.116847	-0.27951	-0.594979	-0.639544	-0.651823	-0.410154	0.201138	0.447594	0.372422	0.0435246	0.000757009	7.58e-05	0.000275592	0.00330981	cluster1
axo08192-f_at	mpp1	0.212287	-0.178929	-0.00421956	0.0417294	-0.305037	-0.0372275	-0.640541	-0.340711	0.301617	0.322358	0.980398	0.80746	0.0323603	0.856951	0.000852834	0.0547265	cluster1
axo01585-f_at	mfsd6l	0.212927	0.375344	-0.412366	-0.260333	-0.649643	-0.342116	-0.723825	-0.0146006	0.143301	0.0479043	0.0228454	0.102194	0.00283555	0.00760368	0.000658082	0.935805	cluster1
axo01447-f_at	c15orf27	0.213449	1.02895	-0.348382	-0.364995	-0.222194	-0.00877155	-0.208425	0.225067	0.477411	0.00945591	0.100235	0.106913	0.581717	0.983463	0.260679	0.375955	cluster1
axo11181-f_at	lama1	0.213586	0.0208681	0.171084	-0.115101	-0.268787	-0.436092	-0.912266	-0.904205	0.141543	0.938508	0.235741	0.44039	0.0249416	0.00395258	1.18e-06	0.000137348	cluster1
axo00266-f_at	mslnl	0.213609	-0.0888798	-0.0772416	-0.316098	-0.588014	-0.654823	-0.971838	-0.788251	0.0650164	0.567159	0.398054	0.00076699	5.7e-05	6.79e-06	2.12e-07	4.12e-05	cluster1
axo24598-f_at	foxn3	0.214061	0.321549	-0.408118	0.593485	-0.90449	-0.0206094	-0.616494	-0.191297	0.216423	0.121362	0.0398506	0.00107354	0.00347814	0.904496	0.00141905	0.261192	cluster1
axo01195-r_at	c18orf24	0.215778	0.212571	-0.269615	-0.216955	-0.835513	-0.413634	-1.32192	-0.302224	0.29178	0.464003	0.0240819	0.0918002	0.000364059	0.0116492	1.43e-05	0.0773119	cluster1
axo10596-f_at	cdh18	0.216295	0.385502	-0.197167	-0.176321	-0.888391	-0.228458	-0.651172	0.162113	0.276347	0.16686	0.422646	0.438335	0.000192698	0.285667	0.00140483	0.526207	cluster1
axo17889-f_at	fxr1	0.217472	0.412128	-0.0489957	-0.124372	-0.580768	-0.283724	-0.310051	-0.0959334	0.297963	0.0290213	0.805768	0.585262	0.00442213	0.0655053	0.0299556	0.409937	cluster1
axo14865-f_at	smchd1	0.220755	0.0353998	0.108094	-0.163986	-0.0912762	-0.144409	-0.80927	0.026711	0.272195	0.925299	0.608256	0.408802	0.694271	0.544165	0.000348321	0.934832	cluster1
axo20036-f_at	trim63	0.221834	0.12001	-0.0109737	-0.0222745	-1.26078	-0.468816	-0.134315	0.413196	0.450722	0.777716	0.970061	0.932227	0.000321166	0.202752	0.609325	0.0490486	cluster1
axo02619-f_at	ogt	0.222411	-0.0586538	0.161102	0.193823	0.00333703	-0.298887	-0.235203	-0.681897	0.198818	0.8177	0.272333	0.164391	0.983513	0.00590259	0.107319	0.000442242	cluster1
axo20276-r_at	wasf1	0.222706	0.339747	-0.0821819	-0.43757	-0.457368	-0.606057	-0.366883	-0.236033	0.297974	0.241816	0.759195	0.0628015	0.0104991	0.00468443	0.209591	0.261651	cluster1
axo04141-r_at	no hit	0.223444	-0.241714	-0.303981	-0.308997	-0.0777856	-0.652207	-0.191095	-0.409384	0.728189	0.729455	0.307348	0.247732	0.845634	0.0372582	0.638682	0.44454	cluster1
axo15812-f_at	c3orf19	0.224299	-1.17965	-0.369912	-0.0955979	-0.442181	-0.249347	-0.253064	0.0382015	0.569786	0.0281056	0.188263	0.850494	0.0806241	0.355309	0.243912	0.919074	cluster1
axo05956-f_at	eif2ak1	0.229038	0.410362	-0.251777	-0.194288	-0.461789	-0.253071	-0.621244	0.0612268	0.334147	0.238719	0.100829	0.210278	0.0570073	0.280362	0.000453879	0.736156	cluster1
axo00233-f_at	mylk	0.230365	0.0199377	0.028519	-0.289373	-0.711322	-0.792264	-0.806361	-0.210918	0.312496	0.964423	0.90225	0.0850817	0.00387916	0.00117966	0.000248468	0.232015	cluster1
axo07287-f_at	fhl1	0.231109	0.0598422	0.0464224	-0.381722	-0.549441	-0.95694	0.249556	-0.79333	0.544122	0.861851	0.913915	0.215356	0.0342449	0.000260002	0.346213	0.010174	cluster1
axo06785-f_at	nr1d2	0.231838	-0.22816	-0.0351643	-0.625483	-0.135158	-0.326201	0.039609	-0.282682	0.29178	0.357602	0.855883	0.000404649	0.327174	0.0146942	0.8235	0.0432774	cluster1
axo31399-f_at	no hit	0.233305	-0.548042	-0.0258569	-1.09986	-0.49493	-0.601191	-0.177292	-0.513155	0.416646	0.0685659	0.943166	0.000163562	0.0185066	0.00894568	0.315132	0.00800528	cluster1
axo13377-f_at	pcolce2	0.234411	0.597062	-0.147804	-0.00898214	-0.342048	-0.222242	-0.797255	-0.6548	0.112658	0.016414	0.31447	0.964031	0.0115553	0.0391367	0.000330636	0.00591051	cluster1
axo06653-f_at	galns	0.234447	0.0273423	0.0750276	0.109587	-0.0852494	-0.0592848	-0.6639	-0.120277	0.367508	0.951746	0.687214	0.601416	0.787689	0.838001	0.00636857	0.771324	cluster1
axo29356-f_at	aebp1	0.234572	-0.444788	0.370522	-0.189446	-0.430758	-1.11955	-0.950869	-1.13532	0.181493	0.0856547	0.0204115	0.266591	0.00230825	7.07e-06	2.6e-05	0.000202263	cluster1
axo10968-f_at	hist1h1b	0.235537	0.334159	-0.355316	-0.0275981	-1.08205	-0.369126	-0.703702	-0.498199	0.532747	0.128307	0.291771	0.952909	0.0411944	0.296192	0.175281	0.381799	cluster1
axo31520-f_at	no hit	0.238478	-0.153257	-0.160439	-0.286169	0.0556532	-0.765453	0.26212	-0.746155	0.326723	0.626172	0.43902	0.0669688	0.801578	0.00125451	0.478752	0.028105	cluster1
axo07131-f_at	cd53	0.238514	0.0904836	-0.263784	-0.312381	0.333381	-0.241518	-0.112997	-1.00585	0.312418	0.755744	0.290459	0.137115	0.304388	0.57606	0.565596	0.0276723	cluster1
axo20000-f_at	zmynd17	0.23908	0.166707	-0.305428	-0.271438	-0.680388	-0.538001	-0.407423	-0.233368	0.368059	0.554646	0.112328	0.156443	0.000566378	0.0129322	0.0194895	0.234758	cluster1
axo26903-f_at	pvrl1	0.240326	-0.101493	-0.0175066	-0.0907619	-0.386086	-0.154362	-0.585592	-0.15232	0.189767	0.769058	0.946567	0.670688	0.0285752	0.284882	0.0187324	0.264701	cluster1
axo17266-f_at	ylpm1	0.242026	-0.182103	-0.152699	-0.167055	-0.595378	-0.182413	-0.763768	-0.360444	0.17676	0.495655	0.343589	0.232568	0.000492025	0.114347	0.0001017	0.0436051	cluster1
axo29776-f_at	plac8	0.242963	0.037987	-0.106626	-0.22777	-0.337713	-0.400821	-0.651826	-0.358233	0.0315494	0.838418	0.0598745	0.00310785	7.62e-05	0.00101617	0.000770559	0.138246	cluster1
axo24396-f_at	pepe	0.243757	-0.199512	0.137934	0.0871482	-0.222251	-0.183726	-0.540118	-0.590841	0.338688	0.545186	0.503571	0.652335	0.386727	0.319712	0.00276496	0.0356378	cluster1
axo03157-f_at	gpr133	0.244432	-0.14182	-0.0388406	-0.0953816	-0.304966	0.244066	-1.11722	-0.0141302	0.12223	0.519012	0.892945	0.520694	0.159646	0.170788	0.00485124	0.966501	cluster1
axo13366-f_at	alg6	0.245192	0.169179	-0.260008	-0.403375	-0.578649	-0.687471	-0.784937	-0.325035	0.30905	0.588358	0.278869	0.0306806	0.0178242	0.00258089	0.000269678	0.102192	cluster1
axo01944-f_at	aldh5a1	0.24552	0.370951	0.0154678	-0.15777	-0.41677	-0.407654	-0.747735	-0.340539	0.325917	0.203657	0.969596	0.512153	0.0117448	0.0637405	0.012123	0.190776	cluster1
axo13458-f_at	asf1a	0.245953	0.0485809	0.027371	0.169265	-0.455996	-0.0415912	-0.638809	0.0100303	0.0542266	0.822407	0.849578	0.102285	0.00222524	0.753651	0.000103374	0.954603	cluster1
axo11619-f_at	cyp27c1	0.247358	0.0448506	0.0143764	0.194274	-0.519746	0.0219539	-1.06373	-0.0279651	0.23234	0.890087	0.952165	0.396935	0.00397367	0.904869	3.12e-05	0.923659	cluster1
axo26084-f_at	loc18443730	0.248867	-0.222753	-0.562552	-0.666622	-0.340042	-0.689204	-0.158618	-0.412155	0.332725	0.546589	0.00529029	0.004909	0.0526779	0.00321362	0.452051	0.0174439	cluster1
axo27684-f_at	no hit	0.249278	0.227829	-0.11171	-0.322912	-0.453087	-0.650918	-0.499048	-0.922265	0.296691	0.421582	0.648876	0.126341	0.0536269	0.00144896	0.00924579	0.00407122	cluster1
axo05082-r_at	rhag	0.254534	-0.0349326	-0.0853406	-0.394942	-0.0423079	-0.0744379	-0.572061	-0.868851	0.486996	0.956345	0.671031	0.0736858	0.881125	0.74387	0.0663059	0.0130047	cluster1
axo29425-f_at	rarg	0.257042	0.550961	-0.496451	-0.0271407	-1.13083	-0.294612	-1.17053	-0.328268	0.1752	0.021714	0.00479548	0.861731	3.4e-05	0.0438836	1.38e-06	0.0212491	cluster1
axo02272-r_at	kal1	0.257645	0.0277275	0.357244	0.0466095	-0.584013	-0.223732	-0.983649	-0.951969	0.383316	0.951678	0.238412	0.927886	0.0997736	0.281331	0.00463523	0.0705181	cluster1
axo04169-f_at	c17orf90	0.258131	0.618605	-0.598086	0.0930969	-0.501242	0.383196	-0.404618	0.457371	0.421603	0.112699	0.00636471	0.68158	0.0258601	0.0303393	0.0271482	0.0045323	cluster1
axo25615-f_at	cn043	0.258681	0.353009	-0.63383	-0.209341	-0.83629	-0.158487	-0.618715	-0.0134657	0.234112	0.156997	0.000818832	0.170985	0.00274125	0.451299	0.0101231	0.963977	cluster1
axo00866-r_s_at	cmbl	0.259039	0.422089	-0.155277	-0.240842	-0.199124	-0.387162	-0.867448	-0.426796	0.344059	0.231379	0.290459	0.0767047	0.399717	0.00865693	1.29e-05	0.00578598	cluster1
axo03191-f_at	nudt1	0.259929	0.477753	-0.196739	0.165999	-0.478966	0.0532567	-0.845337	-0.136902	0.435913	0.224406	0.339467	0.510634	0.113468	0.878378	0.000727782	0.647965	cluster1
axo25809-f_at	no hit	0.261739	-0.103578	-0.194737	-0.377046	-0.708146	-0.45494	-0.462219	-0.38591	0.198964	0.714217	0.189637	0.0128333	0.000863059	0.00126249	0.00758948	0.0263594	cluster1
axo19629-f_at	narg2	0.263957	0.310628	-0.206579	-0.174497	-0.643395	-0.377313	-0.179049	-0.264192	0.281151	0.219705	0.308891	0.473824	0.0101203	0.184088	0.464198	0.613257	cluster1
axo27567-f_at	jade2	0.264397	0.185308	-0.538492	-0.382858	-1.14676	-0.469997	-0.77404	0.319626	0.224998	0.317335	0.00289661	0.0204496	3.56e-05	0.0189124	0.00113215	0.13559	cluster1
axo16949-f_at	c20orf19	0.264493	0.196649	-0.257461	-0.202127	-0.771178	-0.67741	-0.700685	-0.579397	0.238774	0.470693	0.111244	0.32711	0.000495785	0.00105152	0.000239672	0.00916658	cluster1
axo27923-f_at	klf7	0.2668	-0.806495	0.217921	-0.632824	-0.0646967	-0.172179	-0.06073	0.0939478	0.156145	0.010003	0.236836	0.00290118	0.719008	0.249051	0.673931	0.653883	cluster1
axo11182-f_at	lama1	0.267918	0.135152	0.0328522	-0.0950383	-0.237817	-0.351156	-0.774554	-0.686573	0.170283	0.713438	0.878135	0.624278	0.156202	0.0183166	0.000568399	0.00269351	cluster1
axo16612-f_at	aspm	0.270339	0.466971	-0.0434138	-0.0129282	-0.686134	-0.333159	-0.724085	-0.21576	0.257447	0.128005	0.759749	0.952145	0.013363	0.195117	0.000612454	0.475826	cluster1
axo02704-f_at	zfand2a	0.270364	0.952105	0.142681	1.06258	-0.0941306	0.186853	-0.713248	-0.225796	0.175247	0.00508047	0.590839	0.000487213	0.808443	0.459417	0.0272703	0.577269	cluster1
axo16558-f_at	ccdc88a	0.270765	-0.00945942	0.213022	0.262554	-0.793818	-0.654038	-1.17484	-0.597309	0.381926	0.983732	0.490526	0.329358	0.00232645	0.00445973	0.000195065	0.0936552	cluster1
axo28306-f_at	fgf14	0.278804	0.30854	-0.274772	-0.846367	-0.0471061	-0.744971	0.415863	-0.452062	0.225402	0.203657	0.233295	0.000889481	0.832115	0.000464802	0.100775	0.0405801	cluster1
axo13355-f_at	c18orf8	0.281717	0.240533	-0.064594	-0.29477	-0.968437	-0.666283	-0.827154	-0.0996866	0.144769	0.322358	0.692064	0.0464181	0.000189958	0.000600225	0.00146644	0.715987	cluster1
axo16151-f_at	trpm7	0.282166	0.115393	0.00892021	-0.107404	-0.897739	-0.76049	-1.1637	-0.854185	0.405083	0.733361	0.973862	0.614054	0.00131508	0.00254146	8.29e-05	0.00214645	cluster1
axo27467-f_at	vps39	0.282516	0.233045	-0.600816	-0.0141653	-0.594233	-0.0795664	-0.675263	0.03179	0.412431	0.572977	0.00665491	0.964765	0.00424981	0.731915	0.00445131	0.929073	cluster1
axo28879-f_at	rimklb	0.282872	0.396552	0.404536	0.411607	-0.281917	-0.0527693	-1.18428	-0.819322	0.0115021	0.0140127	0.000589463	0.000623669	0.0188248	0.70602	1.31e-07	7.05e-05	cluster1
axo01297-f_at	nuf2	0.284479	0.477938	-0.264649	0.204827	-0.248206	0.345175	-0.714472	0.35187	0.102414	0.0488107	0.182168	0.17493	0.158646	0.00489748	0.00012104	0.0101248	cluster1
axo19109-r_at	trmt2b	0.28838	-0.593947	-0.521256	-0.603065	-0.819942	-0.848344	-0.443233	-0.275168	0.460151	0.23631	0.0634003	0.0099786	0.00695064	0.000145789	0.0485977	0.183027	cluster1
axo24731-f_at	rn152	0.292409	0.195552	-1.01717	-0.642243	-0.316106	0.1943	0.00063134	0.250453	0.0782142	0.448951	0.000174525	0.00517206	0.267595	0.303187	0.998733	0.222955	cluster1
axo00993-r_at	c14orf149	0.294997	0.722902	-0.00144241	0.0191349	-0.247721	-0.170197	-0.284737	0.0141396	0.370119	0.0102579	0.995385	0.944393	0.131604	0.273439	0.321613	0.957866	cluster1
axo26457-f_at	no hit	0.296508	0.0705327	-0.405013	-0.322168	-0.657479	-0.430584	-0.931743	-0.760108	0.190459	0.843852	0.0802673	0.172331	0.00156347	0.0315768	0.00154883	0.0161795	cluster1
axo18377-f_at	ociad2	0.297298	-0.0712748	-0.250275	-0.496349	-0.610626	-0.587391	-1.10889	-0.438569	0.304739	0.879279	0.349651	0.0285486	0.0103539	0.00310253	0.000104145	0.00738617	cluster1
axo26432-f_at	tspan9	0.301508	-0.299746	0.0038833	-0.517944	-0.561947	-0.681936	-0.456108	-0.661651	0.1351	0.156972	0.986869	0.00212612	0.00868285	0.000125329	0.0205005	0.000841997	cluster1
axo25988-f_at	atty	0.304301	0.916618	0.512103	0.979852	-0.375765	-0.172752	-0.62594	-0.32525	0.063296	0.000834684	0.00982046	6.62e-05	0.0311354	0.344816	0.000821742	0.0355468	cluster1
axo16299-f_at	rhbdl2	0.30958	0.620892	0.337446	-0.555651	0.00838342	-0.652639	-0.237284	-0.619646	0.087123	0.00748225	0.0410046	0.00256227	0.970003	0.0031146	0.129273	0.0304879	cluster1
axo09185-f_at	cul5	0.310518	0.267569	0.00612651	-0.131693	-0.792836	-0.509311	-0.674797	-0.153518	0.125738	0.279647	0.987133	0.536809	0.000109413	0.00355058	0.000427216	0.398169	cluster1
axo28393-f_at	no hit	0.313556	0.0959137	-0.0351725	-0.149709	-0.625132	-0.548932	-0.919379	-0.251975	0.0761494	0.761227	0.853653	0.290041	0.00212571	0.0057908	0.000816273	0.214037	cluster1
axo27500-f_at	no hit	0.315606	0.0791567	-0.054987	-0.131034	-0.605254	-0.535077	-0.478466	-0.41451	0.084536	0.798012	0.814627	0.600304	0.00522247	0.00682904	0.00922848	0.0354719	cluster1
axo25463-f_at	znf80	0.316208	-0.074224	0.0803059	-0.0443106	-0.346884	-0.431301	-0.602863	-0.274951	0.652246	0.824514	0.816698	0.887795	0.351428	0.25446	0.044563	0.431334	cluster1
axo29856-f_at	no hit	0.323492	0.27303	-0.797754	-0.635775	-0.679951	-0.205826	-0.99642	-0.520938	0.173068	0.499403	0.00135824	0.00308012	0.0164808	0.190719	0.000214198	0.0111624	cluster1
axo06592-f_at	chrdl1	0.323627	0.360046	0.382599	0.320057	-0.10635	0.0693788	-0.903919	-0.506538	0.234112	0.121905	0.123297	0.0446222	0.606872	0.867238	0.00302021	0.0363729	cluster1
axo05514-r_at	uros	0.323855	-0.0558785	-0.23963	-0.258061	-0.361309	-0.305418	-0.669144	-0.661123	0.227045	0.871263	0.123775	0.0815172	0.0291666	0.0561662	0.00203308	0.0060002	cluster1
axo16046-r_at	parp14	0.331998	-0.114102	-0.240537	-0.464251	-0.395435	-0.838875	0.114997	-0.313684	0.39481	0.86576	0.164889	0.0173865	0.0967612	0.000406036	0.553285	0.0969105	cluster1
axo26226-f_at	frem2	0.333379	-0.16349	-0.115069	-0.163014	-0.577794	-0.263121	-0.821066	-0.235963	0.0884782	0.281339	0.694254	0.392458	0.0170823	0.104881	0.000337446	0.237076	cluster1
axo15361-r_at	c3orf32	0.335442	0.889101	-0.534654	0.0885361	-0.6084	-0.0228772	-0.436509	-0.380457	0.380575	0.0293209	0.00476192	0.73445	0.0398229	0.960625	0.132491	0.318966	cluster1
axo21717-f_at	acbd4	0.335694	0.211102	-0.404112	-0.444381	-0.327642	-0.592489	0.247147	-0.11514	0.156438	0.488513	0.0132799	0.00654217	0.236966	0.00196608	0.262623	0.792434	cluster1
axo07866-f_at	gfpt1	0.340548	0.375545	0.303947	0.48212	0.0953744	0.064474	-1.14463	-1.1485	0.0861941	0.190386	0.0952871	0.0330702	0.67837	0.801215	0.0140133	0.0241472	cluster1
axo11000-f_at	hspa5	0.341513	-0.201571	-0.119719	-0.431741	-0.235451	-0.516775	-1.25766	-0.997175	0.0364695	0.349742	0.0895667	0.000161589	0.0203554	0.00316901	1.07e-06	0.00103083	cluster1
axo12887-f_at	gtf2ird2b	0.342066	-1.82659	0.128011	0.133138	-0.151839	0.291865	0.0789621	-0.0464828	0.496797	0.00945591	0.787407	0.727057	0.61154	0.244348	0.814227	0.916292	cluster1
axo07844-r_at	fyn	0.347021	0.614676	-0.131859	-0.601436	-0.372043	-1.50121	-0.371296	-0.807603	0.537517	0.388202	0.6147	0.0648845	0.116887	3.79e-05	0.26253	0.153492	cluster1
axo10653-f_at	mmp14	0.348007	0.342943	-0.982723	-0.550563	-0.777701	-0.561013	-0.777412	-0.227737	0.0305963	0.122656	1.66e-05	0.00380738	0.000391133	0.0041664	0.000442583	0.290439	cluster1
axo12938-f_at	abcb10	0.350046	-0.0734601	-0.357268	-0.555695	-0.590698	-0.536785	-0.69243	-0.21873	0.131548	0.828824	0.0440131	0.00810922	0.00755202	0.00390791	0.00265497	0.240168	cluster1
axo28913-f_at	mir1023	0.350427	-0.0815517	0.131441	-0.00496763	-0.190494	-0.291858	-0.169531	-0.62046	0.233922	0.899405	0.635879	0.987104	0.361341	0.359775	0.617	0.00534318	cluster1
axo30479-f_at	rergl	0.351065	0.170299	0.208265	-0.366902	-0.113208	-0.492335	-0.807917	-1.03462	0.0458184	0.478938	0.164196	0.0272578	0.485875	0.0036748	0.000107877	0.000203929	cluster1
axo08837-r_at	sorl1	0.355625	0.0405101	0.0760075	-0.124443	-0.102134	-0.24745	-0.554414	-0.634737	0.207409	0.940055	0.735868	0.560025	0.608418	0.0970224	0.000892436	0.00114013	cluster1
axo24762-f_at	pmepa1	0.357585	-0.623844	0.170768	-0.736633	-0.672892	-0.46976	-0.379408	-0.218854	0.0955135	0.0221405	0.534995	0.0104905	0.00418809	0.0384733	0.0626256	0.258506	cluster1
axo12836-f_at	acot7	0.357731	0.0674518	0.04558	-0.275643	-0.538713	-0.675148	-0.433488	-0.634339	0.0449946	0.834786	0.834071	0.0521754	0.0114124	0.000403386	0.0253048	0.00340709	cluster1
axo15263-f_at	pppde2	0.362965	0.6655	0.243177	0.147982	-0.130188	-0.0294742	-0.333263	-0.01973	0.0431204	0.0163855	0.139762	0.530711	0.381063	0.837338	0.0549301	0.936509	cluster1
axo14127-f_at	ip6k1	0.369099	0.431313	-0.263801	-0.00454076	-0.360806	-0.287449	-0.973696	-0.583305	0.0519771	0.111094	0.113672	0.985152	0.0398229	0.0897079	0.000834053	0.0887086	cluster1
axo15900-f_at	slc25a37	0.374582	0.0977867	0.112632	0.107907	0.317819	-0.0741622	-0.350032	-0.647522	0.384277	0.784099	0.60645	0.630117	0.123203	0.641363	0.199193	0.0401557	cluster1
axo02339-f_at	cbx7	0.388105	0.611054	0.232339	0.571815	-0.314216	0.0626977	-0.421905	-0.130163	0.0687799	0.0233073	0.167792	0.0252628	0.27288	0.855054	0.13242	0.711091	cluster1
axo30238-f_at	kal1	0.389036	0.170177	0.4285	-0.0649575	-0.554373	-0.397642	-0.905689	-0.719287	0.0149351	0.444522	0.00192136	0.673818	0.000585218	0.000806742	1.19e-05	0.00127081	cluster1
axo07610-f_at	cenpa	0.389532	0.469483	0.0939258	0.125711	-0.609271	-0.188818	-0.553649	-0.0910907	0.0114362	0.0269854	0.39968	0.240339	0.000414419	0.120367	0.000498755	0.570754	cluster1
axo15701-f_at	ss18l2	0.391822	0.849061	0.203505	0.708	-0.357167	0.673067	-0.87571	0.385792	0.105956	0.00631609	0.398872	0.00510896	0.0648587	0.000215176	0.000963444	0.147751	cluster1
axo00121-r_at	emilin3	0.39191	0.495791	0.387484	0.325802	-0.471648	-0.276606	-0.982812	-0.488099	0.0959549	0.101256	0.105961	0.292588	0.079088	0.316962	0.000191478	0.0615074	cluster1
axo04951-f_at	gpr116	0.394545	1.13519	0.450838	-0.227305	-0.178859	-0.730818	-0.187947	-0.49015	0.299288	0.00246016	0.189611	0.454533	0.633385	0.0224	0.410218	0.249742	cluster1
axo02260-r_at	slc41a1	0.409374	0.136581	0.108242	-0.0127472	-0.407716	-0.626506	-0.966937	-0.88141	0.0271098	0.408861	0.595739	0.959049	0.0204244	0.00179042	0.00138426	0.000198413	cluster1
axo01510-f_at	hgsnat	0.418756	0.387881	0.0511704	-0.0701663	-0.383267	-0.686577	-0.810062	-0.858714	0.0409472	0.107797	0.788824	0.715304	0.0888223	0.00430712	0.000166099	0.00143849	cluster1
axo20258-f_at	ccnb3	0.422306	0.651331	-0.208544	0.432617	-1.16049	-0.307127	-0.982463	-0.193836	0.00945375	0.00528446	0.0688715	0.000405082	7.54e-06	0.0164936	4.67e-06	0.183837	cluster1
axo15048-r_at	sostdc1	0.426689	0.0170064	-0.529195	-0.0365357	-0.983744	0.238721	-0.896383	0.0665039	0.0623647	0.968574	0.00548398	0.877571	0.000423777	0.173501	0.000372572	0.786351	cluster1
axo24796-f_at	mcf2l	0.431887	0.13239	0.372077	-0.361122	-0.381072	-0.832878	-0.679858	-0.687523	0.031001	0.676549	0.027415	0.0342375	0.117842	6.24e-05	0.005325	0.0183633	cluster1
axo25942-f_at	pcdh9	0.43921	0.382792	-0.117323	-0.502035	-0.517329	-0.731107	-0.0377211	-0.204404	0.0476589	0.124176	0.67102	0.0123184	0.0239987	0.000395075	0.878587	0.422204	cluster1
axo11602-r_at	tmem211	0.45258	0.847197	-0.325464	-0.259352	-0.855477	-0.881207	-1.05733	-0.577265	0.222595	0.0651982	0.145518	0.287367	9.11e-05	0.000102824	0.00239142	0.126561	cluster1
axo11783-f_at	nnmt	0.460561	0.250414	-0.507807	-0.474494	-0.686855	-0.560798	-0.964733	-0.670918	0.0491497	0.38695	0.00897857	0.00637754	0.0198602	0.0558184	0.00112148	0.054715	cluster1
axo22653-f_at	cspg4	0.46252	0.244484	0.562211	0.258682	-0.185449	-0.416135	-0.635791	-0.920598	0.0333424	0.372123	0.00889761	0.162801	0.246577	0.0263514	0.00527361	0.00252023	cluster1
axo03134-r_at	c1qtnf1	0.466131	0.584459	0.23455	0.636249	-0.270203	0.347687	-0.522517	-0.280044	0.0687073	0.101364	0.199093	0.00107628	0.18091	0.0660676	0.00195896	0.11827	cluster1
axo06462-f_at	hmmr	0.469524	0.374652	-0.0432977	0.306083	-0.56542	-0.0961174	-0.697484	-0.0966351	0.0107451	0.121718	0.809996	0.0637577	0.00108136	0.53523	0.000243006	0.715858	cluster1
axo01890-f_at	jag1	0.472502	0.272707	0.366342	0.329227	-0.444801	-0.110349	-0.601538	-0.25199	0.0146047	0.345399	0.0498553	0.0630976	0.0140282	0.575017	0.0040725	0.377903	cluster1
axo20164-r_at	hbg2	0.476295	0.0273734	-0.0604905	-0.191917	0.149924	-0.166005	-0.210763	-0.816601	0.0753439	0.908698	0.680386	0.153945	0.371395	0.313161	0.529369	0.0204483	cluster1
axo03632-f_at	dact2	0.481262	0.367752	0.119401	-0.188278	-0.274923	-0.177869	-0.596008	-0.304758	0.00954088	0.099653	0.559453	0.305359	0.0450067	0.206647	0.00200271	0.114973	cluster1
axo06664-r_at	mx1	0.4827	-0.484656	-0.220186	-0.596921	-0.0650654	-0.637251	0.393058	-1.14377	0.208129	0.192139	0.402375	0.0329723	0.894168	0.0386804	0.274767	0.0055204	cluster1
axo21640-f_at	rtjk	0.48678	0.442736	0.592819	0.494015	-0.322604	-0.0982127	-0.924137	-0.576859	0.0747843	0.250419	0.0104698	0.0345479	0.197141	0.748784	0.00444396	0.0916941	cluster1
axo31563-f_at	otog	0.494909	0.673143	-0.0893842	-0.387615	-0.218292	-0.736408	-0.446974	-0.381505	0.0200806	0.0224514	0.595934	0.0596126	0.0274782	0.000414876	0.161196	0.191985	cluster1
axo25001-f_at	pkhh1	0.504832	-0.211243	-0.223209	-1.04147	-0.2341	-0.635586	-0.334472	-0.310669	0.0134455	0.376642	0.247775	0.000203526	0.342876	0.0223569	0.0561407	0.106972	cluster1
axo07811-f_at	fcn1	0.510937	0.974884	0.342135	-0.130335	-0.16913	-0.530997	-0.227441	-0.0789585	0.0651027	0.0108624	0.104053	0.590296	0.469642	0.01939	0.571017	0.894021	cluster1
axo29905-f_at	sp7	0.533661	0.470718	-0.0486981	-0.438537	-0.243741	-0.898465	-0.375452	-0.999294	0.00119754	0.010022	0.790473	0.00431511	0.0846399	0.000236666	0.0205039	0.000119183	cluster1
axo10960-r_at	gpr37	0.534381	0.473637	-0.846633	-0.205805	-1.02465	-0.284267	-0.720888	-0.306376	0.0455754	0.226885	0.000103011	0.13101	0.000228569	0.121365	0.0172254	0.159998	cluster1
axo03262-f_at	spry1	0.573389	-0.295549	-0.142643	-0.869193	-0.495739	-0.486677	-0.650863	-0.585537	0.000746778	0.153318	0.185757	1.33e-05	0.00259267	0.00390645	4.33e-05	0.000426184	cluster1
axo06766-f_at	hoxa13	0.594523	0.663885	0.422562	-0.221384	-0.324673	-0.461683	-1.0255	-0.731291	0.0586674	0.0453947	0.0654671	0.247606	0.039517	0.0411872	6.39e-05	0.00158312	cluster1
axo21722-r_at	pd1l1	0.606224	-0.337325	-0.00164232	-0.322721	0.115396	-0.097949	-0.499422	-1.16022	0.218752	0.253673	0.996046	0.0696403	0.679238	0.659525	0.208059	0.00974887	cluster1
axo02906-r_at	arl4a	0.621129	0.578471	-0.0513745	0.184175	-0.216852	0.209546	-0.293445	-0.275972	0.00376889	0.0108624	0.724305	0.18064	0.283687	0.0652277	0.0500425	0.172056	cluster1
axo05982-f_at	leprel1	0.627734	0.195283	0.336157	0.0546432	-0.642462	-0.482976	-0.966306	-0.472982	0.018319	0.62044	0.162058	0.861493	0.00168581	0.00537861	0.000139548	0.0140709	cluster1
axo24180-f_at	tf7l2	0.628371	0.474579	-0.145346	0.253685	-0.435677	0.152379	-0.554255	-0.14599	0.00193162	0.0690241	0.485329	0.126394	0.0175214	0.235416	0.00190318	0.414843	cluster1
axo16582-f_at	dok4	0.629809	0.477786	-0.341555	-0.28594	-0.285082	-0.066023	-0.154597	-0.133592	0.0023594	0.0509259	0.00900175	0.0187905	0.055779	0.590517	0.249036	0.379771	cluster1
axo01673-r_at	sema3d	0.672952	0.466531	0.130968	-0.35563	-0.410354	-0.143027	-0.717296	-0.503867	0.0143683	0.115619	0.548149	0.0415357	0.0836218	0.275429	0.000150311	0.0231716	cluster1
axo29786-f_at	ppargc1b	0.696091	0.127998	0.686499	-0.800673	-0.159606	-0.643967	-0.357201	-0.511859	0.00130579	0.601355	0.000398596	9.57e-05	0.320197	0.00105042	0.019366	0.00463168	cluster1
axo24856-f_at	loc104685850	0.718971	0.491341	0.0187922	0.0443934	-0.44812	0.0393721	-0.953864	-0.428434	0.0236126	0.140316	0.959075	0.888635	0.0445506	0.877224	0.00300269	0.103154	cluster1
axo31689-f_at	hbal4	0.719	0.162508	0.248833	-0.265728	0.125594	-0.0433202	-0.685478	-1.10508	0.302817	0.693903	0.159593	0.0810442	0.541274	0.870267	0.132262	0.0371151	cluster1
axo08156-r_at	mdm2	0.721486	0.616908	-0.16899	0.0480887	-0.533108	-0.360064	0.139797	-0.556833	0.00478234	0.049522	0.619228	0.919005	0.0795161	0.314201	0.591639	0.247264	cluster1
axo12103-f_at	cdc42ep3	0.721552	0.526178	0.152441	0.0958465	-0.209782	-0.236835	-0.259194	-0.525486	0.00409035	0.0696234	0.367389	0.619822	0.185445	0.112244	0.200517	0.0122083	cluster1
axo03054-f_at	pde4b	0.758684	0.37944	0.216785	-0.386532	0.0338594	-0.157473	-0.216828	-0.158838	5.91e-05	0.0516611	0.0745793	0.00413567	0.850951	0.407957	0.178018	0.677244	cluster1
axo16477-f_at	kif26b	0.840173	0.301664	0.943154	-0.19524	-0.727538	-1.10955	-1.01805	-0.928696	0.00189432	0.373286	4.55e-06	0.234431	9.56e-05	3e-06	6.85e-06	0.000128978	cluster1
axo15770-f_at	fgfr3	0.844991	0.270643	0.506293	-0.319962	0.370654	-0.347177	-0.98806	-1.2546	0.294814	0.846069	0.381325	0.575613	0.364766	0.422274	0.0727549	0.0395285	cluster1
axo24409-f_x_at	exos4	0.863703	0.222876	0.153533	-0.595774	0.385461	-0.25837	-0.201855	-1.52122	0.104498	0.78068	0.716449	0.0209712	0.10914	0.532674	0.543646	0.00234356	cluster1
axo24400-r_x_at	hbb2	0.872714	0.327017	0.0675816	-0.6356	0.320869	-0.428621	-0.275938	-1.5826	0.0740626	0.663038	0.888808	0.0566089	0.199624	0.512818	0.388676	0.00568335	cluster1
axo20166-r_s_at	hbg2	0.887274	0.633608	0.0191974	-0.504536	0.29584	-0.315412	-0.17954	-1.22248	0.0474014	0.250726	0.965688	0.0932656	0.352899	0.64663	0.587543	0.0148302	cluster1
axo06704-f_x_at	hba2	0.918891	0.329985	0.0651583	-0.673168	0.384588	-0.329345	-0.223355	-1.57186	0.0593457	0.622904	0.884793	0.024259	0.206671	0.593694	0.604226	0.00778655	cluster1
axo20165-r_s_at	hbg2	0.923353	0.596405	0.100471	-0.499519	0.411944	-0.344938	-0.202459	-1.31828	0.106187	0.436493	0.847673	0.226509	0.221371	0.644602	0.645404	0.0287681	cluster1
axo30464-f_at	no hit	0.950559	0.174074	0.507499	-0.6797	-0.462106	-1.7651	-0.509264	-0.92601	0.122858	0.872957	0.0667957	0.0573828	0.230123	0.000314943	0.355935	0.184277	cluster1
axo10981-f_s_at	hbz	0.979488	0.410311	0.126055	-0.65441	0.393151	-0.310092	-0.136341	-1.6214	0.0641016	0.5691	0.781032	0.0498896	0.21643	0.660131	0.7432	0.00746926	cluster1
axo08253-f_at	tspo	0.980406	0.298671	0.0467015	-0.669749	0.415125	-0.418256	-0.525615	-1.94138	0.164694	0.775588	0.925556	0.0698702	0.181556	0.512075	0.295086	0.00817421	cluster1
axo09755-f_at	ddit3	1.09913	0.876401	0.755594	0.568804	0.444134	0.0185913	-1.05506	-1.29303	0.00141633	0.00368197	0.00297524	0.0113781	0.0346575	0.950766	6.92e-05	0.000308278	cluster1
axo10980-f_at	hbz	1.10329	0.547289	0.186532	-0.720624	0.530852	-0.440707	-0.195052	-1.78876	0.0940395	0.523837	0.742589	0.0782207	0.19391	0.597704	0.698414	0.0123844	cluster1
axo10977-f_x_at	hbe1	1.11434	0.575058	-0.00621841	-0.641635	0.439016	-0.362382	-0.249829	-1.90846	0.0852656	0.457723	0.991771	0.0889004	0.281158	0.649826	0.610113	0.00738617	cluster1
[truncated: 4,542 more rows]
