# Supplementary material for: HDAC Regulates Transcription at the Outset of Axolotl Tail Regeneration
Source: Sci Rep. 2019 May 1;9:6751. doi: 10.1038/s41598-019-43230-6 (PMC6494824; doi:10.1038/s41598-019-43230-6)
Supplement: Supplementary file 4 — Supplementary Table 3 [file 41598_2019_43230_MOESM4_ESM.xlsx]

## Sheet: Sheet1
Supplemental Table 3. Experiments that were performed to determine the dose and delivery time for romidepsin inhibition of tail regeneration. 4-12 embryos were tested in each experiment. HPA = hours post amputation, MPA = minutes post amputation.
Drug & Dose	Delivery	Result
10 uM Romidepsin	0-7 dpa	Inhibition at 7dpa
10 uM Romidepsin	0-1 dpa	Inhibition at 7dpa
10 uM Romidepsin	0-12 HPA	Inhibition at 7dpa
10 uM Romidepsin	0-6 HPA	Inhibition at 7dpa
10 uM Romidepsin	0-3 HPA	Inhibition at 7dpa
10 uM Romidepsin	0-1 HPA	Inhibition at 7dpa
10 uM Romidepsin	0-15 mpa	Inhibition at 7dpa
10 uM Romidepsin	0-5 mpa	Inhibition at 7dpa
10 uM Romidepsin	0-1 mpa	Inhibition at 7dpa
5 uM Romidepsin	0-1 mpa	Inhibition at 7dpa
1 uM Romidepsin	0-1 mpa	Inhibition at 7dpa
0.5 uM Romidepsin	0-1 mpa	No inhibition at 7dpa
10 uM Romidepsin	24 hr pre-treatment before amp	No inhibition at 7dpa
10 uM Belenostat	0-7 dpa	Inhibition at 7dpa
10 uM Belenostat	0-1 mpa	No inhibition at 7dpa
