# Supplementary material for: HDAC Regulates Transcription at the Outset of Axolotl Tail Regeneration
Source: Sci Rep. 2019 May 1;9:6751. doi: 10.1038/s41598-019-43230-6 (PMC6494824; doi:10.1038/s41598-019-43230-6)
Supplement: Supplementary file 5 — Supplementary Table 4 [file 41598_2019_43230_MOESM5_ESM.xlsx]

## Sheet: SupplementaryTable3.txt
Supplementary Table 4. Genes that were identified as differentially expressed between romidepsin-treated and control embryos. Log2 fold difference values (Col C, D, H) and p-values (Col E, F, I) are shown. Column G shows the Hierarchical Cluster ID for each gene (see Figure 5).
probeID	geneID	Romidepsin 3 HPA fold change (log2)	Romidepsin 6 HPA fold change (log2)	Romidepsin 3 HPA p.value (FDR)	Romidepsin 6 HPA p.value (FDR)	Cluster	Romidepsin 1 min P.value (FDR)	Romidepsin 1 MPA Fold Change (log2)
axo05465-f_at	bcor	1.92192	2.30193	4.79e-07	7.73e-07	cluster5	1.94e-06	1.60564
axo04102-f_at	rnf233	-1.4752	-1.37853	2.93e-05	2.34e-06	cluster4	5.15e-06	-1.48759
axo03262-f_at	spry1	1.92461	1.11108	5.8e-08	3e-06	cluster5	6.19e-06	1.17697
axo11685-f_at	cited2	1.4884	1.85047	4.79e-07	3.64e-07	cluster5	1.17e-05	1.17838
axo11684-r_at	cited2	2.36444	2.38912	1.5e-07	6.61e-07	cluster5	1.19e-05	1.4509
axo03422-f_at	lep	-2.49902	-2.36295	2.84e-07	4.07e-06	cluster4	1.19e-05	-1.53889
axo28620-f_at	nrarp	1.29303	0.928323	1.59e-06	9.9e-06	cluster6	1.89e-05	1.07642
axo21212-f_at	c8orf4	-1.25308	-0.998743	4.7e-05	0.00106514	cluster4	4.17e-05	-1.37185
axo29492-f_at	efnb2	1.38293	1.38752	1.59e-06	6.61e-07	cluster5	4.39e-05	1.02172
axo19480-f_at	ccnl2	-1.14716	-1.56008	6.48e-07	3.52e-07	cluster4	4.72e-05	-1.01305
axo06725-r_at	nr2f2	1.50629	1.76478	3.41e-06	6.71e-07	cluster5	4.72e-05	1.13494
axo11233-f_at	dll1	1.39516	0.990154	1.75e-06	7.04e-06	cluster6	4.74e-05	0.932635
axo27841-f_at	mex3b	1.37161	1.08689	8.03e-06	1.55e-05	cluster6	5.19e-05	1.06004
axo07975-f_at	insm1	2.02472	1.29136	3.82e-06	0.000145187	cluster5	5.41e-05	1.33016
axo26920-f_at	pe2r4	1.16951	0.980377	1.5e-05	1.52e-05	cluster6	6.31e-05	0.952551
axo18777-f_at	c14orf4	1.09774	1.11588	5.51e-05	5.95e-05	cluster6	8.89e-05	1.04849
axo02906-r_at	arl4a	1.34288	0.599152	1.13e-05	0.000550405	cluster6	0.00015908	0.970341
axo06656-f_at	prickle1	0.908962	0.670868	4.7e-05	6.67e-05	cluster6	0.000197803	0.759307
axo12175-f_at	tfpi2	-0.953506	-1.32592	9.74e-05	5.95e-05	cluster4	0.000216855	-0.955467
axo18649-f_at	adrb2	1.42795	1.12117	8.97e-06	7.57e-05	cluster6	0.000307806	0.970729
axo24854-f_at	no hit	0.693479	1.09753	0.000483054	1.2e-05	cluster7	0.00031162	0.71518
axo11262-f_at	klf10	-0.37329	-0.722946	0.0328124	0.000295578	cluster4	0.000400197	-0.779961
axo08188-f_at	mn1	1.53845	1.45738	3.42e-05	4.75e-05	cluster5	0.00040853	0.967886
axo27453-f_at	sox8	1.30085	1.82815	1.05e-05	3.64e-07	cluster5	0.000416563	0.865493
axo08180-f_at	mmp3	-1.0033	-2.37521	0.000793205	1.16e-05	cluster4	0.000416563	-0.941148
axo15921-f_at	dact1	1.15779	0.908745	6.32e-06	3.09e-05	cluster6	0.000438102	0.796456
axo07047-f_at	cdc6	1.23951	1.19666	4.7e-05	8.54e-06	cluster6	0.000438102	0.858031
axo12398-r_at	lmo4	0.780137	1.29026	9.56e-05	6.71e-07	cluster7	0.00044694	0.65998
axo18458-r_at	mesdc1	0.638924	0.763224	0.00596806	9.67e-05	cluster1	0.000472548	0.734173
axo03042-r_at	flrt3	0.862896	0.764801	0.000288407	1.7e-05	cluster6	0.000753982	0.623174
axo11014-r_at	mycn	0.789168	0.180158	0.000131138	0.216574	cluster2	0.000825911	0.686361
axo09768-f_at	emx2	0.881803	0.0873143	0.00784722	0.796606	cluster2	0.000825911	0.913866
axo17852-f_at	kiaa1524	1.01006	1.3521	0.00136271	1.47e-05	cluster7	0.000900104	0.938853
axo10890-f_at	dlx6	0.698212	1.0328	0.00319957	6.15e-05	cluster7	0.000900104	0.770588
axo27516-f_at	cbx4	1.13983	2.33415	9.56e-05	7.76e-06	cluster5	0.000940945	0.893783
axo07965-f_at	id1	0.788127	1.08285	0.000175054	4.07e-06	cluster7	0.00101535	0.728424
axo11260-r_at	nr2f1	1.01335	1.44525	0.000124488	7.73e-07	cluster7	0.00102789	0.786629
axo05735-f_at	rrad	-0.896315	-1.4028	0.0156684	1.84e-05	cluster4	0.00113315	-0.815557
axo00407-f_at	trex2	-0.813605	-0.4525	0.00417329	0.201904	cluster4	0.00115692	-0.951165
axo27892-f_at	nfib	-1.08135	-1.34095	2.45e-05	2.92e-05	cluster4	0.00123758	-0.85411
axo24112-r_at	slurp1	-0.931035	-1.26745	4.59e-05	1.9e-06	cluster4	0.00140336	-0.801932
axo25665-f_at	mir1023	0.678579	0.706095	0.00053429	6.24e-05	cluster1	0.00148993	0.654668
axo10976-r_at	has2	-0.984327	-0.857616	0.0010212	0.00443451	cluster4	0.00149007	-0.800338
axo29905-f_at	sp7	0.457123	0.761417	0.0579726	6.27e-05	cluster1	0.00149007	0.57768
axo09045-f_at	phlda2	-0.531899	-0.722542	0.00507867	0.000623556	cluster4	0.0015428	-0.808286
axo03000-r_at	ing1	1.02859	0.318592	4.72e-05	0.0741338	cluster2	0.00160862	0.797517
axo21583-f_at	no hit	0.881744	1.22389	0.00860138	5.47e-05	cluster7	0.00171408	0.880105
axo05645-r_at	mmp2	-0.558953	-0.877724	0.012468	4.07e-06	cluster4	0.00171408	-0.686059
axo24828-f_at	mafb	1.31217	0.807127	3.82e-06	7.65e-05	cluster6	0.00174326	0.634516
axo30622-f_at	no hit	-0.697678	0.0211407	0.0138925	0.953285	cluster4	0.00174326	-0.742284
axo31576-f_at	no hit	-1.18715	-0.599871	0.00145389	0.0109624	cluster4	0.00175432	-0.952846
axo12174-f_at	tfpi2	-0.968619	-1.31469	0.000319146	2.92e-05	cluster4	0.0018661	-0.945068
axo07381-f_at	ing2	0.75875	0.494949	0.000634921	0.00432961	cluster1	0.0018661	0.723178
axo07719-f_at	gadd45a	1.15656	1.41944	8.03e-06	5.6e-06	cluster5	0.00195429	0.664012
axo30516-f_at	eif4a3	-1.37291	-1.10249	8.22e-05	7.65e-05	cluster4	0.00200307	-1.15537
axo07547-f_at	btg1	0.637481	1.23999	0.000247908	1.16e-07	cluster7	0.00200307	0.46931
axo01779-r_at	tmem92	-1.05507	-0.980527	0.00660339	0.000197944	cluster4	0.00211817	-0.974279
axo04303-f_at	tfap2a	0.612204	0.489408	0.00102211	0.000182305	cluster1	0.00217482	0.445857
axo19187-f_at	no hit	1.03457	0.01043	4.55e-05	0.974026	cluster2	0.00242119	0.668777
axo03667-r_at	no hit	0.763163	0.239536	0.000812468	0.0987473	cluster2	0.00250488	0.646835
axo28265-f_at	loc100538764	0.571702	0.865806	0.00245592	2.45e-05	cluster1	0.00250488	0.562804
axo05148-r_at	med7	0.97299	1.10254	0.00249212	4.07e-05	cluster6	0.00250488	0.910878
axo31672-f_at	srsf2	-1.29757	-1.51488	3.82e-06	1.9e-05	cluster4	0.00259183	-0.753865
axo31290-f_at	no hit	-0.964155	-0.877473	0.0051902	0.00343014	cluster4	0.00260564	-1.03359
axo18669-r_at	hoxb9	0.690181	0.136615	0.000288407	0.464107	cluster2	0.0026582	0.599077
axo13306-f_at	mylip	1.48969	0.860301	9.96e-05	0.00722122	cluster6	0.00284734	1.04162
axo11395-r_at	tshz1	0.90237	0.804595	0.00217408	0.00106588	cluster6	0.00302053	0.779319
axo07467-f_at	hpx	-1.08029	-1.08267	0.00860483	4.64e-05	cluster4	0.00307377	-1.14083
axo28827-f_at	bcl11b	0.599269	1.84158	0.000734408	1.16e-07	cluster7	0.00374261	0.567619
axo11489-f_at	smad7	0.745649	0.333057	0.00179432	0.0802912	cluster2	0.00379984	0.762835
axo11173-f_at	insig1	0.746415	0.351265	0.00602684	0.0869263	cluster2	0.00387127	0.709666
axo29182-f_at	cxcl14	-0.868927	-1.53398	0.012468	2.11e-06	cluster4	0.00397307	-0.620994
axo04220-f_at	lfng	0.848888	0.703164	0.000216619	0.000336573	cluster6	0.00409465	0.690336
axo23062-r_at	amer1	0.499952	1.22924	0.0078814	3.63e-06	cluster7	0.00415561	0.589744
axo07544-r_at	klf5	0.669677	-0.131813	0.001136	0.475776	cluster2	0.00427033	0.504676
axo19755-f_at	fbxo30	0.59434	0.776554	0.0289797	0.00272686	cluster1	0.00427108	0.66696
axo07978-r_at	irf1	1.19824	0.498865	0.000175054	0.00347754	cluster6	0.00440057	0.784835
axo24054-f_at	cited3	1.22835	1.11942	9.56e-05	4.42e-05	cluster6	0.00484609	0.697602
axo20006-r_at	tubb6	-0.653822	-0.976507	0.000146429	4.58e-05	cluster4	0.0050068	-0.515054
axo01916-f_at	meis2	0.571835	1.36871	0.00048008	1.05e-06	cluster7	0.00502868	0.421533
axo25861-f_at	ssh2	0.547825	0.97914	0.00709672	4.35e-06	cluster1	0.00580607	0.509555
axo26539-f_at	no hit	0.881244	0.821028	0.00709672	0.000322351	cluster6	0.0058584	0.808267
axo13968-r_at	lrrc14	0.595252	0.94037	0.0308597	4.65e-05	cluster1	0.00631221	0.618695
axo16095-r_at	notch1	0.648643	0.875127	0.00045469	6.8e-05	cluster1	0.00643187	0.446152
axo08144-f_at	mas1	-0.973914	-1.28126	0.000526398	0.000985185	cluster4	0.00656908	-0.789541
axo08055-f_at	krt19	0.710508	-0.323627	0.0363974	0.461755	cluster2	0.00766948	0.694212
axo14366-f_at	spen	0.536989	0.863418	0.0270744	0.000716167	cluster1	0.00790565	0.582045
axo29778-f_at	efna1	1.26223	1.07473	2.66e-05	9.9e-06	cluster6	0.00801049	0.627766
axo03196-f_at	pthlh	-0.876945	-1.55694	4.7e-05	8.86e-06	cluster4	0.00906401	-0.645277
axo24435-f_at	lefty1	0.625941	1.82871	0.00601476	3.3e-06	cluster7	0.00919748	0.633216
axo31559-f_at	metap1d	0.742829	0.876972	0.00976386	0.000226296	cluster1	0.010431	0.61069
axo12103-f_at	cdc42ep3	0.942627	0.879818	0.000124488	0.000336573	cluster6	0.0113579	0.616617
axo17461-f_at	cxcr7	0.662096	0.811601	0.00145389	6.8e-05	cluster1	0.0113579	0.501393
axo01943-r_at	rassf1	-0.63803	-0.309341	0.00288202	0.14631	cluster4	0.0113579	-0.538521
axo15951-f_at	hoxc10	0.509102	0.725568	0.00523492	5.25e-05	cluster1	0.0115742	0.437329
axo18086-f_at	ovol2	0.47218	0.745463	0.0203345	0.00777775	cluster1	0.0122691	0.604595
axo08187-f_at	mmp19	-0.669274	-0.681328	0.00596806	0.00931148	cluster4	0.0140141	-0.684293
axo28886-f_at	fscn1	0.324139	0.673892	0.00854786	6.25e-05	cluster1	0.0143241	0.352958
axo17603-f_at	cbx8	0.891576	1.33026	0.00601476	0.000133401	cluster7	0.0150494	0.646289
axo03238-f_at	pmepa1	0.583903	0.320665	0.0122828	0.39988	cluster2	0.0157757	0.587602
axo13056-f_at	hey1	0.81476	0.102121	0.00102285	0.63508	cluster2	0.0162318	0.540183
axo07622-f_at	chn1	0.668974	1.4323	0.00838778	1.18e-05	cluster7	0.0162318	0.572147
axo08178-f_at	mmp3	-0.617126	-1.32292	0.0170869	2.84e-05	cluster4	0.0169371	-0.471596
axo20613-f_at	id2	0.889331	-0.307203	0.00081067	0.13168	cluster2	0.017613	0.490846
axo10931-f_at	fos	1.32493	0.841006	0.00630799	0.000322351	cluster6	0.0179095	-0.576883
axo18978-f_at	znf750	0.976834	0.744537	0.000176403	0.000181502	cluster6	0.0183109	0.623076
axo30426-f_at	hspb11	-0.927133	-1.60233	0.0184422	5.95e-05	cluster4	0.0218886	-0.963602
axo23510-r_at	dlc	1.2055	1.43926	0.000103628	6.3e-06	cluster5	0.0223674	0.606672
axo17579-f_at	rgmb	0.610608	0.42652	0.000247782	0.00120043	cluster1	0.0223674	0.448435
axo13255-r_at	znf281	0.501171	0.751186	0.00497618	0.000187168	cluster1	0.023209	0.470005
axo08282-f_at	ngfr	0.466898	0.866221	0.0219742	0.000151165	cluster1	0.0244215	0.47219
axo01890-f_at	jag1	0.895444	0.680717	9.96e-05	0.0038264	cluster6	0.0250073	0.544405
axo16103-r_at	c17orf59	0.318981	0.89817	0.0240234	4.79e-06	cluster1	0.0252851	0.338703
axo07288-f_at	foxc1	1.28182	0.921918	6.59e-05	0.000917877	cluster6	0.0293784	0.854376
axo01917-f_at	meis2	0.751043	0.693817	0.0021394	0.00119918	cluster1	0.0304775	0.524716
axo27663-f_at	rbm38	0.500044	1.06803	0.00154381	6.3e-06	cluster7	0.0306633	0.406774
axo15952-f_at	hoxc10	0.708264	0.848437	0.00160009	0.000109263	cluster1	0.0306633	0.469401
axo03054-f_at	pde4b	0.75676	0.715262	0.000113206	0.000191169	cluster1	0.0326383	0.366961
axo12781-r_at	dusp10	0.704081	1.06855	0.00459866	6.81e-05	cluster7	0.0348403	0.4439
axo16295-f_at	rg9mtd1	0.682375	1.04362	0.000246167	1.97e-05	cluster7	0.0356488	0.55303
axo24669-f_at	sfpq	-1.3658	-1.17172	3.82e-06	7.76e-06	cluster4	0.0408811	-0.8002
axo17826-f_at	lrrn1	0.609131	1.70783	0.00784722	2.34e-06	cluster7	0.0422422	0.492445
axo12200-f_at	khdrbs1	-0.859982	-0.774734	0.000526398	0.00073572	cluster4	0.0434631	-0.563474
axo13990-f_at	herpud1	0.558381	0.71069	0.000382919	0.000197944	cluster1	0.0472922	0.519543
axo06643-f_at	ccnl2	-0.677545	-1.25505	0.00366565	0.000208392	cluster4	0.0472922	-0.616545
axo10822-f_at	fgfbp1	-0.687583	-1.14007	0.000186095	1.47e-05	cluster4	0.0481011	-0.371336
axo14160-f_at	zbed4	0.628392	0.0295792	0.0263158	0.94636	cluster2	0.049075	0.57834
axo02043-f_at	nr4a1	0.574849	1.42174	0.00709672	0.0001261	cluster7	0.0497805	-0.434858
axo18464-r_at	vps16	0.462454	0.77008	0.0162198	0.000195918	cluster1	0.0501127	0.383301
axo23173-f_at	gtd2b	0.647948	1.03607	0.00601476	5.99e-05	cluster7	0.0519623	0.444438
axo03823-f_at	hcg2011544	-0.719789	-0.618915	0.000377775	0.00178857	cluster4	0.0520456	-0.375407
axo30572-f_at	no hit	-0.672706	-0.708731	0.001485	8.88e-05	cluster4	0.0520456	-0.462729
axo03044-f_at	flrt3	0.858191	0.651846	0.00247408	0.00456043	cluster6	0.0520456	0.57975
axo18189-f_at	cdc25b	0.570598	0.957148	0.0108244	0.00240395	cluster1	0.0539413	0.540551
axo17422-f_at	rgma	0.679841	0.649949	0.000769327	0.000954009	cluster1	0.0551934	0.415047
axo17186-r_at	pcdh18	0.698639	-0.325707	0.0202409	0.245714	cluster2	0.0590695	0.523558
axo30823-f_at	rbm15	-0.911779	-1.07824	0.000251203	5.83e-05	cluster4	0.0661471	-0.589486
axo31667-f_at	no hit	-0.981361	-0.811628	1.52e-05	8.4e-05	cluster4	0.066258	-0.549132
axo18474-f_at	hoxc8	0.678583	-0.114061	0.00405859	0.666539	cluster2	0.0685097	0.394641
axo31641-f_at	no hit	-0.604297	-0.866442	0.000634921	8.45e-06	cluster4	0.0720503	-0.370875
axo07935-r_at	hnrnpk	-0.731336	-0.539296	0.00672719	0.0323579	cluster4	0.0830864	-0.52188
axo06014-r_at	krt17	-0.79997	-2.07569	9.74e-05	1.16e-07	cluster4	0.0887466	-0.333926
axo01124-r_at	socs5	0.572552	0.940894	0.0126878	7.27e-05	cluster1	0.0887466	0.412232
axo07124-r_at	ctsl2	-1.30039	-0.269748	0.0340415	0.789732	cluster4	0.0896734	-0.721432
axo03686-f_at	no hit	-0.734612	-0.408707	0.00048008	0.0648379	cluster4	0.0937434	-0.46459
axo25603-f_at	irs2	1.23623	1.00049	1.02e-05	5.58e-06	cluster6	0.0955928	0.334592
axo02126-f_at	c3orf58	0.468482	0.691045	0.0080999	0.000187168	cluster1	0.106806	0.327156
axo12032-f_at	nop56	-0.410541	-1.14328	0.0263158	2.34e-06	cluster4	0.107305	-0.280006
axo03503-r_at	tcf12	0.301699	0.931803	0.0469542	2.59e-06	cluster1	0.112499	0.27349
axo09537-f_at	riok3	-0.605345	-0.570309	0.00929973	0.00461614	cluster4	0.123596	-0.397412
axo07477-f_at	arl4d	0.397413	1.06524	0.026821	1.56e-06	cluster7	0.125054	0.356672
axo29880-f_at	ddx17	-0.587523	-0.384221	0.0322459	0.0518404	cluster4	0.126422	-0.590146
axo18661-f_at	rasl11b	0.848114	0.649152	0.0127233	0.000294754	cluster6	0.140718	0.472845
axo11037-f_at	ppp1r3c	0.530868	1.05595	0.00783099	3.09e-05	cluster7	0.142633	0.42134
axo06445-f_at	fbxo5	-0.576566	-1.17713	0.0328124	0.000226296	cluster4	0.142877	-0.35885
axo11216-f_at	myf5	0.789998	0.0210588	0.00492072	0.948244	cluster2	0.144904	0.458095
axo15048-r_at	sostdc1	0.636504	0.572613	0.001485	0.00161027	cluster1	0.145949	0.310809
axo16653-f_at	hes5	0.699646	0.691644	0.00832147	0.00262232	cluster1	0.147779	0.45008
axo10419-r_at	dhrs3	0.534835	0.697598	0.0221117	0.000803705	cluster1	0.163655	0.388123
axo29993-f_at	no hit	-0.804086	-1.00569	0.00170459	0.000236325	cluster4	0.164367	-0.369482
axo08288-f_at	nov	-0.559994	-1.55953	0.0294954	5.95e-05	cluster4	0.183063	-0.459352
axo06808-f_at	ldlr	-0.389372	-0.725984	0.0296961	0.00020333	cluster4	0.18314	-0.353861
axo19457-f_at	lbh	0.304199	0.629298	0.034205	4.98e-05	cluster1	0.18314	0.258182
axo28854-f_at	no hit	0.712239	1.04331	0.0123904	0.00800272	cluster7	0.21131	0.464495
axo07152-f_at	dkc1	-0.274429	-0.679601	0.0469542	4.42e-05	cluster4	0.21131	-0.203513
axo27294-f_at	bhlhb2	-0.681672	-0.396249	0.00102211	0.0135594	cluster4	0.217855	-0.417224
axo27297-f_at	gata2b	0.851112	0.550762	0.00147278	0.043711	cluster6	0.224487	0.428051
axo08175-f_at	mmp1	-0.456628	-0.607921	0.0450482	8.65e-05	cluster4	0.231063	-0.275598
axo09767-f_at	emx1	0.595978	0.732575	0.0381559	0.00736747	cluster1	0.233095	0.458028
axo02501-f_at	r3hdml	-0.627069	-0.747468	0.0129329	0.000172041	cluster4	0.239671	-0.31983
axo00716-r_at	sgk493	0.979608	1.13412	0.00670906	0.000259921	cluster6	0.242529	0.435265
axo31214-f_at	no hit	-0.685605	-0.460211	0.012468	0.0116671	cluster4	0.242529	-0.375813
axo20626-f_at	myc	0.76257	0.00121051	0.012468	0.998275	cluster2	0.263299	0.352981
axo06918-f_at	agxt2l1	-0.481091	-1.26125	0.00612346	2.11e-06	cluster4	0.264292	-0.370721
axo23804-r_at	no hit	-0.625504	-0.778161	0.02088	0.00263983	cluster4	0.269151	-0.413302
axo00141-f_at	no hit	0.594304	0.352482	0.00670906	0.0956866	cluster2	0.28818	0.370779
axo24423-f_at	no hit	-0.868369	-0.821387	0.00084767	0.00150922	cluster4	0.298997	-0.398232
axo16197-r_at	fam46c	1.06046	0.0427651	0.00732637	0.924137	cluster2	0.30441	0.419702
axo20861-f_s_at	psca	0.989176	-0.293662	0.0137224	0.83773	cluster2	0.313165	1.16386
axo31486-f_at	gb|eu686402.1|	-0.819488	-0.313573	0.000128905	0.0305935	cluster4	0.342072	-0.264856
axo03430-f_s_at	psca	1.04812	-0.372385	0.0242846	0.812171	cluster2	0.373307	1.22918
axo03225-r_at	mknk2	0.72113	1.39994	0.00171437	0.00027661	cluster7	0.380628	0.377711
axo06727-r_at	flj25076	0.462133	0.966478	0.0202426	6.74e-05	cluster1	0.382689	0.295485
axo02859-r_at	phactr3	0.694172	0.683482	0.012468	0.00495286	cluster1	0.385053	0.359285
axo09759-r_at	tsc22d3	1.02275	0.508695	0.000634951	0.0128479	cluster6	0.398551	0.317483
axo03821-f_at	no hit	0.40765	0.634253	0.0156684	0.000187168	cluster1	0.410703	0.227565
axo14439-f_at	sdc1	-0.282177	-0.671146	0.0343438	4.26e-05	cluster4	0.436723	-0.175533
axo31507-f_at	c1orf63	-0.555146	-0.858577	0.0264694	0.000368074	cluster4	0.439185	-0.416489
axo26162-f_at	hnrnpl	-0.629066	-0.568186	0.00990662	0.00196246	cluster4	0.451332	-0.3073
axo02968-f_at	tsc22d3	1.05326	0.713558	1.26e-05	1.33e-05	cluster6	0.457983	0.26684
axo20142-r_at	ppp1r15b	-0.314562	-0.785751	0.0235222	2.43e-05	cluster4	0.459533	-0.197672
axo02823-f_at	irf2bp2	-0.569043	-1.36502	0.00145389	1.22e-06	cluster4	0.466604	-0.216343
axo31341-f_at	magi3	0.551099	0.843337	0.00113468	0.00645136	cluster1	0.472648	0.350072
axo25034-f_at	gb|ay618934.1	0.579528	0.613612	0.0129329	0.00609324	cluster1	0.484823	0.382591
axo00518-f_at	dedd2	-0.590875	-0.42442	0.0314864	0.120316	cluster4	0.549571	-0.298663
axo30225-f_at	ese3	0.947627	-0.191313	0.0242028	0.16948	cluster2	0.554484	0.421194
axo19635-f_at	fzd8	0.686047	0.201437	0.0051902	0.463454	cluster2	0.593009	0.36259
axo29741-f_at	loc102260443	-0.662248	-0.876387	0.00976386	0.000118922	cluster4	0.608474	-0.297122
axo10063-r_at	efna1	0.981654	0.66399	0.012468	0.00706088	cluster6	0.636993	0.288694
axo31369-f_at	no hit	0.599451	0.233468	0.045461	0.352392	cluster2	0.660508	0.299036
axo11749-r_at	no hit	0.618701	0.135399	0.000242186	0.30989	cluster2	0.661606	0.172188
axo24296-f_at	klf4	0.774478	0.298522	0.00606881	0.123951	cluster2	0.663005	0.312282
axo09177-f_at	cxcr4	0.757313	0.543131	0.000128905	0.000133401	cluster1	0.694794	0.212434
axo15770-f_at	fgfr3	0.804403	0.543888	0.00459866	0.0403509	cluster1	0.709992	0.280091
axo09742-r_at	cdkn1b	0.725025	-0.195318	0.000288407	0.223303	cluster2	0.817803	0.189403
axo22509-f_at	fwch1	0.967644	1.01182	0.000124488	0.000133401	cluster6	#N/A	#N/A
axo21752-f_at	fwch1	0.899203	0.824588	0.000255942	0.00651156	cluster6	#N/A	#N/A
axo12126-r_at	txnip	0.913923	0.638108	0.000526398	0.000805402	cluster6	#N/A	#N/A
axo17219-f_at	ddit4	0.973097	0.466044	0.00145389	0.0554357	cluster6	#N/A	#N/A
axo15268-f_at	g0s2	0.930485	1.18685	0.00178005	1.9e-06	cluster7	#N/A	#N/A
axo31424-f_at	no hit	-0.714074	-0.111757	0.00215863	0.559812	cluster4	#N/A	#N/A
axo11241-f_at	sgk1	0.592839	1.14406	0.00225026	1.55e-05	cluster7	#N/A	#N/A
axo11003-r_at	jund	0.465937	0.86029	0.00435927	6.58e-06	cluster1	#N/A	#N/A
axo09755-f_at	ddit3	0.638428	0.714403	0.00921456	0.00538824	cluster1	#N/A	#N/A
axo11175-f_at	irs1	0.698329	-0.0298004	0.00951698	0.944326	cluster2	#N/A	#N/A
axo24065-f_at	no hit	-0.419802	-0.808784	0.0109391	7.92e-05	cluster4	#N/A	#N/A
axo22713-f_at	no hit	0.657402	0.174282	0.0138925	0.484389	cluster2	#N/A	#N/A
axo02517-f_at	tmem52	-0.533777	-0.950111	0.0174386	0.0012424	cluster4	#N/A	#N/A
axo11152-f_at	calhm1	-0.449759	-1.05473	0.0204086	4.22e-06	cluster4	#N/A	#N/A
axo03909-f_at	loc100128274	0.641567	0.166595	0.0212614	0.440804	cluster2	#N/A	#N/A
axo21092-f_at	gadd45b	0.612717	0.675344	0.0287631	0.00852963	cluster1	#N/A	#N/A
axo11725-f_at	crop	-0.343921	-0.599228	0.0314864	0.000119691	cluster4	#N/A	#N/A
axo24418-r_at	hnrpd	-0.60789	-1.30169	0.043796	7.47e-05	cluster4	#N/A	#N/A
axo19896-f_at	c3orf26	-0.393884	-0.711157	0.0447557	0.000336312	cluster4	#N/A	#N/A
axo19538-f_at	ino80b	0.380137	0.776095	0.0655988	7.65e-05	cluster1	0.0576237	0.40846
axo25845-f_at	loc105019619	0.408299	0.723532	0.0656931	5.47e-05	cluster1	0.0720503	0.395624
axo00457-r_at	mxi1	0.341327	0.896938	0.0657111	4.65e-05	cluster1	0.0890447	0.36473
axo14350-f_at	spen	0.421832	0.81029	0.068331	0.000109263	cluster1	0.0390436	0.47093
axo16772-f_at	tmem100	0.364986	0.626395	0.0823328	0.00130102	cluster1	0.0501127	0.439031
axo16436-r_at	cdca4	-0.352659	-1.59019	0.0861897	1.9e-06	cluster4	0.80311	-0.181205
axo26578-f_at	loc105461151	-0.428323	-0.607155	0.0875497	0.00302576	cluster4	#N/A	#N/A
axo01857-f_at	hoxa3	0.442069	1.16649	0.0875497	0.000208392	cluster7	0.0776707	0.484136
axo07375-f_at	cyr61	0.259164	0.83641	0.0909414	1.47e-05	cluster3	0.00546753	-0.368467
axo14352-r_at	spen	0.380355	0.643182	0.094316	0.0016225	cluster1	0.0196829	0.509987
axo08181-f_at	mmp3	-0.416642	-0.722075	0.120565	0.000938399	cluster4	#N/A	#N/A
axo01698-f_at	c9orf69	0.408021	1.05133	0.123468	5.95e-05	cluster7	0.0423153	0.494866
axo17614-r_s_at	clk4	-0.400379	-0.950559	0.129528	0.000226296	cluster4	#N/A	#N/A
axo05187-f_at	zfand5	0.295274	0.73827	0.140067	9.1e-06	cluster1	#N/A	#N/A
axo22447-r_at	wrn	0.358997	0.604508	0.140071	0.00609879	cluster1	0.0995612	0.478349
axo05997-f_at	kiaa0182	0.328552	0.691065	0.140655	0.000328994	cluster1	0.670948	0.223459
axo16976-r_at	mcm10	0.395334	0.983166	0.144855	0.000336573	cluster1	0.394192	0.426514
axo29015-f_at	mint	0.387502	0.596532	0.145852	0.000546594	cluster1	0.152249	0.434123
axo26282-f_at	rbm15	-0.245457	-0.810433	0.153098	7.76e-06	cluster4	#N/A	#N/A
axo25597-f_at	loc102233726	0.286847	0.692555	0.154903	0.000118717	cluster1	0.150495	0.31187
axo29664-f_at	no hit	-0.323483	-0.688461	0.161562	0.000441355	cluster4	#N/A	#N/A
axo15824-f_at	tmem69	0.329035	0.910131	0.166717	3.25e-05	cluster1	0.0562914	0.387875
axo24014-f_at	casz1	0.325292	0.988136	0.179599	0.000590156	cluster1	0.184986	0.358771
axo24767-f_at	no hit	0.357574	0.687107	0.186845	0.00195818	cluster1	#N/A	#N/A
axo07788-f_at	f3	-0.547919	-1.21681	0.189864	6.27e-05	cluster4	0.15484	-0.480083
axo26962-f_at	tbx15	0.312841	0.982563	0.189895	1.47e-05	cluster1	0.0143241	0.505673
axo30236-f_at	fgfr2	-0.275988	-0.611833	0.197002	0.000182305	cluster4	#N/A	#N/A
axo19872-r_at	tmem79	0.413357	1.09016	0.197002	0.000187168	cluster7	0.23312	0.416756
axo31597-f_s_at	no hit	0.361293	0.697331	0.204524	0.00147551	cluster1	0.0580257	0.388283
axo31558-f_at	loc102346609	-0.427465	-0.688473	0.205146	0.0121646	cluster4	0.329491	-0.311956
axo27157-f_at	cdc25b	0.448305	0.737551	0.213441	0.00398765	cluster1	0.544132	0.361791
axo17286-r_at	irgc	-0.339408	-0.841952	0.220843	0.00035406	cluster4	0.661606	-0.273144
axo14348-f_at	spen	0.323394	0.678042	0.221563	0.000608295	cluster1	0.0472922	0.451992
axo13558-r_at	znhit2	0.41644	0.799448	0.232575	0.000911335	cluster1	0.167371	0.431404
axo30095-f_at	klf6	-0.257949	-0.860448	0.232575	9.1e-06	cluster4	0.401834	-0.315204
axo10514-f_at	onecut2	0.387406	1.25902	0.232819	0.000111523	cluster7	0.566962	0.286622
axo04171-f_at	fkrp	0.297196	0.610778	0.240694	0.00155358	cluster1	0.302917	0.266517
axo24218-f_at	irs2b	0.395152	0.872094	0.242027	0.00218458	cluster1	0.158511	0.424935
axo19668-f_at	prss27	0.562059	-0.611824	0.248532	0.00971519	cluster2	#N/A	#N/A
axo15328-r_at	gmnn	-0.204362	-1.0812	0.248533	1.39e-06	cluster4	#N/A	#N/A
axo01219-r_at	fam84a	0.364421	0.651555	0.251621	0.00512618	cluster1	0.226273	0.406932
axo09440-f_at	socs1	-0.266265	-1.68369	0.251621	2.94e-07	cluster4	0.112499	-0.341451
axo19869-r_at	dnajc30	0.441676	0.658869	0.262747	0.00153067	cluster1	0.30441	0.374999
axo29986-f_at	zswim6	-0.409366	-0.945301	0.264223	0.000580195	cluster4	#N/A	#N/A
axo13780-f_at	sesn1	0.808532	0.864559	0.265554	0.000683743	cluster6	#N/A	#N/A
axo00772-r_at	zmynd19	-0.440076	-0.737701	0.267432	0.000855534	cluster4	#N/A	#N/A
axo19529-f_at	agxt2l1	-0.332387	-1.11391	0.267953	4.98e-05	cluster4	0.313391	-0.335624
axo06589-f_at	wee1	-0.219854	-0.809912	0.267953	4.07e-06	cluster4	0.0423153	-0.321864
axo25566-f_at	loc102166068	0.364744	1.16733	0.267953	2.7e-05	cluster7	#N/A	#N/A
axo12159-f_at	slc2a1	0.33571	1.44064	0.275704	2.72e-06	cluster7	#N/A	#N/A
axo30108-f_at	no hit	0.329957	0.588632	0.278594	0.018327	cluster1	#N/A	#N/A
axo11025-f_at	nfil3	-0.217653	-0.595043	0.284609	0.00019445	cluster4	#N/A	#N/A
axo08183-f_at	mmp8	-0.341859	-0.97606	0.294033	0.000303776	cluster4	0.472648	-0.376637
axo11722-f_at	crop	-0.295075	-0.919447	0.302587	4.26e-05	cluster4	#N/A	#N/A
axo00698-f_at	samd1	0.242349	0.650263	0.325312	0.000156283	cluster3	0.112499	0.31205
axo29074-f_at	lamb3	-0.346808	-0.614239	0.335058	0.000290109	cluster4	#N/A	#N/A
axo29801-f_at	axin1	0.273115	-0.58141	0.337161	0.000187851	cluster4	0.470652	0.273768
axo22604-f_at	trak1	0.214179	0.979747	0.339723	0.000130247	cluster3	#N/A	#N/A
axo14030-r_at	ip6k2	0.319176	0.72639	0.348791	0.0023055	cluster1	#N/A	#N/A
axo25538-f_at	vwa3b	0.44175	0.88291	0.348791	0.000407785	cluster1	#N/A	#N/A
axo29936-f_at	cdca7	0.205016	-0.839695	0.348791	3.2e-05	cluster4	0.493967	0.201213
axo30813-f_at	fignl2	0.304288	0.727789	0.35814	0.00151708	cluster1	0.0819403	0.411075
axo01976-r_at	rdh10	0.206417	0.667069	0.365528	8.65e-05	cluster3	0.611109	0.200498
axo25359-f_at	mex3c	-0.24124	-1.23457	0.382629	4.07e-06	cluster4	#N/A	#N/A
axo06684-f_at	nfkbil1	-0.310079	-0.77177	0.388142	0.00312353	cluster4	#N/A	#N/A
axo04310-f_at	filip1l	0.262442	0.657847	0.415421	0.00143476	cluster3	0.0879127	0.400818
axo03437-f_at	nckap1	0.370131	0.596808	0.41658	0.00353801	cluster1	0.168253	0.428685
axo12999-f_at	fbxo5	-0.335002	-1.10099	0.418699	5.3e-05	cluster4	0.661606	-0.240179
axo10941-f_at	gjb5	-0.253045	-0.636352	0.421435	0.00221845	cluster4	#N/A	#N/A
axo01440-f_at	c12orf45	-0.234159	-1.05284	0.431384	1.33e-05	cluster4	#N/A	#N/A
axo08757-f_at	sfrp2	0.238638	0.637885	0.45106	0.000226296	cluster3	#N/A	#N/A
axo17115-f_at	slc38a2	-0.178929	-0.787077	0.462332	0.000181502	cluster4	0.239362	-0.232716
axo00367-r_at	zswim1	0.297965	0.623569	0.470186	0.00205567	cluster1	#N/A	#N/A
axo19325-f_at	c6orf27	-0.315722	-0.664094	0.470186	0.00157856	cluster4	0.489032	-0.401327
axo29216-f_at	rb33b	-0.215476	-1.1978	0.473793	2.34e-06	cluster4	#N/A	#N/A
axo29537-f_at	aqp3	0.222144	1.01882	0.478822	5.88e-06	cluster3	0.658854	0.28136
axo13173-r_at	phlda3	-0.266434	-0.731274	0.483373	0.0423293	cluster4	#N/A	#N/A
axo17955-f_at	fam53a	0.167898	0.778397	0.485536	1.04e-05	cluster3	0.564401	0.172283
axo25339-f_at	no hit	0.175605	0.739393	0.503982	1.47e-05	cluster3	0.137969	0.31251
axo09409-f_at	ppap2b	-0.151869	-1.12896	0.504373	1.32e-06	cluster4	0.0598899	-0.28951
axo03993-f_at	loc100130633	0.197828	0.598344	0.515806	0.000226849	cluster3	0.855075	0.202777
axo25946-f_at	pde4d	0.222123	0.610768	0.517474	0.00143786	cluster3	#N/A	#N/A
axo01256-r_at	osr1	0.221509	0.586505	0.521234	0.0202188	cluster3	#N/A	#N/A
axo17234-f_at	no hit	-0.493897	-0.93298	0.521234	0.000197944	cluster4	0.696954	-0.257229
axo23356-f_at	no hit	-0.231526	-0.708657	0.535399	0.000743885	cluster4	#N/A	#N/A
axo12244-f_at	hspa8	-0.256185	0.629175	0.557475	0.00214528	cluster3	0.000246787	-1.15423
axo05229-r_at	tmem177	-0.311965	-0.699637	0.586756	0.00246722	cluster4	#N/A	#N/A
axo28043-f_at	fam212b	0.231786	-0.596961	0.586931	0.00415654	cluster4	0.147258	0.410047
axo03393-f_at	pdlim7	-0.168701	-0.65542	0.588805	0.000172008	cluster4	#N/A	#N/A
axo14321-f_at	cep152	0.31338	1.08647	0.588805	0.00101895	cluster7	#N/A	#N/A
axo14262-r_x_at	znf510	0.48673	0.982561	0.595752	0.0253919	cluster1	0.317004	0.478053
axo15159-f_at	herc4	0.226158	0.727337	0.604449	0.00130102	cluster3	0.56366	0.317936
axo00131-r_at	znf300	0.281394	1.46802	0.604449	3.93e-05	cluster7	#N/A	#N/A
axo10071-r_at	endog	-0.257477	-0.927407	0.605064	8.65e-05	cluster4	#N/A	#N/A
axo30200-f_at	vamp2	0.238008	1.00654	0.611903	2.34e-06	cluster3	0.369863	0.256938
axo10577-f_at	zfp36l1	-0.168502	-0.747478	0.61576	2.14e-05	cluster4	0.620104	-0.181128
axo07054-f_at	cdk9	-0.179431	-0.691171	0.61864	0.000985185	cluster4	#N/A	#N/A
axo12513-r_at	cby1	0.196193	0.779891	0.627978	0.00399159	cluster3	0.194331	0.329334
axo23008-f_at	cs068	0.21778	0.988683	0.663751	5.95e-05	cluster3	#N/A	#N/A
axo12161-f_s_at	slc2a1	0.295742	0.586436	0.676854	0.0185928	cluster1	#N/A	#N/A
axo10758-r_at	sfrs17a	0.236013	0.779641	0.682329	0.00195585	cluster3	#N/A	#N/A
axo16474-f_at	ift57	0.243064	0.774334	0.68294	0.000985185	cluster3	0.191324	0.411375
axo27758-f_at	gem	0.336362	1.22733	0.68586	0.00223887	cluster7	0.472379	0.341748
axo08165-f_at	meis1	0.233958	0.893332	0.68872	0.000546594	cluster3	0.410703	0.308918
axo06584-f_at	rbm24	0.255666	0.713446	0.701308	0.00875961	cluster3	0.543928	0.309042
axo31468-f_at	b3gnt5b	-0.194418	-0.894106	0.701372	0.0021804	cluster4	#N/A	#N/A
axo27678-f_at	gxylt1	-0.192303	-0.928132	0.703083	0.000493109	cluster4	#N/A	#N/A
axo18531-f_at	meaf6	-0.177234	-0.907537	0.709565	6.85e-05	cluster4	#N/A	#N/A
axo12594-f_at	znf22	-0.202989	-0.972828	0.713281	2.6e-05	cluster4	#N/A	#N/A
axo18532-f_at	meaf6	-0.185216	-0.608091	0.714998	0.00190756	cluster4	#N/A	#N/A
axo22665-f_at	no hit	-0.142093	-0.696211	0.714998	4.07e-05	cluster4	#N/A	#N/A
axo14810-f_at	atmin	0.194055	0.750158	0.726387	0.0197607	cluster3	#N/A	#N/A
axo08369-r_at	per1	0.173779	0.802069	0.733282	0.00497407	cluster3	#N/A	#N/A
axo31497-f_s_at	no hit	0.341413	0.702306	0.73692	0.00367293	cluster1	0.254515	0.477006
axo19257-f_at	coq10b	-0.194361	-0.868699	0.741738	5.43e-05	cluster4	4.17e-05	-1.23906
axo01229-r_at	senp8	0.194501	0.59008	0.742595	0.00751623	cluster3	0.488216	0.349898
axo07700-f_at	ctgf	-0.25872	-0.658439	0.755158	0.007672	cluster4	#N/A	#N/A
axo10726-f_at	rbbp5	-0.159506	-0.972175	0.758037	2.67e-05	cluster4	#N/A	#N/A
axo08692-f_at	cyp26a1	-0.208281	-1.4639	0.765799	3.3e-06	cluster4	#N/A	#N/A
axo02052-f_at	tgif1	-0.158137	-0.66113	0.766638	0.0116938	cluster4	#N/A	#N/A
axo10800-r_at	hs3st1	0.189256	-0.866428	0.766638	0.000100083	cluster4	#N/A	#N/A
axo08649-f_at	arid4a	0.145268	0.896403	0.766756	4.65e-05	cluster3	#N/A	#N/A
axo06129-f_at	dnajb5	0.219767	0.642191	0.773989	0.00639056	cluster3	0.80311	0.28445
axo13557-f_at	pkp1	-0.217722	0.585619	0.77729	0.00917078	cluster3	#N/A	#N/A
axo31347-f_at	no hit	-0.230227	-0.59675	0.77729	0.0123955	cluster4	#N/A	#N/A
axo01741-r_at	ezh2	-0.133801	-0.775425	0.778788	0.000102788	cluster4	#N/A	#N/A
axo16028-f_at	nkrf	-0.118823	-0.657961	0.783722	4.71e-05	cluster4	#N/A	#N/A
axo03722-r_at	no hit	0.150827	0.961873	0.789046	0.000778256	cluster3	#N/A	#N/A
axo17160-f_at	msl1	-0.177648	-0.982605	0.800761	0.000133107	cluster4	0.800361	-0.20569
axo08453-r_at	ppp1r10	0.118669	1.15279	0.80693	3e-05	cluster3	#N/A	#N/A
axo03050-f_at	aurka	0.150243	-0.629017	0.8166	0.00318253	cluster4	#N/A	#N/A
axo11131-f_at	abca1	0.167486	0.660059	0.817086	0.00057635	cluster3	#N/A	#N/A
axo08095-r_at	lmx1b	0.162288	0.979617	0.824254	0.000407785	cluster3	#N/A	#N/A
axo04727-r_at	tnrc18	0.12929	0.705845	0.838473	0.00139978	cluster3	#N/A	#N/A
axo10463-f_at	hs6st1	-0.154651	0.613631	0.843204	0.000820837	cluster3	#N/A	#N/A
axo05960-f_at	rnf24	-0.264287	1.04167	0.843382	0.00264643	cluster3	#N/A	#N/A
axo26158-f_at	ttc14	-0.188232	0.649399	0.843382	0.0170268	cluster3	#N/A	#N/A
axo28724-f_at	arrdc3	-0.159933	-1.32146	0.843382	2.72e-06	cluster4	0.0501127	-0.528795
axo08346-f_at	pck1	-0.207589	0.762197	0.857614	0.000181502	cluster3	#N/A	#N/A
axo09593-f_at	fcgbp	0.213657	-0.747429	0.857614	0.0301473	cluster4	#N/A	#N/A
axo14487-f_at	pprc1	0.180069	-0.704332	0.858057	0.000476751	cluster4	#N/A	#N/A
axo05280-f_at	znf250	0.132059	0.590601	0.85952	0.0197607	cluster3	0.23307	0.402605
axo30432-f_at	arrd3	-0.160591	-0.601771	0.871151	0.0244914	cluster4	0.263707	-0.472452
axo28536-f_at	no hit	0.10482	0.616993	0.872242	0.00048039	cluster3	#N/A	#N/A
axo24045-r_at	lrp3	0.124625	0.765355	0.876645	7.47e-05	cluster3	#N/A	#N/A
AFFX-r2-Bs-thr-5_s_at	no hit	-0.270992	0.59814	0.879247	0.0331352	cluster3	0.467552	-0.467904
axo10977-f_x_at	hbe1	-0.445164	-1.06607	0.881249	0.000891874	cluster4	0.773774	-0.676394
axo20277-f_at	alg2	-0.105465	-0.646007	0.881929	0.000704224	cluster4	#N/A	#N/A
axo18475-r_at	ebf2	0.130558	0.932855	0.885173	0.000917877	cluster3	#N/A	#N/A
axo20167-r_at	fbxo48	0.139035	0.768912	0.886003	0.000784953	cluster3	#N/A	#N/A
axo01203-f_at	jag2	0.0863222	0.689597	0.886757	2.99e-05	cluster3	#N/A	#N/A
axo22378-r_s_at	gpihbp1	0.294949	-0.898068	0.887279	0.0159464	cluster4	#N/A	#N/A
axo25950-f_at	no hit	-0.11028	-0.718157	0.891649	0.000945017	cluster4	#N/A	#N/A
axo03790-r_at	znf254	0.169085	-0.622244	0.891985	0.0116769	cluster4	#N/A	#N/A
axo04989-r_at	rnf169	-0.112454	-0.592773	0.896413	0.00223674	cluster4	#N/A	#N/A
axo03395-f_at	c3orf54	0.0934335	-0.716462	0.897035	0.000231645	cluster4	#N/A	#N/A
axo01815-f_at	rnf19b	-0.104482	-0.711994	0.898442	0.000166417	cluster4	#N/A	#N/A
axo25867-f_at	loc101779415	0.130722	1.31579	0.898442	0.000270159	cluster7	#N/A	#N/A
axo09143-f_at	znf268	0.0993163	-0.586073	0.903688	0.000593575	cluster4	0.620371	0.235451
axo00012-r_at	tp53inp1	-0.095268	0.682077	0.906531	0.0111352	cluster3	#N/A	#N/A
axo31668-f_at	plaur	0.22317	-0.692266	0.906677	0.0209291	cluster4	#N/A	#N/A
axo29026-f_at	ebf3	0.119481	1.07892	0.911849	5.95e-05	cluster3	#N/A	#N/A
axo08965-f_at	tgm3	-0.0960658	-2.49742	0.91548	0.00139978	cluster4	#N/A	#N/A
axo05212-f_at	acyp1	0.130116	0.888172	0.915623	7.57e-05	cluster3	#N/A	#N/A
axo02670-r_at	apaf1	0.111368	-0.593103	0.918848	0.0016225	cluster4	#N/A	#N/A
axo28029-f_at	cyp26b1	-0.0883467	-0.847616	0.920009	6.93e-06	cluster4	#N/A	#N/A
axo07745-f_at	e2f3	0.14944	-0.706689	0.921608	0.00390028	cluster4	#N/A	#N/A
axo19683-f_at	ccnb1	-0.0905274	-0.843597	0.921877	0.000917877	cluster4	#N/A	#N/A
axo29401-f_at	stc1	0.0884263	0.926361	0.92195	0.000107121	cluster3	#N/A	#N/A
axo07824-r_at	flt1	0.128062	0.593347	0.92195	0.0168233	cluster3	#N/A	#N/A
axo15069-r_at	kbtbd2	-0.0869207	-1.05558	0.925436	1.91e-05	cluster4	#N/A	#N/A
AFFX-ThrX-5_at	no hit	-0.198143	0.586728	0.927003	0.0185928	cluster3	#N/A	#N/A
axo15239-f_at	znf777	-0.104342	0.764599	0.93277	0.0205895	cluster3	#N/A	#N/A
axo02921-f_at	lypd6	-0.0771319	0.863024	0.93277	0.000237428	cluster3	#N/A	#N/A
axo07249-r_at	en2	0.0964106	0.683125	0.93277	0.00262232	cluster3	#N/A	#N/A
axo11516-f_at	mcm7	0.0971193	-0.621081	0.93277	0.0169778	cluster4	#N/A	#N/A
axo29372-f_at	pkp1	0.0651198	0.625378	0.936573	5.95e-05	cluster3	0.160691	0.23043
axo17152-f_at	etaa1	-0.0973965	-0.715372	0.937319	0.00441886	cluster4	#N/A	#N/A
axo16283-f_at	znf434	0.0791937	-0.79196	0.938617	0.000659864	cluster4	#N/A	#N/A
axo12450-f_at	pnrc1	0.0882738	0.68113	0.939079	0.00407365	cluster3	#N/A	#N/A
axo17123-f_at	dnajc10	-0.117747	-0.641124	0.939079	0.0155563	cluster4	#N/A	#N/A
axo24660-f_at	kctd15	0.0756646	-0.74943	0.939848	0.00816641	cluster4	#N/A	#N/A
axo02734-r_at	fam100b	0.09325	0.701886	0.942669	0.00122705	cluster3	#N/A	#N/A
axo14164-f_at	nuak1	0.0736258	-1.002	0.942697	0.00183104	cluster4	#N/A	#N/A
axo17896-f_at	zswim6	-0.0824703	0.66039	0.9449	0.0299819	cluster3	#N/A	#N/A
axo25776-f_at	no hit	-0.087574	-1.17445	0.945373	4.6e-05	cluster4	#N/A	#N/A
axo19711-f_at	b3gnt5	-0.0747639	-0.755929	0.948734	7.41e-05	cluster4	#N/A	#N/A
axo24773-f_at	no hit	-0.116932	-0.760969	0.951169	0.00550591	cluster4	#N/A	#N/A
axo10367-f_at	prkrir	0.0723944	-0.608397	0.951688	0.00310817	cluster4	#N/A	#N/A
axo19865-f_at	slc25a33	-0.092169	0.589207	0.952162	0.00671345	cluster3	#N/A	#N/A
axo28016-f_at	pcdh8	0.0693665	0.78054	0.95289	0.00172573	cluster3	#N/A	#N/A
axo21748-r_at	cc130	0.0849869	0.661003	0.954379	0.00177632	cluster3	#N/A	#N/A
axo29151-f_at	no hit	0.0784113	0.835343	0.955713	0.000505729	cluster3	#N/A	#N/A
axo19682-f_s_at	ccnb1	0.0667713	-0.909253	0.955713	0.0134588	cluster4	#N/A	#N/A
axo01558-f_at	ppm1k	0.069068	0.590008	0.956353	0.00291218	cluster3	#N/A	#N/A
axo04627-f_at	pxmp3	0.0716517	0.627142	0.956353	0.00135664	cluster3	0.71683	0.24977
axo25513-f_at	syde2	0.0743901	0.639753	0.956353	0.00226549	cluster3	#N/A	#N/A
axo06671-r_at	loc65998	0.0647821	-0.762875	0.956353	0.00157856	cluster4	#N/A	#N/A
axo24400-r_x_at	hbb2	-0.125066	-0.741322	0.957774	0.0270079	cluster4	#N/A	#N/A
axo04262-r_at	ppan-p2ry11	-0.0983271	-0.964301	0.957774	0.00706088	cluster4	#N/A	#N/A
axo20069-r_at	pcgf1	0.0525336	-1.24459	0.959309	7.87e-05	cluster4	#N/A	#N/A
axo16652-f_at	hes5	0.0835763	0.718296	0.961421	0.00809579	cluster3	0.0955928	0.541372
axo25409-f_at	zsca2	-0.0498583	-0.872696	0.961572	0.000892736	cluster4	#N/A	#N/A
axo07640-f_at	col2a1	-0.0992035	-0.68049	0.963443	0.0444528	cluster4	0.363436	-0.497883
axo17755-f_at	arrdc3	-0.0678239	-0.701608	0.963443	0.0100352	cluster4	0.0555818	-0.67155
axo04451-f_at	alas2	-0.150478	-0.815901	0.964075	0.0229419	cluster4	#N/A	#N/A
axo09228-f_at	hist2h2be	-0.0748944	0.634814	0.965008	0.000116603	cluster3	#N/A	#N/A
axo25958-f_at	loc103309339	0.0631704	0.68336	0.965032	0.0186155	cluster3	#N/A	#N/A
axo10980-f_at	hbz	-0.1398	-1.01957	0.966697	0.00669776	cluster4	#N/A	#N/A
axo14488-f_at	pprc1	0.0437187	-0.78492	0.966697	3.05e-05	cluster4	#N/A	#N/A
axo08154-f_at	mcm3	0.0496679	-0.697426	0.969453	0.00115981	cluster4	#N/A	#N/A
axo30665-f_s_at	loc103158699	0.060395	-0.92161	0.969453	0.00139978	cluster4	0.853995	-0.30605
axo30048-f_at	rnf43	0.0564975	0.629624	0.970438	0.00210853	cluster3	#N/A	#N/A
axo23871-f_at	znf839	0.0408244	-0.974955	0.971909	0.000891874	cluster4	#N/A	#N/A
axo31716-f_at	7sk	0.0518338	0.640126	0.971962	0.0184713	cluster3	#N/A	#N/A
axo17557-f_at	sall4	0.0276399	-1.25801	0.972123	9.42e-07	cluster4	#N/A	#N/A
axo20166-r_s_at	hbg2	-0.0942108	-0.796672	0.972479	0.00983021	cluster4	#N/A	#N/A
axo06773-f_at	otud1	-0.0261496	-0.626917	0.973295	0.00181136	cluster4	#N/A	#N/A
axo06810-r_at	ypel3	0.0429644	0.880999	0.974614	0.00048039	cluster3	#N/A	#N/A
axo24860-f_at	btbd7	0.0301124	-0.581388	0.974871	0.00221182	cluster4	#N/A	#N/A
axo22252-r_at	no hit	-0.0615144	0.718673	0.97557	0.00383694	cluster3	0.281564	-0.482111
axo04240-f_at	zbtb8a	0.0360564	-0.871676	0.97557	0.000673184	cluster4	#N/A	#N/A
axo13478-f_at	c13orf15	-0.0262618	-0.805085	0.978483	0.000794553	cluster4	#N/A	#N/A
axo10981-f_s_at	hbz	-0.0877835	-0.792379	0.978696	0.0229419	cluster4	#N/A	#N/A
axo26126-f_at	brd7	0.0280567	-0.636516	0.979609	0.000133401	cluster4	#N/A	#N/A
axo16033-f_at	mier2	0.0305909	-0.804834	0.979609	0.00620641	cluster4	#N/A	#N/A
axo18467-f_at	dusp6	0.0238093	-1.00394	0.981667	8.61e-06	cluster4	#N/A	#N/A
axo08253-f_at	tspo	0.0936684	-0.643191	0.982234	0.0453913	cluster4	#N/A	#N/A
axo09560-r_at	dcaf5	-0.0289747	0.71772	0.982315	0.00382893	cluster3	#N/A	#N/A
axo06704-f_x_at	hba2	-0.0716005	-0.761451	0.983711	0.0257297	cluster4	#N/A	#N/A
axo10222-r_at	ror2	-0.0227349	0.727231	0.983997	6.69e-05	cluster3	#N/A	#N/A
axo24241-f_at	no hit	-0.0228545	0.678119	0.984383	0.000891874	cluster3	#N/A	#N/A
axo29784-f_at	mdfic	-0.0231155	-0.668665	0.984383	0.000657771	cluster4	#N/A	#N/A
axo13272-f_at	dnajc15	0.0357128	-0.710863	0.984383	0.0380206	cluster4	#N/A	#N/A
axo25380-f_at	fam222a	0.0188242	1.1236	0.984418	2.34e-06	cluster3	#N/A	#N/A
axo16928-f_at	cenpj	0.021682	0.695856	0.98608	0.0156818	cluster3	#N/A	#N/A
axo15507-f_at	palld	0.01381	-1.01298	0.986111	1.55e-05	cluster4	#N/A	#N/A
axo19866-f_at	slc25a33	0.0253032	1.20094	0.986813	0.000488986	cluster3	#N/A	#N/A
axo22829-r_at	akip1	-0.02093	-0.721497	0.986813	0.00448457	cluster4	#N/A	#N/A
axo01918-f_at	meis2	-0.0162055	0.69929	0.987548	0.000162183	cluster3	#N/A	#N/A
axo10749-f_at	pla2g7	0.0195183	-0.602423	0.987662	0.0107756	cluster4	#N/A	#N/A
axo31494-f_s_at	acin1	-0.014363	-0.785658	0.988051	0.000433819	cluster4	#N/A	#N/A
axo22879-f_at	sftpc	0.0687105	-0.930219	0.988081	0.026762	cluster4	#N/A	#N/A
axo25964-f_at	t5	-0.0225517	1.02785	0.989518	0.000151165	cluster3	#N/A	#N/A
axo15912-f_at	mex3c	-0.0243853	-0.761236	0.990749	0.000716714	cluster4	#N/A	#N/A
axo28182-f_at	bcl7a	-0.0150664	-0.60046	0.992241	0.00262232	cluster4	#N/A	#N/A
axo30360-f_at	zg64	0.0112065	-0.697381	0.992241	0.000962561	cluster4	#N/A	#N/A
axo21059-f_at	kiaa0101	0.0178795	-0.601974	0.992241	0.000941976	cluster4	#N/A	#N/A
axo04361-f_at	mybpc3	0.0224452	-0.649398	0.992241	0.00451468	cluster4	#N/A	#N/A
axo25872-f_at	no hit	0.00963173	1.01939	0.992569	1.47e-05	cluster3	#N/A	#N/A
axo25062-f_at	zswim6	-0.00571278	0.875653	0.996215	1.55e-05	cluster3	#N/A	#N/A
axo02494-r_at	march3	-0.00513336	0.645153	0.99678	0.000985185	cluster3	#N/A	#N/A
axo14260-f_at	znf510	-0.00437935	0.672451	0.99678	0.00223887	cluster3	#N/A	#N/A
axo15317-f_at	umod	0.00467834	-1.33783	0.997018	4.98e-05	cluster4	#N/A	#N/A
axo16015-f_at	znf821	0.00365194	0.593414	0.997237	0.0066969	cluster3	#N/A	#N/A
axo29265-f_at	inf2	-0.00210657	-0.585422	0.998381	0.000661513	cluster4	#N/A	#N/A
axo03123-f_at	gjb7	0.0015557	-0.681623	0.998845	0.000116603	cluster4	#N/A	#N/A
axo20104-f_at	orai1	-0.00119168	0.716932	0.999264	0.00143476	cluster3	#N/A	#N/A
