# Supplementary material for: HDAC Regulates Transcription at the Outset of Axolotl Tail Regeneration
Source: Sci Rep. 2019 May 1;9:6751. doi: 10.1038/s41598-019-43230-6 (PMC6494824; doi:10.1038/s41598-019-43230-6)
Supplement: Supplementary file 6 — Supplementary Table 5 [file 41598_2019_43230_MOESM6_ESM.xlsx]

## Sheet: Sheet 1
Supplemental Table 5. Significantly enriched gene ontology terms for genes that were expressed more highly in control versus romidepsin-treated embryos at 3 and 6 hpa.
GO biological process	# of Genes	P value
regulation of mRNA processing	10	0.0191
regulation of macromolecule metabolic process	84	0.00354
regulation of metabolic process	87	0.0189
regulation of cellular metabolic process	83	0.00849
regulation of primary metabolic process	81	0.0153
regulation of nitrogen compound metabolic process	80	0.00887
negative regulation of nitrogen compound metabolic process	45	0.00341
negative regulation of metabolic process	49	0.0394
negative regulation of biological process	74	0.0348
negative regulation of cellular metabolic process	45	0.0241
negative regulation of cellular process	72	0.0017
negative regulation of macromolecule metabolic process	46	0.0435
GO cellular component	# of Genes	P value
haptoglobin-hemoglobin complex	4	0.00194
hemoglobin complex	4	0.00355
GO molecular function	# of Genes	P value
haptoglobin binding	4	0.00358
oxygen carrier activity	4	0.0176
oxygen binding	5	0.0473
