# Supplementary material for: HDAC Regulates Transcription at the Outset of Axolotl Tail Regeneration
Source: Sci Rep. 2019 May 1;9:6751. doi: 10.1038/s41598-019-43230-6 (PMC6494824; doi:10.1038/s41598-019-43230-6)
Supplement: Supplementary file 7 — Supplementary Table 6 [file 41598_2019_43230_MOESM7_ESM.xlsx]

## Sheet: Sheet 1
Supplemental Table 6. Significantly enriched gene ontology terms for genes that were expressed more highly in romidepsin-treated versus control embryos at 3 and 6 hpa.
GO biological process	# of genes	P value
arterial endothelial cell differentiation	4	0.00504
blood vessel endothelial cell differentiation	4	0.0157
blood vessel development	26	6.7e-08
anatomical structure development	120	1.2e-17
developmental process	127	2.5e-19
vasculature development	27	3.21e-08
system development	109	1.77e-18
multicellular organism development	115	1.81e-17
multicellular organismal process	126	3.71e-11
cardiovascular system development	27	5.25e-08
circulatory system development	39	3.88e-11
endothelial cell differentiation	9	0.00137
epithelial cell differentiation	32	7.86e-09
epithelium development	55	5.71e-19
tissue development	67	3.71e-18
cell differentiation	93	7.1e-15
cellular developmental process	95	2.24e-15
endothelium development	9	0.00594
regulation of inner ear auditory receptor cell differentiation	4	0.0157
regulation of epidermal cell differentiation	7	0.0271
regulation of epithelial cell differentiation	13	2.55e-05
regulation of cell differentiation	61	7.43e-14
regulation of developmental process	76	3.66e-15
regulation of biological process	178	5.04e-13
biological regulation	180	5.68e-11
regulation of cellular process	176	2.24e-15
regulation of multicellular organismal development	63	5.6e-13
regulation of multicellular organismal process	77	1.32e-11
regulation of epidermis development	8	0.0232
regulation of inner ear receptor cell differentiation	4	0.0157
regulation of mechanoreceptor differentiation	4	0.0157
regulation of neuron differentiation	22	0.00827
regulation of neurogenesis	27	0.000497
regulation of cell development	28	0.00232
regulation of nervous system development	29	0.000319
generation of neurons	42	2.03e-05
neurogenesis	43	3.78e-05
nervous system development	59	1.31e-07
regulation of somitogenesis	4	0.0376
regulation of anatomical structure morphogenesis	31	0.000577
epithelial cell fate commitment	6	0.000206
cell fate commitment	16	3.79e-05
negative regulation of stem cell differentiation	5	0.0225
negative regulation of cell differentiation	31	8.6e-08
negative regulation of developmental process	40	1.62e-10
negative regulation of biological process	111	1.64e-13
negative regulation of cellular process	106	1.32e-14
regulation of stem cell differentiation	9	0.000377
negative regulation of glial cell differentiation	5	0.0285
negative regulation of neurogenesis	14	0.0131
negative regulation of nervous system development	14	0.027
negative regulation of multicellular organismal process	42	9.94e-09
negative regulation of myoblast differentiation	6	0.00433
regulation of myoblast differentiation	9	6.9e-05
positive regulation of Notch signaling pathway	8	0.000473
regulation of response to stimulus	83	3.91e-06
positive regulation of biological process	136	6.36e-22
regulation of signal transduction	67	1.82e-05
regulation of cell communication	71	2.24e-05
regulation of signaling	71	3.39e-05
positive regulation of cellular process	124	6.28e-20
regulation of Notch signaling pathway	11	4.49e-05
negative regulation of epithelial cell differentiation	6	0.0355
somitogenesis	9	0.000618
anterior/posterior pattern specification	19	1.04e-08
regionalization	25	8.29e-11
pattern specification process	29	1.24e-11
somite development	9	0.00341
embryo development	49	2.26e-17
chordate embryonic development	36	8.36e-14
embryo development ending in birth or egg hatching	36	2.28e-13
segmentation	11	9.45e-05
anatomical structure formation involved in morphogenesis	39	1.03e-10
anatomical structure morphogenesis	74	1.81e-18
cardiac septum morphogenesis	9	0.000983
cardiac septum development	9	0.0188
cardiac chamber development	12	0.00194
heart development	26	2.76e-07
animal organ development	90	1.72e-17
cardiac chamber morphogenesis	12	0.000129
heart morphogenesis	18	1.21e-06
animal organ morphogenesis	48	2.22e-16
Notch signaling pathway	14	9.11e-07
cell surface receptor signaling pathway	60	3.15e-07
cellular response to stimulus	99	0.0319
cell communication	88	0.00751
roof of mouth development	9	0.00341
positive regulation of ossification	8	0.0254
regulation of ossification	14	8.8e-05
positive regulation of multicellular organismal process	45	2.23e-05
regulation of epithelial to mesenchymal transition	8	0.0254
negative regulation of hemopoiesis	13	2.55e-05
regulation of hemopoiesis	19	0.000348
columnar/cuboidal epithelial cell differentiation	9	0.0084
kidney epithelium development	11	0.00105
kidney development	15	0.000738
renal system development	16	0.000289
urogenital system development
mesenchymal cell differentiation	13	7.42e-05
mesenchyme development	15	8.89e-05
embryonic epithelial tube formation	10	0.00749
morphogenesis of embryonic epithelium	14	5.01e-06
morphogenesis of an epithelium	26	5.45e-09
tissue morphogenesis	32	5.13e-11
embryonic morphogenesis	35	1.91e-13
epithelial tube formation	10	0.0131
tube formation	11	0.00415
tube morphogenesis	37	1.72e-13
tube development	39	1.36e-11
epithelial tube morphogenesis	18	3.98e-05
bone morphogenesis	9	0.0313
bone development	12	0.00988
skeletal system development	28	3.1e-09
skeletal system morphogenesis	18	1.06e-06
epithelial cell development	14	0.00015
cell development	42	0.000116
stem cell differentiation	10	0.0381
limb morphogenesis	10	0.0428
appendage morphogenesis	10	0.0428
appendage development	12	0.00404
limb development	12	0.00404
angiogenesis	20	8.82e-07
blood vessel morphogenesis	23	2.98e-07
embryonic organ morphogenesis	19	3.15e-06
embryonic organ development	28	1.39e-10
cartilage development	11	0.0213
connective tissue development	16	1.93e-05
regulation of transmembrane receptor protein serine/threonine kinase signaling pathway	14	0.00112
regulation of animal organ morphogenesis	13	0.00389
inner ear development	11	0.0401
ear development	14	0.000541
sensory organ development	23	7.65e-05
regulation of cellular response to growth factor stimulus	15	0.00105
negative regulation of neuron differentiation	12	0.039
in utero embryonic development	17	0.000465
regulation of epithelial cell proliferation	17	0.000532
regulation of cell proliferation	56	3.07e-12
striated muscle tissue development	14	0.0168
muscle tissue development	16	0.000954
negative regulation of protein phosphorylation	19	0.000348
negative regulation of phosphorylation	20	0.000295
regulation of phosphorylation	38	0.00288
regulation of phosphate metabolic process	41	0.00292
regulation of phosphorus metabolic process	41	0.00301
regulation of cellular metabolic process	139	1.09e-21
regulation of metabolic process	141	4.04e-19
negative regulation of phosphate metabolic process	22	0.000614
negative regulation of phosphorus metabolic process	22	0.000634
negative regulation of cellular metabolic process	70	1e-11
negative regulation of metabolic process	71	1.61e-09
negative regulation of protein modification process	22	0.00145
regulation of cellular protein metabolic process	50	0.0402
regulation of primary metabolic process	140	1.1e-22
regulation of nitrogen compound metabolic process	136	2.03e-21
regulation of macromolecule metabolic process	137	3.23e-20
negative regulation of nitrogen compound metabolic process	67	1.45e-11
negative regulation of macromolecule metabolic process	68	7.29e-10
regulation of protein modification process	43	0.00143
regulation of protein phosphorylation	35	0.0112
reproductive structure development	20	0.000166
reproductive system development	20	0.000194
developmental process involved in reproduction	22	0.0137
negative regulation of transcription by RNA polymerase II
regulation of transcription by RNA polymerase II	87	2.37e-20
regulation of transcription, DNA-templated	106	6.96e-22
regulation of cellular macromolecule biosynthetic process	111	3.21e-21
regulation of cellular biosynthetic process	112	6.96e-20
regulation of biosynthetic process	113	7.29e-20
regulation of macromolecule biosynthetic process	111	2.32e-20
regulation of gene expression	112	3.42e-17
regulation of nucleic acid-templated transcription	106	1.22e-21
regulation of RNA biosynthetic process	106	1.46e-21
regulation of RNA metabolic process	110	4.69e-22
regulation of nucleobase-containing compound metabolic process	115	7.67e-23
negative regulation of transcription, DNA-templated	50	8.73e-14
negative regulation of cellular macromolecule biosynthetic process	52	1.75e-12
negative regulation of cellular biosynthetic process	54	3.32e-12
negative regulation of biosynthetic process	54	6.31e-12
negative regulation of macromolecule biosynthetic process	52	1.27e-11
negative regulation of gene expression	52	7.65e-09
negative regulation of nucleic acid-templated transcription	50	3.61e-13
negative regulation of RNA biosynthetic process	50	3.86e-13
negative regulation of RNA metabolic process	54	8.38e-15
negative regulation of nucleobase-containing compound metabolic process	56	2.5e-14
positive regulation of transcription by RNA polymerase II	52	3.07e-15
positive regulation of transcription, DNA-templated	63	4.1e-18
positive regulation of gene expression	69	1.03e-16
positive regulation of macromolecule metabolic process	94	1.31e-18
positive regulation of metabolic process	96	1.67e-17
positive regulation of nucleic acid-templated transcription	65	2.34e-18
positive regulation of RNA biosynthetic process	65	2.42e-18
positive regulation of cellular biosynthetic process	68	5.73e-16
positive regulation of biosynthetic process	69	2.98e-16
positive regulation of cellular metabolic process	90	1.78e-16
positive regulation of RNA metabolic process	66	6.17e-18
positive regulation of nucleobase-containing compound metabolic process	69	1.35e-17
positive regulation of nitrogen compound metabolic process	88	2.67e-16
positive regulation of macromolecule biosynthetic process	68	4.95e-17
gland development	18	0.00386
transcription by RNA polymerase II	32	3.01e-07
transcription, DNA-templated	72	8.23e-12
cellular macromolecule biosynthetic process	81	8.48e-09
macromolecule biosynthetic process	81	1.92e-08
macromolecule metabolic process	118	0.00124
organic substance biosynthetic process	91	1.68e-06
biosynthetic process	91	3.31e-06
cellular biosynthetic process	89	3.82e-06
cellular metabolic process	130	0.00402
cellular macromolecule metabolic process	115	2.44e-07
nucleic acid-templated transcription	72	8.4e-12
RNA biosynthetic process	72	1.01e-11
RNA metabolic process	76	3.29e-07
nucleic acid metabolic process	80	6.49e-06
nucleobase-containing compound metabolic process	83	0.000445
organic cyclic compound metabolic process	85	0.00511
heterocycle metabolic process	83	0.00234
cellular aromatic compound metabolic process	83	0.00341
nucleobase-containing compound biosynthetic process	75	1.26e-09
organic cyclic compound biosynthetic process	76	1.24e-08
heterocycle biosynthetic process	75	3.97e-09
cellular nitrogen compound biosynthetic process	75	3.36e-06
aromatic compound biosynthetic process	75	4.31e-09
gene expression	77	7.82e-06
negative regulation of cell proliferation	27	2.56e-05
cellular response to growth factor stimulus	19	0.0103
cellular response to organic substance	52	0.000216
response to organic substance	60	0.000464
response to chemical	73	0.0458
cellular response to chemical stimulus	58	0.000709
response to growth factor	21	0.00147
positive regulation of cell proliferation	34	1.45e-06
enzyme linked receptor protein signaling pathway	25	0.000645
regulation of cellular response to stress	22	0.0118
negative regulation of signal transduction	39	1.99e-06
negative regulation of cell communication	40	4.76e-06
negative regulation of response to stimulus	45	2.36e-06
negative regulation of signaling	40	5.2e-06
cellular response to endogenous stimulus	37	7.35e-06
response to endogenous stimulus	42	5.12e-06
positive regulation of cell differentiation	30	0.000439
positive regulation of developmental process	44	5.74e-08
regulation of MAPK cascade	23	0.0415
neuron differentiation	29	0.0029
negative regulation of apoptotic process	27	0.0124
negative regulation of programmed cell death	27	0.0161
regulation of programmed cell death	38	0.00593
regulation of cell death	43	0.000244
regulation of apoptotic process	38	0.00475
regulation of cell cycle	32	0.00198
central nervous system development	26	0.0434
regulation of molecular function	63	0.00107
GO molecular function complete	# of genes	P value
transcription factor activity, transcription factor binding	7	0.0493
transcription regulator activity	67	7.05e-14
transcriptional activator activity, RNA polymerase II proximal promoter sequence-specific DNA binding	22	6.95e-09
transcription factor activity, RNA polymerase II proximal promoter sequence-specific DNA binding	30	5.81e-12
RNA polymerase II transcription factor activity, sequence-specific DNA binding	57	1.1e-12
DNA-binding transcription factor activity	60	3.97e-13
transcriptional activator activity, RNA polymerase II transcription regulatory region sequence-specific DNA binding	29	2.82e-11
RNA polymerase II proximal promoter sequence-specific DNA binding	30	6.42e-11
RNA polymerase II regulatory region sequence-specific DNA binding	42	7.83e-16
RNA polymerase II regulatory region DNA binding	42	9.51e-16
transcription regulatory region DNA binding	48	2.35e-17
regulatory region nucleic acid binding	48	2.57e-17
nucleic acid binding	81	3.21e-06
organic cyclic compound binding	100	0.00038
binding	193	1.31e-05
heterocyclic compound binding	99	0.000416
DNA binding	70	1.03e-11
transcription regulatory region sequence-specific DNA binding	42	8.93e-15
sequence-specific double-stranded DNA binding	44	1.33e-15
double-stranded DNA binding	44	6.66e-14
sequence-specific DNA binding	53	1.73e-17
proximal promoter sequence-specific DNA binding	30	1.42e-10
transcriptional repressor activity, RNA polymerase II proximal promoter sequence-specific DNA binding	10	0.0488
transcription corepressor activity	12	0.0261
transcription coregulator activity	20	0.00641
transcription factor binding	25	8.89e-05
protein binding	162	0.000111
chromatin binding	19	0.0105
GO cellular component complete	# of genes	P value
transcription factor AP-1 complex	3	0.0306
nuclear transcription factor complex	11	0.0145
nuclear part	89	1.2e-07
nucleus	133	5.24e-12
intracellular membrane-bounded organelle	163	5.06e-09
intracellular organelle	175	3.6e-07
organelle	177	3.82e-05
intracellular part	193	1.41e-08
intracellular	194	5.55e-08
cell part	203	0.000829
cell	203	0.00103
membrane-bounded organelle	172	7.04e-07
transcription factor complex	16	0.00221
nucleoplasm	74	5.75e-07
nuclear lumen	84	1e-07
intracellular organelle lumen	87	0.00112
organelle lumen	87	0.00112
membrane-enclosed lumen	87	0.00112
